# Supplementary material for: Dissection of Metabolome and Transcriptome—Insights into Capsaicin and Flavonoid Accumulation in Two Typical Yunnan Xiaomila Fruits
Source: Int J Mol Sci. 2024 Jul 16;25(14):7761. doi: 10.3390/ijms25147761 (PMC11276673; doi:10.3390/ijms25147761)
Supplement: Supplementary file 1 [file ijms-25-07761-s001.zip]

Archive with 8 entries (8 files):
- Figure S1. The global analysis of metabolic composition in green and red mature stages of both pepper cultivars.tif
- Figure S2. The global analysis of transcriptome composition in pairwise comparison of YB-green vs. YB-red and JC-green vs. JC-red.tif
- Table S1The metabolite composition analysis of metabolome files in both pepper cultivars.xlsx
- Table S2The KEGG enrichment analysis of metabolome files in the comparison of YB-green vs JC-green.xlsx
- Table S3The KEGG enrichment analysis of metabolome files in the comparison of YB-red vs JC-red.xlsx
- Table S4The KEGG enrichment analysis in the pairwise comparison of up-regulated DEMs in both pepper cultivars.xlsx
- Table S5WGCNA result implied the potential regulatory genes of hub genes associated with capsaicin biosynthesis.xlsx
- Table S6The cis-elements analysis of promoter sequence for gene 4CL and CHS in pepper.xlsx
