# Supplementary material for: Dissection of Metabolome and Transcriptome—Insights into Capsaicin and Flavonoid Accumulation in Two Typical Yunnan Xiaomila Fruits
Source: Int J Mol Sci. 2024 Jul 16;25(14):7761. doi: 10.3390/ijms25147761 (PMC11276673; doi:10.3390/ijms25147761)
Supplement: Supplementary file 1 [file ijms-25-07761-s001.zip › Table S1The metabolite composition analysis of metabolome files in both pepper cultivars.xlsx]

## Sheet: Sheet4
ID	JC_red1	JC_red2	JC_red3	JC_red4	JC_red5	JC_red6	JCgreen1	JCgreen2	JCgreen3	JCgreen4	JCgreen5	JCgreen6	ratio	t.test_p.value	wilcox.test_p.value	t.test_p.value_BHcorrect	wilcox.test_p.value_BHcorrect	VIP	cv	regulated	MZ	RT	IsAnnotated	IsMS2ident	MS2Metabolite	MS2superclass	MS2class	分类	MS2hmdb	MS2kegg	NumberMS1hmdb	MS1hmdbName	MS1hmdbID	NumberMS1kegg	MS1keggName	MS1keggID
neg-M339T56_1	27436.1	19905.4	27022.1	25889.9	23429.3	29161.4	23611.2	23589.3	24846.9	25645.3	21351.4	28922.2	0.968086	0.686264	0.588745	0.740421	0.649604	0.0411222	0.20636	none	338.986	0.940383	1	1	D-myo-Inositol-1,5-diphosphate	Organic oxygen compounds	Organooxygen compounds		NA	NA	10	1D-Myo-inositol 1,4-bisphosphate;D-Fructose 2,6-bisphosphate;Fructose 1,6-bisphosphate;Alpha-D-Glucose 1,6-bisphosphate;1D-Myo-inositol 1,3-bisphosphate;1D-Myo-inositol 3,4-bisphosphate;D-Tagatose 1,6-bisphosphate;D-Mannose 1,6-bisphosphate;beta-D-Fructose 1,6-bisphosphate;1-phosphatidyl-1D-myo-inositol-3,4-bisphosphate	HMDB0000968;HMDB0001047;HMDB0001058;HMDB0003514;HMDB0006234;HMDB0006235;HMDB0006872;HMDB0060269;HMDB0060444;HMDB0062191	11	D-Fructose_1,6-bisphosphate;beta-D-Fructose_2,6-bisphosphate;1D-myo-Inositol_1,4-bisphosphate;alpha-D-Glucose_1,6-bisphosphate;D-Mannose_1,6-bisphosphate;D-Tagatose_1,6-bisphosphate;D-myo-Inositol_1,3-bisphosphate;D-myo-Inositol_3,4-bisphosphate;D-myo-Inositol_4,5-bisphosphate;beta-D-Fructose_1,6-bisphosphate;Carumonam_sodium	C00354;C00665;C01220;C01231;C03693;C03785;C04062;C04063;C04064;C05378;C13016
neg-M495T163	3704.16	2908.03	3261.67	4867.91	14067.9	2783.68	1370.76	2001.82	1557.59	9529.42	10502.8	9401.47	1.08769	0.862486	0.699134	0.890913	0.750372	0.111441	0.0602008	none	495.115	2.71016	1	1	Yuccaol A	Phenylpropanoids and polyketides	2-arylbenzofuran flavonoids		HMDB0036714	null	22	3,4,5-trihydroxy-6-{2,3,4,6-tetrahydroxy-5-[3-(4-methoxyphenyl)propanoyl]phenoxy}oxane-2-carboxylic acid;3,4,5-trihydroxy-6-{2,3,4,5-tetrahydroxy-6-[3-(4-methoxyphenyl)propanoyl]phenoxy}oxane-2-carboxylic acid;3,4,5-trihydroxy-6-{2,3,5,6-tetrahydroxy-4-[3-(4-methoxyphenyl)propanoyl]phenoxy}oxane-2-carboxylic acid;3,4,5-trihydroxy-6-{2,4,6-trihydroxy-3-[2-(2-hydroxy-4-methoxyphenyl)propanoyl]pheno…	HMDB0130234;HMDB0130235;HMDB0130236;HMDB0133872;HMDB0133873;HMDB0133874;HMDB0133875;HMDB0133876;HMDB0133884;HMDB0133885;HMDB0133886;HMDB0133887;HMDB0133895;HMDB0133896;HMDB0133897;HMDB0133898;HMDB0041675;HMDB0041676;HMDB0060326;HMDB0060327;HMDB0060329;HMDB0060330	5	Oxytetracycline_hydrochloride;1-Nitro-7-hydroxy-8-glutathionyl-7,8-dihydronaphthalene;1-Nitro-7-glutathionyl-8-hydroxy-7,8-dihydronaphthalene;1-Nitro-5-hydroxy-6-glutathionyl-5,6-dihydronaphthalene;1-Nitro-5-glutathionyl-6-hydroxy-5,6-dihydronaphthalene	C13055;C14803;C14804;C14805;C14806
neg-M565T173	47200	76386.1	64479.5	86228.7	87547.2	93427.3	41641.8	41463.5	43724.2	41537.1	48285.9	41202	0.566379	0.00284356	0.004329	0.00683131	0.0091722	0.572075	0.0333486	none	565.146	2.88848	1	1	Mulberroside F	Phenylpropanoids and polyketides	2-arylbenzofuran flavonoids		HMDB0040126	null	2	Cyanidin 3-(6''-succinyl-glucoside);Peonidin 3-(6''-malonyl-glucoside)	HMDB0029237;HMDB0029241	3	Patent_blue;Jamaicamide_A;Pradimicinone_I	C13725;C18212;C06777
pos-M399T49_2	23259.7	18779.5	18692.1	18889.4	15726.8	19877.1	73897	76030	80070.5	69032.7	79331.5	68158.6	3.87522	2.00912e-08	0.0021645	5.47992e-07	0.00501999	1.72458	0.139054	up	399.142	0.817667	1	1	S-Adenosyl-L-methionine	Nucleosides, nucleotides, and analogues	5'-deoxyribonucleosides		HMDB0001185	C00019	0	-	-	0	-	-
neg-M515T179	74941.9	91550.6	63725.7	63633.2	58842.5	79062.7	52813.6	50345.3	39978.4	42860.1	46001.2	62026.2	0.680997	0.00217774	0.004329	0.00545266	0.0091722	0.37012	0.0730008	none	515.122	2.98058	1	1	1,5-Dicaffeoylquinic acid	Organooxygen compounds	Alcohols and polyols		HMDB0030093	C10445	15	6-[1-(2H-1,3-benzodioxol-5-yl)-3-(4-methoxy-1-benzofuran-5-yl)-3-oxopropoxy]-3,4,5-trihydroxyoxane-2-carboxylic acid;6-[3-(2H-1,3-benzodioxol-5-yl)-1-(4-methoxy-1-benzofuran-5-yl)-3-oxopropoxy]-3,4,5-trihydroxyoxane-2-carboxylic acid;1,3-Dicaffeoylquinic acid;Dicaffeoylquinic acid;Formononetin 7-(6''-malonylglucoside);1,5-Dicaffeoylquinic acid;3,4-Di-O-caffeoylquinic acid;3,5-Di-O-caffeoylquinic …	HMDB0129393;HMDB0129395;HMDB0029279;HMDB0029280;HMDB0029493;HMDB0030093;HMDB0030705;HMDB0030706;HMDB0030707;HMDB0034766;HMDB0037343;HMDB0037344;HMDB0040138;HMDB0040139;HMDB0039728	5	1,3-Dicaffeoylquinic_acid;Isochlorogenic_acid_b;Formononetin_7-O-glucoside-6''-O-malonate;Dexamethasone_sodium_phosphate;Carindacillin_sodium	C10445;C10468;C16222;C08175;C12712
neg-M515T55	6235.65	7853.92	9187.27	9733.2	6437.2	6147.77	4867.28	6888.51	5436.82	9095.63	10620.5	7209.08	0.967602	0.731992	0.818182	0.780028	0.854771	0.05507	0.165925	none	515.121	0.921392	1	1	Cynarin	Organooxygen compounds	Alcohols and polyols		HMDB0030093	C10445	15	6-[1-(2H-1,3-benzodioxol-5-yl)-3-(4-methoxy-1-benzofuran-5-yl)-3-oxopropoxy]-3,4,5-trihydroxyoxane-2-carboxylic acid;6-[3-(2H-1,3-benzodioxol-5-yl)-1-(4-methoxy-1-benzofuran-5-yl)-3-oxopropoxy]-3,4,5-trihydroxyoxane-2-carboxylic acid;1,3-Dicaffeoylquinic acid;Dicaffeoylquinic acid;Formononetin 7-(6''-malonylglucoside);1,5-Dicaffeoylquinic acid;3,4-Di-O-caffeoylquinic acid;3,5-Di-O-caffeoylquinic …	HMDB0129393;HMDB0129395;HMDB0029279;HMDB0029280;HMDB0029493;HMDB0030093;HMDB0030705;HMDB0030706;HMDB0030707;HMDB0034766;HMDB0037343;HMDB0037344;HMDB0040138;HMDB0040139;HMDB0039728	4	1,3-Dicaffeoylquinic_acid;Isochlorogenic_acid_b;Formononetin_7-O-glucoside-6''-O-malonate;Dexamethasone_sodium_phosphate	C10445;C10468;C16222;C08175
pos-M209T202	43241.4	48354.8	82242.6	48880.7	50426.6	35357	48807.8	27736.1	27797.7	29274.2	24159	25798.2	0.595045	0.00755417	0.0151515	0.0157848	0.0279234	0.678892	0.0896733	none	209.152	3.37058	1	1	Eremopetasinorol	Organooxygen compounds	Alcohols and polyols		HMDB0029668	null	39	Eremopetasinorol;(S,E)-Lyratol propanoate;(5alpha,8beta,9beta)-5,9-Epoxy-3,6-megastigmadien-8-ol;(5R,6S)-5,6-Epoxy-7-megastigmen-9-one;Theaspirone A;2,2,6,7-Tetramethylbicyclo[4.3.0]nona-1(9),4-diene-7,8-diol;3-Hydroxy-beta-ionone;Acetal R;5,9:6,9-Diepoxy-3-megastigmene;Carvyl propionate;5,9:6,9-Diepoxy-4-megastigmene;2,3,5,6,8,8a-Hexahydro-2,5,5,8a-tetramethyl-7H-1-benzopyran-7-one;(3R,8E)-3-Hyd…	HMDB0029668;HMDB0031869;HMDB0034672;HMDB0034984;HMDB0035228;HMDB0036686;HMDB0036821;HMDB0036824;HMDB0037776;HMDB0038047;HMDB0038529;HMDB0040233;HMDB0041636;HMDB0132947;HMDB0000947;HMDB0002373;HMDB0032044;HMDB0032325;HMDB0032448;HMDB0033618;HMDB0033848;HMDB0034134;HMDB0034456;HMDB0034458;HMDB0034460;HMDB0036034;HMDB0036229;HMDB0038237;HMDB0038267;HMDB0039215;HMDB0040171;HMDB0040193;HMDB0040266;HMD…	3	4-Heptyloxyphenol;Undecanoic_acid;N-Butyl-1H-pyrazolo[3,4-d]pyrimidin-4-amine	C14236;C17715;C15344
pos-M270T390	19482.3	30647.9	14020.5	14485.2	39948.1	12772.5	23780.6	13645.6	18116.8	19761.7	27685.4	10722.9	0.865681	0.692474	0.818182	0.745916	0.854771	0.137619	0.0702593	none	270.313	6.50082	1	1	Octadecylamine	Organonitrogen compounds	Amines		HMDB0029586	null	2	Octadecylamine;3-Cyclohexyldodecane	HMDB0029586;HMDB0036345	0	-	-
neg-M255T263	1263.5	4489.56	1331.04	1693.24	695.642	2688.09	2297.09	1926.41	3895.34	2847.45	1599.56	1732.8	1.17577	0.36114	0.309524	0.433849	0.378061	0.287113	0.32084	none	255.067	4.37819	1	1	Emodinanthranol	Benzenoids	Anthracenes		HMDB0036457	null	19	(2S)-Liquiritigenin;(S)-Pinocembrin;3-phenyl-1-(2,4,6-trihydroxyphenyl)prop-2-en-1-one;5,7-dihydroxy-3-phenyl-3,4-dihydro-2H-1-benzopyran-4-one;5,8-dihydroxy-2-phenyl-3,4-dihydro-2H-1-benzopyran-4-one;6-hydroxy-2-[(4-hydroxyphenyl)methyl]-2,3-dihydro-1-benzofuran-3-one;2-[(4-hydroxyphenyl)methylidene]-2,3-dihydro-1-benzofuran-3,6-diol;2-benzyl-6,7-dihydroxy-2,3-dihydro-1-benzofuran-3-one;Dihydrod…	HMDB0029519;HMDB0030808;HMDB0128077;HMDB0129959;HMDB0134575;HMDB0137512;HMDB0137518;HMDB0137526;HMDB0005760;HMDB0029462;HMDB0032577;HMDB0033904;HMDB0036457;HMDB0037316;HMDB0041647;HMDB0061744;HMDB0138504;HMDB0141337;HMDB0033468	9	3,9-Dihydroxypterocarpan;Isoliquiritigenin;Liquiritigenin;Pinocembrin;Hydrangenol;3',5'-Dihydroxyflavanone;Pinocembrin_chalcone;Aloe_emodin_anthrone;cis-3,4-Phenanthrenedihydrodiol-4-carboxylate	C04271;C08650;C09762;C09827;C10262;C15609;C16404;C16760;C18256
neg-M285T218	4589.12	2092.21	9777.19	3208.19	3474.09	14427.7	4145.07	2957.63	3370.67	3416.41	3340.02	3188.2	0.543487	0.256246	0.309524	0.324143	0.378061	0.386218	0.274998	none	285.038	3.62847	1	1	Citreorosein	Benzenoids	Anthracenes		HMDB0034444	C17810	0	-	-	0	-	-
neg-M317T55	245755	174005	238026	239917	224806	267831	359559	412639	378953	441937	396746	427138	1.7384	5.06876e-05	0.0021645	0.000230868	0.00501999	0.538215	0.05111	none	317.054	0.916917	1	1	Melanin	Benzenoids	Anthracenes		HMDB0004068	C05606	4	3,4,5-trihydroxy-6-(2,4,6-trihydroxyphenoxy)oxane-2-carboxylic acid;3,4,5-trihydroxy-6-(2,3,5-trihydroxyphenoxy)oxane-2-carboxylic acid;3,4,5-trihydroxy-6-(3,4,5-trihydroxyphenoxy)oxane-2-carboxylic acid;Clotiazepam	HMDB0125319;HMDB0125320;HMDB0125321;HMDB0015512	1	DMPP	C07488
neg-M409T161	8571.3	3815.64	1937.84	3422.46	4571.53	3096.59	3646.79	3686.57	2446.56	3274.04	3197.11	3614.14	0.781623	0.500421	0.588745	0.570825	0.649604	0.145368	0.0457252	none	409.205	2.67733	1	1	Heliocide H2	Benzenoids	Anthracenes		HMDB0036833	null	25	3-(4-hydroxyphenyl)-1-[2,4,6-trihydroxy-3,5-bis(3-methylbut-2-en-1-yl)phenyl]propan-1-one;3-phenyl-1-[2,4,6-trihydroxy-3-(4-hydroxy-3-methylbut-2-en-1-yl)-5-(3-methylbut-2-en-1-yl)phenyl]propan-1-one;3-phenyl-1-{2,4,6-trihydroxy-3-[(2E)-4-hydroxy-3-methylbut-2-en-1-yl]-5-(3-methylbut-2-en-1-yl)phenyl}propan-1-one;1-{3-[(3,3-dimethyloxiran-2-yl)methyl]-2,4,6-trihydroxy-5-(3-methylbut-2-en-1-yl)phe…	HMDB0133033;HMDB0133052;HMDB0133054;HMDB0133056;HMDB0133058;HMDB0133059;HMDB0133060;HMDB0133073;HMDB0133095;HMDB0133097;HMDB0133099;HMDB0133101;HMDB0133103;HMDB0133105;HMDB0133107;HMDB0133109;HMDB0133111;HMDB0133113;HMDB0030741;HMDB0031361;HMDB0032005;HMDB0035297;HMDB0035298;HMDB0036833;HMDB0005020	1	Vismione_D	C09977
pos-M271T196	1264.08	1653.97	2052.89	1472.42	1729.86	3704.35	2117.57	2627.82	4421.49	1418.56	1441.5	1035.88	1.09979	0.876199	1	0.902469	1	0.041083	0.196174	none	271.059	3.26368	1	1	Aloe-emodin	Benzenoids	Anthracenes		NA	NA	31	Genistein;5,7-dihydroxy-2-(3-hydroxyphenyl)-4H-chromen-4-one;5,7-dihydroxy-3-(3-hydroxyphenyl)-4H-chromen-4-one;5,6,7-trihydroxy-3-phenyl-4H-chromen-4-one;5,7,8-trihydroxy-2-phenyl-4H-chromen-4-one;5,7-dihydroxy-3-(2-hydroxyphenyl)-4H-chromen-4-one;6,7,8-trihydroxy-3-phenyl-4H-chromen-4-one;6,7-dihydroxy-2-(3-hydroxyphenyl)-4H-chromen-4-one;6,7-dihydroxy-3-(3-hydroxyphenyl)-4H-chromen-4-one;5,6-d…	HMDB0003217;HMDB0126019;HMDB0129338;HMDB0129963;HMDB0130170;HMDB0130780;HMDB0132880;HMDB0133316;HMDB0133990;HMDB0137513;HMDB0137514;HMDB0137515;HMDB0137516;HMDB0137517;HMDB0140468;HMDB0002124;HMDB0029372;HMDB0029521;HMDB0030829;HMDB0031715;HMDB0033790;HMDB0033860;HMDB0034004;HMDB0034409;HMDB0035214;HMDB0039449;HMDB0041655;HMDB0133311;HMDB0134890;HMDB0029971;HMDB0031640	19	Apigenin;2'-Hydroxydaidzein;Genistein;Sulphuretin;Baicalein;Resokaempherol;Galangin;Norwogonin;Aloe-emodin;Emodin;Lucidin;Morindone;Norobtusifolin;Purpurin_1-methyl_ether;3',4',7-Trihydroxyisoflavone;4',6,7-Trihydroxyisoflavone;3,6,4'-Trihydroxyflavone;Islandicin;5-Amino-4-chloro-2-(2,3-dihydroxyphenyl)-3(2H)-pyridazinone	C01477;C02495;C06563;C08730;C10023;C10037;C10044;C10113;C10294;C10343;C10369;C10376;C10379;C10397;C14313;C14314;C15222;C16796;C04798
pos-M340T218	17419.1	17412.7	22258.4	20484.1	18460.6	32947.8	6635.81	5502.92	8634.21	7756.16	5271.65	4934.57	0.300314	4.92981e-06	0.0021645	3.46353e-05	0.00501999	1.40281	0.151122	down	340.155	3.62892	1	1	Nantenine	Alkaloids and derivatives	Aporphines		NA	NA	10	Papaverine;N-Methoxycarbonyl-N-nornuciferine;Litebamine;D-Pantothenoyl-L-cysteine;3-(5-hydroxy-2,2-dimethyl-2H-chromen-6-yl)-1-(4-hydroxyphenyl)prop-2-en-1-one;5,7-dihydroxy-8-(3-methylbut-2-en-1-yl)-4-phenyl-2H-chromen-2-one;Glabrene;Phaseollin;(-)-Shinpterocarpin;2,3-Dihydro-4-(4-methoxyphenyl)-1H-phenalene-1,2,3-triol	HMDB0015245;HMDB0036988;HMDB0038629;HMDB0006834;HMDB0125839;HMDB0131486;HMDB0029530;HMDB0034173;HMDB0041167;HMDB0041399	14	(S)-Canadine;Papaverine;Eschscholtzidine;Evoprenine;(R)-Canadine;Dicentrine;Sinactine;Nantenine;Pitrazepin;N-((R)-Pantothenoyl)-L-cysteine;Abyssinone_I;(-)-Phaseollin;6-(3,3-Dimethylallyl)chrysin;8-(3,3-Dimethylallyl)chrysin	C03329;C06533;C09426;C10666;C11818;C17426;C17898;C19985;C13794;C04079;C09318;C10514;C11324;C11325
neg-M137T45	6254.21	6980.29	6825.17	6587.96	7996.79	8156.63	1731.41	2283.88	1614.95	2390.05	2830.69	2552.57	0.313159	6.14913e-06	0.0021645	4.14644e-05	0.00501999	1.65849	0.153601	down	137.035	0.756333	1	1	Urocanic acid	Organoheterocyclic compounds	Azoles		HMDB0000301	C00785	5	Urocanic acid;Nicotinamide N-oxide;5-Oxo-2(5H)-isoxazolepropanenitrile;(E)-Urocanic acid;2-Aminonicotinic acid	HMDB0000301;HMDB0002730;HMDB0031338;HMDB0034174;HMDB0061680	3	Urocanate;4-Nitroaniline;para-Benzoquinone_dioxime	C00785;C02126;C19345
pos-M126T76_2	1080.42	998.269	907.644	1043.36	1096.68	1016.76	1703.27	1420.94	1252.25	1866.63	1616.77	1330.01	1.49596	0.000753885	0.0021645	0.00222024	0.00501999	0.433372	0.0796219	none	126.089	1.27353	1	1	2-Ethyl-4,5-dimethyloxazole	Organoheterocyclic compounds	Azoles		HMDB0037865	null	0	-	-	0	-	-
pos-M140T303	22134.2	18816	21106.7	27755.9	21857.9	18784.2	11958.9	14110	15965.2	15433.7	15738.6	16367.4	0.686627	0.000670865	0.0021645	0.00200767	0.00501999	0.330617	0.0542338	none	140.106	5.04715	1	1	4,5-Dimethyl-2-(1-methylethyl)oxazole	Organoheterocyclic compounds	Azoles		HMDB0037871	null	1	2-Diethylaminoethanol	HMDB0033971	0	-	-
pos-M154T302	4238	3954.74	4232.86	4738.67	3912.49	4389.01	1586.3	1918.5	1963.64	2613.17	2801.24	1987.55	0.505401	0.000240654	0.0021645	0.000845598	0.00501999	0.638497	0.0424392	none	154.121	5.02567	1	1	4-Ethyl-5-methyl-2-(1-methylethyl)oxazole	Organoheterocyclic compounds	Azoles		HMDB0037878	null	0	-	-	0	-	-
pos-M69T541	40939.2	25587.7	20441.4	22940.4	27763.9	29447.1	36855.3	22043.5	32640.9	22693.3	22237.9	21374.6	0.944506	0.690051	0.588745	0.743798	0.649604	0.10119	0.297051	none	69.0439	9.01869	1	1	Imidazole	Organoheterocyclic compounds	Azoles		HMDB0001525	C01589	0	-	-	0	-	-
pos-M130T95	50767.9	70851.9	55600.2	60941.1	36713.7	70950.5	54723	86702.4	72236.7	96952.4	63264.4	86583.2	1.33149	0.0563103	0.0649351	0.0885413	0.0964908	0.358589	0.294623	none	130.048	1.58867	1	1	dimethadione	Organoheterocyclic compounds	Azolidines		HMDB0061093	null	1	Ammonium lactate	HMDB0015671	0	-	-
pos-M265T331	25908.2	23401.8	24010	25673.3	37518.8	27092.8	19188.1	78781.4	19935.1	22239.8	22785.1	43416.9	1.26125	0.713902	0.393939	0.764409	0.46004	0.117973	0.257085	none	265.178	5.52163	1	1	Mianserin	Organoheterocyclic compounds	Benzazepines		HMDB0015620	null	7	12-Oxo-2,3-dinor-10,15-phytodienoic acid;3,5-Bis(1,1-dimethylethyl)-4-hydroxy-benzoic acid ethyl ester;3-Oxotetradecanoic acid;6-Ketomyristic acid;L-Menthyl (R,S)-3-hydroxybutyrate;(R)-3-hydroxybutyrylcarnitine;Hydroxybutyrylcarnitine	HMDB0032090;HMDB0061935;HMDB0010730;HMDB0030982;HMDB0032370;HMDB0062735;HMDB0013127	2	Dehydrojuvabione;5-Hydroxy-1-(4-hydroxyphenyl)-3-decanone	C09657;C17747
neg-M119T161	15686.8	25325.3	19189.8	23682.1	18031.7	29858.8	28394.8	27865.4	31180.5	30355.8	31926.1	32106.1	1.37985	0.0157459	0.00865801	0.0296014	0.0169785	0.399437	0.163148	none	119.05	2.68699	1	1	3-Methylbenzaldehyde	Benzenoids	Benzene and substituted derivatives		HMDB0029637	C07209	10	4-Hydroxystyrene;Phenylacetaldehyde;2,3-Dihydrobenzofuran;2-Methylbenzaldehyde;3-Methylbenzaldehyde;4-Methylbenzaldehyde;Acetophenone;Lentialexin;Styrene Oxide;3-ethenylphenol	HMDB0004072;HMDB0006236;HMDB0013815;HMDB0029636;HMDB0029637;HMDB0029638;HMDB0033910;HMDB0038997;HMDB0062765;HMDB0124943	8	Phenylacetaldehyde;Styrene_oxide;4-Hydroxystyrene;p-Tolualdehyde;Acetophenone;3-Methylbenzaldehyde;2-Methylbenzaldehyde;(S)-2-Phenyloxirane	C00601;C02083;C05627;C06758;C07113;C07209;C07214;C20782
neg-M121T175	6793.57	8247.57	9704.81	14732.6	7805.26	4861.31	14146	13131.1	14542.4	10176.4	24287.6	10709	1.66827	0.0240305	0.0411255	0.0425915	0.066885	0.822665	0.144448	none	121.028	2.9172	1	1	2-Hydroxybenzaldehyde	Benzenoids	Benzene and substituted derivatives		HMDB0034170	C06202	5	Benzoic acid;4-Hydroxybenzaldehyde;3-(2-Furanyl)-2-propenal;2-Hydroxybenzaldehyde;4-Pyridoxic acid	HMDB0001870;HMDB0011718;HMDB0032918;HMDB0034170;HMDB0000017	11	Benzoate;Aromatic_acid;4-Hydroxybenzaldehyde;3-Hydroxybenzaldehyde;Salicylaldehyde;Tropolone;4-Pyridoxate;3-Carboxy-4-methoxy-N-methyl-2-pyridone;3-Hydroxy-4-hydroxymethyl-2-methylpyridine-5-carboxylate;5-Methoxy-3-hydroxyanthranilate;3,5-Dihydroxy-phenylglycine	C00180;C00539;C00633;C03067;C06202;C15474;C00847;C04447;C04773;C11466;C12026
neg-M137T122	3269.21	2127.82	2369.81	2344.54	2531.78	2554.39	4866.81	5038.32	4187.24	5063.73	4428.28	4826.25	1.86942	1.89258e-05	0.0021645	0.00010314	0.00501999	0.662324	0.0817212	none	137.023	2.03776	1	1	3-Hydroxybenzoic acid	Benzenoids	Benzene and substituted derivatives		HMDB0002466	C00587	9	4-Hydroxybenzoic acid;Salicylic acid;3-Hydroxybenzoic acid;keratan sulfate II (core 2-linked), degradation product 1;Gentisate aldehyde;2-Methoxy-1,4-benzoquinone;alpha-Furyl methyl diketone;Sesamol;3,4-Dihydroxybenzaldehyde	HMDB0000500;HMDB0001895;HMDB0002466;HMDB0062484;HMDB0004062;HMDB0032576;HMDB0032920;HMDB0033812;HMDB0059965	8	4-Hydroxybenzoate;3-Hydroxybenzoate;Salicylate;Gentisate_aldehyde;Sesamol;3,4-Dihydroxybenzaldehyde;2-Hydroxy-5-methylquinone;Benzthiazuron	C00156;C00587;C00805;C05585;C10832;C16700;C18316;C19058
neg-M137T156	17376.5	11215.2	17171.9	17172	15285.4	16488.8	5117.46	4133.59	4482.19	4960.7	7855.17	4615.97	0.329059	3.72491e-06	0.0021645	2.76582e-05	0.00501999	1.43371	0.266902	down	137.024	2.59677	1	1	4-Hydroxybenzoic acid	Benzenoids	Benzene and substituted derivatives		HMDB0000500	C00156	9	4-Hydroxybenzoic acid;Salicylic acid;3-Hydroxybenzoic acid;keratan sulfate II (core 2-linked), degradation product 1;Gentisate aldehyde;2-Methoxy-1,4-benzoquinone;alpha-Furyl methyl diketone;Sesamol;3,4-Dihydroxybenzaldehyde	HMDB0000500;HMDB0001895;HMDB0002466;HMDB0062484;HMDB0004062;HMDB0032576;HMDB0032920;HMDB0033812;HMDB0059965	7	4-Hydroxybenzoate;3-Hydroxybenzoate;Salicylate;Gentisate_aldehyde;Sesamol;3,4-Dihydroxybenzaldehyde;2-Hydroxy-5-methylquinone	C00156;C00587;C00805;C05585;C10832;C16700;C18316
neg-M145T44	42658.1	49616.6	47797.1	48969.9	46693.2	68659.1	22569.1	21151.8	22238	23570.1	24945.7	30366	0.475833	7.94198e-06	0.0021645	5.09322e-05	0.00501999	1.35263	0.0837776	down	145.097	0.73695	1	1	(3-Methyl-2-butenyl)-benzene	Benzenoids	Benzene and substituted derivatives		HMDB0061808	null	16	2,6-diaminohexanoic acid;L-Lysine;D-Lysine;(3S)-3,6-Diaminohexanoate;(3S,5S)-3,5-Diaminohexanoate;1-Piperidine carboxylic acid;Pipecolic acid;L-Pipecolic acid;N4-Acetylaminobutanal;D-Pipecolic acid;Vigabatrin;L-trans-4-Methyl-2-pyrrolidinecarboxylic acid;2-Pyrrolidineacetic acid;3-Acetamidobutanal;(2E)-Decenoyl-ACP;N-Methyl proline	HMDB0142894;HMDB0000182;HMDB0003405;HMDB0012114;HMDB0012115;HMDB0094697;HMDB0000070;HMDB0000716;HMDB0004226;HMDB0005960;HMDB0015212;HMDB0029435;HMDB0029444;HMDB0059649;HMDB0062225;HMDB0094696	12	L-Lysine;D-Lysine;(3S)-3,6-Diaminohexanoate;(3S,5S)-3,5-Diaminohexanoate;2,5-Diaminohexanoate;Lysine;(2R,3R)-3-Methylornithine;L-Pipecolate;1-Aminocyclopentanecarboxylate;N4-Acetylaminobutanal;Vigabatrin;trans-3-Aminocyclopentane-1-carboxylic_acid	C00047;C00739;C01142;C01186;C05161;C16440;C20277;C00408;C03969;C05936;C07500;C13696
neg-M151T157	1830.2	1483.99	2397.06	2684.99	2261.8	3421.41	2311.61	2160.74	1719.96	2335.1	2804.77	2725.46	0.998451	0.884423	0.937229	0.908915	0.953257	0.0243779	0.438099	none	151.039	2.62157	1	1	Benzaldehyde	Benzenoids	Benzene and substituted derivatives		HMDB0006115	C00193	32	2-hydroxy-2-phenylacetic acid;5-ethenylbenzene-1,2,3-triol;4-[(E)-2-hydroxyethenyl]benzene-1,2-diol;p-Hydroxyphenylacetic acid;3-Hydroxyphenylacetic acid;Ortho-Hydroxyphenylacetic acid;Mandelic acid;p-Anisic acid;3-Cresotinic acid;3,4-Dihydroxyphenylacetaldehyde;4-Hydroxy-3-methylbenzoic acid;Vanillin;2,4'-Dihydroxyacetophenone;2',3'-Dihydroxyacetophenone;2',4'-Dihydroxyacetophenone;2',6'-Dihydro…	HMDB0124926;HMDB0125528;HMDB0137457;HMDB0000020;HMDB0000440;HMDB0000669;HMDB0000703;HMDB0001101;HMDB0002390;HMDB0003791;HMDB0004815;HMDB0012308;HMDB0029657;HMDB0029658;HMDB0029659;HMDB0029660;HMDB0029661;HMDB0029662;HMDB0031609;HMDB0032399;HMDB0032572;HMDB0032594;HMDB0032604;HMDB0032606;HMDB0032629;HMDB0032919;HMDB0033003;HMDB0034172;HMDB0036907;HMDB0041283;HMDB0060390;HMDB0062635	23	4-Hydroxyphenylacetate;4-Hydroxy-3-methoxy-benzaldehyde;(R)-Mandelate;(S)-Mandelate;Phenoxyacetate;4-Methoxybenzoate;3-Methoxytropolone;6-Methylsalicylate;2',4'-Dihydroxyacetophenone;3,4-Dihydroxyphenylacetaldehyde;3-Hydroxyphenylacetate;2-Hydroxyphenylacetate;3',4'-Dihydroxyacetophenone;2-(Hydroxymethyl)benzoic_acid;Resorcinol_monoacetate;Methyl_salicylate;4-Hydroxyphenacyl_alcohol;4-Hydroxyphen…	C00642;C00755;C01983;C01984;C02181;C02519;C02639;C02657;C03663;C04043;C05593;C05852;C10675;C10804;C12064;C12305;C13635;C13636;C14088;C14103;C14108;C17900;C21167
neg-M151T322	2531.93	4089.37	3108.76	3394.92	3640.51	2388.55	6051.28	6406.88	7989.39	8314.92	9186.43	9474.57	2.4759	1.32207e-05	0.0021645	7.72017e-05	0.00501999	0.911321	0.0652522	none	151.039	5.35892	1	1	2-Hydroxy-5-methoxybenzaldehyde	Benzenoids	Benzene and substituted derivatives		NA	NA	32	2-hydroxy-2-phenylacetic acid;5-ethenylbenzene-1,2,3-triol;4-[(E)-2-hydroxyethenyl]benzene-1,2-diol;p-Hydroxyphenylacetic acid;3-Hydroxyphenylacetic acid;Ortho-Hydroxyphenylacetic acid;Mandelic acid;p-Anisic acid;3-Cresotinic acid;3,4-Dihydroxyphenylacetaldehyde;4-Hydroxy-3-methylbenzoic acid;Vanillin;2,4'-Dihydroxyacetophenone;2',3'-Dihydroxyacetophenone;2',4'-Dihydroxyacetophenone;2',6'-Dihydro…	HMDB0124926;HMDB0125528;HMDB0137457;HMDB0000020;HMDB0000440;HMDB0000669;HMDB0000703;HMDB0001101;HMDB0002390;HMDB0003791;HMDB0004815;HMDB0012308;HMDB0029657;HMDB0029658;HMDB0029659;HMDB0029660;HMDB0029661;HMDB0029662;HMDB0031609;HMDB0032399;HMDB0032572;HMDB0032594;HMDB0032604;HMDB0032606;HMDB0032629;HMDB0032919;HMDB0033003;HMDB0034172;HMDB0036907;HMDB0041283;HMDB0060390;HMDB0062635	23	4-Hydroxyphenylacetate;4-Hydroxy-3-methoxy-benzaldehyde;(R)-Mandelate;(S)-Mandelate;Phenoxyacetate;4-Methoxybenzoate;3-Methoxytropolone;6-Methylsalicylate;2',4'-Dihydroxyacetophenone;3,4-Dihydroxyphenylacetaldehyde;3-Hydroxyphenylacetate;2-Hydroxyphenylacetate;3',4'-Dihydroxyacetophenone;2-(Hydroxymethyl)benzoic_acid;Resorcinol_monoacetate;Methyl_salicylate;4-Hydroxyphenacyl_alcohol;4-Hydroxyphen…	C00642;C00755;C01983;C01984;C02181;C02519;C02639;C02657;C03663;C04043;C05593;C05852;C10675;C10804;C12064;C12305;C13635;C13636;C14088;C14103;C14108;C17900;C21167
neg-M155T136	13184.1	10519.7	8589.28	2778.88	11207.3	7710.27	14019	3707.81	4309.05	4622.79	2844.49	1848.83	0.580705	0.0967761	0.24026	0.140415	0.303826	0.635996	0.237938	none	154.997	2.27272	1	1	4-Chlorobenzoic acid	Benzenoids	Benzene and substituted derivatives		NA	C02370	2	2,5-Furandicarboxylic acid;Riluzole	HMDB0004812;HMDB0014878	5	2,5-Furandicarboxylate;Bentazone;S_1319;Riluzole;8-Chloro-2,7-dibenzofurandiol	C20450;C10965;C16880;C07937;C15242
neg-M165T174	8492.77	15341.9	12128.5	19074.8	17710.4	20600.7	15285.9	20903.4	13980.3	25044.2	24083.5	13968	1.21335	0.270946	0.393939	0.340139	0.46004	0.305239	0.195885	none	165.018	2.90742	1	1	Terephthalic acid	Benzenoids	Benzene and substituted derivatives		HMDB0002428	C06337	5	Phthalic acid;Benzoquinoneacetic acid;Terephthalic acid;3,4-Methylenedioxybenzoic acid;Pyridoxine 5'-phosphate	HMDB0002107;HMDB0002334;HMDB0002428;HMDB0032613;HMDB0001319	6	Phthalate;4-Hydroxyphenylglyoxylate;Terephthalate;3-Formylsalicylic_acid;4-Formylsalicylic_acid;Pyridoxine_phosphate	C01606;C03590;C06337;C14096;C14100;C00627
neg-M167T133	5403.4	4629.78	5101.16	5939.15	6220.13	4166.44	12174.2	13592.7	13901.4	12871.9	13815.8	14712.6	2.57687	2.5333e-06	0.0021645	2.03493e-05	0.00501999	0.891304	0.0374983	none	167.034	2.2205	1	1	Vanillic acid	Benzenoids	Benzene and substituted derivatives		HMDB0000484	C06672	17	Vanillic acid;3, 5-Dihydroxyphenylacetic acid;3-hydroxy-5-methoxybenzoic acid;3-hydroxy-2-methoxybenzoic acid;Homogentisic acid;3-Hydroxymandelic acid;p-Hydroxymandelic acid;3,4-Dihydroxybenzeneacetic acid;5-Methoxysalicylic acid;3,4-Dihydroxymandelaldehyde;2',4',6'-Trihydroxyacetophenone;2,6-Dimethoxy-1,4-benzoquinone;3-Acetyl-4-hydroxy-6-methyl-2H-pyran-2-one;Thermophillin;3-Methoxysalicylic ac…	HMDB0000484;HMDB0094709;HMDB0125536;HMDB0140902;HMDB0000130;HMDB0000750;HMDB0000822;HMDB0001336;HMDB0001868;HMDB0006242;HMDB0029644;HMDB0029673;HMDB0033129;HMDB0034335;HMDB0059713;HMDB0060003;HMDB0131176	14	Homogentisate;3,4-Dihydroxyphenylacetate;Orsellinate;(S)-4-Hydroxymandelate;4-Hydroxypheoxyacetate;(R)-4-Hydroxymandelate;3,4-Dihydroxymandelaldehyde;2,6-Dihydroxyphenylacetate;Vanillate;2-Hydroxy-6-oxoocta-2,4,7-trienoate;2,6-Dimethoxybenzoquinone;4-Hydroxymandelate;4-Hydroxymethylsalicylate;1,2-Dihydrophthalic_acid	C00544;C01161;C01839;C03198;C03235;C05343;C05577;C06207;C06672;C07087;C10331;C11527;C14109;C16215
neg-M193T311	6437.94	6858.6	6091.09	6275.32	6580.4	7531.56	8467.52	6627.5	7276.59	6479.45	7146.98	7499.22	1.09359	0.109705	0.132035	0.156389	0.179972	0.19525	0.0853475	none	193.086	5.17888	1	1	Methoxyeugenol	Benzenoids	Benzene and substituted derivatives		HMDB0041194	null	41	2-(3-methylbut-2-en-1-yl)benzene-1,3,5-triol;2-(4-hydroxy-3-methylbut-2-en-1-yl)benzene-1,3-diol;3-(3-methylbut-2-en-1-yl)benzene-1,2,4-triol;2-[(3,3-dimethyloxiran-2-yl)methyl]benzene-1,3-diol;2-[(2E)-4-hydroxy-3-methylbut-2-en-1-yl]benzene-1,3-diol;2-[(1E)-3-hydroxy-3-methylbut-1-en-1-yl]benzene-1,3-diol;3-[(1E)-3-methylbut-1-en-1-yl]benzene-1,2,4-triol;2-[(1E)-3-methylbut-1-en-1-yl]benzene-1,3…	HMDB0124918;HMDB0126161;HMDB0126162;HMDB0126163;HMDB0126262;HMDB0126462;HMDB0126463;HMDB0126464;HMDB0126465;HMDB0126466;HMDB0132270;HMDB0133190;HMDB0133191;HMDB0133192;HMDB0133193;HMDB0133194;HMDB0133463;HMDB0133484;HMDB0133515;HMDB0133538;HMDB0141323;HMDB0031517;HMDB0031984;HMDB0032575;HMDB0032590;HMDB0034206;HMDB0034990;HMDB0036432;HMDB0037271;HMDB0040730;HMDB0041194;HMDB0041505;HMDB0041506;HMD…	2	Zingerone;Isobutylparaben	C17497;C20342
neg-M199T195	136409	51681.8	55997.9	65246.5	124872	52057	87212.3	90231.4	72609.8	71581.1	84504.7	78904.2	0.997491	0.679128	0.393939	0.734161	0.46004	0.077074	0.0603109	none	199.024	3.24325	1	1	3,5-Dihydroxybenzoic acid	Benzenoids	Benzene and substituted derivatives		HMDB0013677	null	4	2,3,4-trihydroxy-5-methoxybenzoic acid;2,4,5-trihydroxy-3-methoxybenzoic acid;4-Fumarylacetoacetic acid;Maleylacetoacetic acid	HMDB0125594;HMDB0125598;HMDB0001268;HMDB0002052	8	Dibenzothiophene-5-oxide;4-Maleylacetoacetate;4-Fumarylacetoacetate;2-Hydroxy-5-carboxymethylmuconate_semialdehyde;cis-4,5-Dihydroxycyclohexa-1(6),2-diene-1,2-dicarboxylate;3-Carboxymethylmuconate;(3S,4R)-3,4-Dihydroxycyclohexa-1,5-diene-1,4-dicarboxylate;Phthalate_3,4-cis-dihydrodiol	C21149;C01036;C01061;C04642;C04783;C05592;C06318;C18314
neg-M207T307	2512.97	2412.18	2116.76	3384.56	2673.24	2842.84	1562.3	1315.89	1253.59	1554.78	1201.89	1306.81	0.514049	1.67065e-05	0.0021645	9.33939e-05	0.00501999	1.29892	0.144121	none	207.101	5.11755	1	1	Amyl salicylate	Benzenoids	Benzene and substituted derivatives		HMDB0038604	null	22	5-methoxy-2-(3-methylbut-2-en-1-yl)benzene-1,3-diol;4-methoxy-2-(3-methylbut-2-en-1-yl)benzene-1,3-diol;4-hydroxy-1-(4-methoxyphenyl)pentan-3-one;1-hydroxy-5-(4-methoxyphenyl)pentan-3-one;2-hydroxy-1-(4-methoxyphenyl)pentan-3-one;1-hydroxy-1-(4-methoxyphenyl)pentan-3-one;4-methoxy-6-(3-methylbut-2-en-1-yl)benzene-1,3-diol;Isoelemicin;gamma-Asarone;Jasmine ketolactone;(Z)-3-Oxo-2-(2-pentenyl)-1-cy…	HMDB0124910;HMDB0126246;HMDB0132980;HMDB0132982;HMDB0132984;HMDB0132985;HMDB0133263;HMDB0029867;HMDB0029872;HMDB0030150;HMDB0030197;HMDB0030681;HMDB0031469;HMDB0033778;HMDB0034991;HMDB0035224;HMDB0038604;HMDB0040218;HMDB0040225;HMDB0041411;HMDB0040332;HMDB0040333	9	Benzyl_(2R,3S)-2-methyl-3-hydroxybutanoate;Benzyl_(2S,3S)-2-methyl-3-hydroxybutanoate;Primin;beta-Asarone;Elemicin;Coronafacic_acid;Isoelemicin;2,4,5-Trimethoxy-1-allylbenzene;alpha-Asaron	C04561;C04562;C10390;C10430;C10451;C15765;C16975;C17821;C17846
neg-M209T385	22839.6	44191.1	33555.7	23152.2	31210.9	10537.8	3640.7	3973.05	3287.18	3913.96	3707.55	4564.23	0.139507	0.000160433	0.0021645	0.00060371	0.00501999	1.92173	0.356706	down	209.117	6.4147	1	1	2-Butyl-4-methylphenol	Benzenoids	Benzene and substituted derivatives		HMDB0032060	null	11	Jasmonic acid;Sedanonic acid;Dihydro-3-(2-octenyl)-2,5-furandione;(R)-8-Acetoxycarvotanacetone;1-Benzyloxy-1-(2-methoxyethoxy)ethane;4-(Butoxymethyl)-2-methoxyphenol;Isoamyl 2-furonpropionate;Dihydro-3-(1-octenyl)-2,5-furandione;3-Ethenyl-2,5-dimethyl-4-oxohex-5-en-2-yl acetate;Mitiglinide;(E)-Piperolein A	HMDB0032797;HMDB0032871;HMDB0033102;HMDB0037104;HMDB0037135;HMDB0037642;HMDB0037735;HMDB0037816;HMDB0041573;HMDB0015382;HMDB0030185	3	(-)-Jasmonic_acid;(+)-7-Isojasmonic_acid;Belladine	C08491;C16317;C08518
neg-M253T300	1452.3	1223.13	984.174	1057.59	1013.38	1623.64	11251.6	14458.2	11051.4	15000.6	14098.3	13896.1	10.845	3.85998e-09	0.0021645	1.74107e-07	0.00501999	2.06815	0.105986	up	253.143	5.00442	1	1	Hexylresorcinol	Benzenoids	Benzene and substituted derivatives		HMDB0032567	null	0	-	-	0	-	-
neg-M265T343	27056.6	27581.1	25161.4	28913.7	21532.3	15687	62803.4	80281.8	89353.4	89545.2	93156.8	103767	3.55582	1.3446e-06	0.0021645	1.24759e-05	0.00501999	1.02416	0.0231663	up	265.179	5.72339	1	1	4-(1,1,3,3-Tetramethylbutyl)-phenol	Benzenoids	Benzene and substituted derivatives		HMDB0013825	null	7	3,4-Dimethyl-5-pentyl-2-furanpentanoic acid;5-Hexyl-2-furanhexanoic acid;3,4-Dimethyl-5-propyl-2-furanheptanoic acid;5-Pentyl-2-furanheptanoic acid;5-Butyl-2-furanoctanoic acid;4-Hydroxy-3-methoxy-2,10-bisaboladien-9-one;Tetranor 12-HETE	HMDB0112085;HMDB0112088;HMDB0112089;HMDB0112092;HMDB0112097;HMDB0033917;HMDB0060055	3	Juvenile_hormone_II_acid;Juvabione;Juvenile_hormone_III	C04834;C09693;C09694
neg-M306T364	3.07948e+06	2.85126e+06	2.72466e+06	4.1932e+06	2.18738e+06	2.01344e+06	1.88414e+06	2.78958e+06	2.70505e+06	2.60262e+06	1.92869e+06	2.19022e+06	0.827025	0.210874	0.179654	0.273933	0.236195	0.145271	0.0442167	none	306.207	6.06085	1	1	Dihydrocapsaicin	Benzenoids	Benzene and substituted derivatives		HMDB0038457	C16952	4	Betaxolol;Dihydrocapsaicin;(9Z,11E,13E,15Z)-4-Oxo-9,11,13,15-octadecatetraenoic acid;Octyl 4-methoxycinnamic acid	HMDB0014341;HMDB0038457;HMDB0031098;HMDB0061861	4	Betaxolol;Amprotropine;Dihydrocapsaicin;ML-236C	C06849;C11760;C16952;C14043
neg-M313T281	4560.63	1158.87	3730.72	1659.2	1340.51	1090.47	1505.75	1544.74	1655	1221.3	1511.68	1792.94	0.681768	0.429009	1	0.501598	1	0.233763	0.110949	none	313.145	4.68805	1	1	Homochlorcyclizine	Benzenoids	Benzene and substituted derivatives		HMDB0240243	null	2	Homochlorcyclizine;Clomipramine	HMDB0240243;HMDB0015372	2	1,3-Dibenzyltetramethyldisiloxane;Clomipramine	C14252;C06918
neg-M343T409	1741.62	2516.53	2351.4	2324.23	2347.3	1981.49	1873.75	1607.24	1961.74	1944.63	2529.5	1458.29	0.857689	0.126273	0.179654	0.176476	0.236195	0.221799	0.170395	none	343.224	6.81595	1	1	3-(8,11,14-Pentadecatrienyl)phenol	Benzenoids	Benzene and substituted derivatives		HMDB0033862	null	34	DG(14:0/22:4(7Z,10Z,13Z,16Z)/0:0);DG(16:0/20:4(5Z,8Z,11Z,14Z)/0:0);DG(16:1(9Z)/20:3(5Z,8Z,11Z)/0:0);DG(16:1(9Z)/20:3(8Z,11Z,14Z)/0:0);DG(18:0/18:4(6Z,9Z,12Z,15Z)/0:0);DG(18:1(11Z)/18:3(6Z,9Z,12Z)/0:0);DG(18:1(11Z)/18:3(9Z,12Z,15Z)/0:0);DG(18:1(9Z)/18:3(6Z,9Z,12Z)/0:0);DG(18:1(9Z)/18:3(9Z,12Z,15Z)/0:0);DG(18:2(9Z,12Z)/18:2(9Z,12Z)/0:0);DG(18:3(6Z,9Z,12Z)/18:1(11Z)/0:0);DG(18:3(6Z,9Z,12Z)/18:1(9Z)/…	HMDB0007031;HMDB0007112;HMDB0007139;HMDB0007140;HMDB0007164;HMDB0007191;HMDB0007192;HMDB0007220;HMDB0007221;HMDB0007248;HMDB0007275;HMDB0007276;HMDB0007304;HMDB0007305;HMDB0007332;HMDB0007447;HMDB0007476;HMDB0007504;HMDB0007533;HMDB0007675;HMDB0056203;HMDB0007113;HMDB0055973;HMDB0056026;HMDB0056032;HMDB0056057;HMDB0056160;HMDB0056166;HMDB0056184;HMDB0056191;HMDB0056210;HMDB0015570;HMDB0034640;HMD…	2	Lamtidine;Fusidic_acid	C11804;C06694
neg-M361T388	4756.65	5363.64	14166	2774.19	3897.14	3407.66	2450.92	3994.19	3107.04	3490.99	2587.08	3083.35	0.54455	0.110767	0.0930736	0.157622	0.132342	0.398531	0.122867	none	361.236	6.46355	1	1	(Z)-2,4-Dihydroxy-6-(8-pentadecenyl)benzoic acid	Benzenoids	Benzene and substituted derivatives		HMDB0039226	null	8	19,20-DiHDPA;Annosquamosin A;Annoglabasin B;Lycopersiconolide;Dimethyl ent-16alpha-kaurane-17,19-dioate;Epoxysiderol;(Z)-2,4-Dihydroxy-6-(8-pentadecenyl)benzoic acid;ent-16a-Hydroxy-17-acetoxy-19-kauranal	HMDB0010214;HMDB0031137;HMDB0033398;HMDB0033677;HMDB0036315;HMDB0036704;HMDB0039226;HMDB0041495	2	Di-n-heptyl_phthalate;10beta,14beta-Dihydroxytaxa-4(20),11-dien-5alpha-yl_acetate	C14575;C20151
neg-M403T228	128345	109225	152905	123352	113433	164923	90106.4	116083	100277	104571	108989	111830	0.797613	0.0220947	0.0151515	0.0395889	0.0279234	0.18846	0.0836886	none	403.195	3.79197	1	1	Formoterol	Benzenoids	Benzene and substituted derivatives		HMDB0015118	C07805	1	Pisumionoside	HMDB0039947	1	15beta-Hydroxy-7alpha-mercapto-pregn-4-ene-3,20-dione_7-acetate	C14922
neg-M427T269	881.363	1554.69	791.912	1572.54	2141.78	2200	1572.7	1632.31	1479.41	1563.16	1197.9	1253.46	0.951505	0.92922	0.937229	0.94471	0.953257	0.0252463	0.280831	none	427.23	4.49094	1	1	Irbesartan	Benzenoids	Benzene and substituted derivatives		HMDB0015163	C07469	0	-	-	0	-	-
neg-M501T201	13393.1	14655.7	15516.9	12955.9	12940.1	14928.7	3070.53	4601.22	4431.72	2740.95	4623.32	3814.17	0.275883	7.85447e-06	0.0021645	5.04583e-05	0.00501999	1.55693	0.135665	down	501.175	3.34882	1	1	Benzenepropanoic acid, 5-(3-carboxybenzoyl)-2-[[(5E)-6-(4-methoxyphenyl)-5-hexen-1-yl]oxy]-	Benzenoids	Benzene and substituted derivatives		NA	NA	3	3,4,5-trihydroxy-6-({17-methoxy-10-oxo-2-oxatricyclo[13.2.2.1鲁,鈦穄icosa-1(17),3,5,7(20),15,18-hexaen-4-yl}oxy)oxane-2-carboxylic acid;Limonexic acid;Ketotifen-N-glucuronide	HMDB0133424;HMDB0036075;HMDB0060596	0	-	-
pos-M105T144	10499.2	12054.7	9892.98	18569.4	11390.4	9560.62	4869.58	3534.4	4380.91	4448.97	4671.57	3734.31	0.356269	2.61162e-05	0.0021645	0.000133907	0.00501999	1.38391	0.197367	down	105.069	2.40395	1	1	Styrene	Benzenoids	Benzene and substituted derivatives		HMDB0034240	C07083	4	2-[2,4,6-trihydroxy-3-(3-methylbut-2-en-1-yl)phenyl]acetic acid;2-[2,4-dihydroxy-3-(3-methylbut-2-en-1-yl)phenyl]-2-hydroxyacetic acid;1-(2,4,6-Trimethoxyphenyl)-1,3-butanedione;Methyl 3,4,5-trimethoxycinnamate	HMDB0125460;HMDB0137142;HMDB0030668;HMDB0038551	2	Trinexapac-ethyl;Grandinol	C18541;C20207
pos-M108T540	6044.64	3701.5	8635.73	8308.33	3894.21	4072.51	5996.65	4690.48	3810.01	5061.99	3967.47	5106.85	0.826197	0.444159	0.699134	0.516781	0.750372	0.23085	0.0926383	none	108.079	9.00222	1	1	O-Toluidine	Benzenoids	Benzene and substituted derivatives		HMDB0041965	C14403	0	-	-	0	-	-
pos-M121T424	12134.3	4593.59	9326.16	12737.1	12830.5	10551.8	11663.9	9170.23	11872.2	16095.9	11850.3	13847.9	1.19827	0.254621	0.588745	0.322307	0.649604	0.264145	0.0996524	none	121.063	7.06745	1	1	Phenylacetaldehyde	Benzenoids	Benzene and substituted derivatives		HMDB0006236	C00601	13	Cyclohexanone;2-Methyl-4-pentenal;4-Methyl-2-pentenal;2-Hexenal;3-Hexenal;(Z)-3-Hexenal;4-Methyl-3-penten-2-one, 9CI;4-Methyl-4-penten-2-one;(E)-4-Hexenal;2-Methyl-2-pentenal;4-Hexen-3-one;(Z)-2-Hexenal;(Z)-4-Hexenal	HMDB0003315;HMDB0030332;HMDB0031196;HMDB0031496;HMDB0031497;HMDB0031498;HMDB0031563;HMDB0031564;HMDB0033549;HMDB0033714;HMDB0035239;HMDB0040264;HMDB0040271	3	Cyclohexanone;(E)-2-Hexenal;3-Hexenal	C00414;C08497;C16310
pos-M122T168	32058.1	42563.4	30895.7	52385.2	34455.5	53525.8	156355	64368.4	85236	80368.5	75200.1	67748.9	2.15255	0.00135524	0.0021645	0.00364384	0.00501999	1.11417	0.238288	up	122.095	2.79628	1	1	2,6-Dimethylaniline	Benzenoids	Benzene and substituted derivatives		HMDB0060677	C11004	2	Cyclohexylamine;2-Methylpiperidine	HMDB0031404;HMDB0032416	1	Cyclohexylamine	C00571
pos-M123T303	14942.3	12905.3	17122.7	17376.1	14322.9	11960	8674.3	14268.9	11205.4	11366.7	13518.4	13440.7	0.817726	0.0609731	0.0649351	0.0947757	0.0964908	0.279599	0.117394	none	123.079	5.04972	1	1	2,6-Dimethylphenol	Benzenoids	Benzene and substituted derivatives		HMDB0032150	null	14	3-Hexanone;4-Methylpentanal;Methyl isobutyl ketone;2-Oxohexane;Ethyl isopropyl ketone;Hexanal;(E)-3-Hexen-1-ol;2-Hexen-1-ol;2-Ethylbutanal;(E)-4-Hexen-1-ol;1-Hexen-3-ol;2-Methylpentanal;3-Methyl-1-penten-3-ol;(2R,3S)-2-methyl-3-propyloxirane	HMDB0000753;HMDB0001318;HMDB0002939;HMDB0005842;HMDB0005846;HMDB0005994;HMDB0030003;HMDB0030952;HMDB0031220;HMDB0031502;HMDB0031503;HMDB0031578;HMDB0061882;HMDB0062792	6	Cyclohexanol;4-Methylpentanal;Unsaturated_alcohol;3-Hexenol;Methyl_isobutyl_ketone;Benzenediazonium	C00854;C02373;C02893;C08492;C19263;C20284
pos-M123T539	12383.4	11571.4	11528.1	11598.2	13424.3	10340.7	20572.1	14296.4	14872.5	14506.3	12312.4	13047.9	1.26482	0.0271413	0.0151515	0.0473126	0.0279234	0.432136	0.420732	none	123.09	8.97601	1	1	2,6-Toluenediamine	Benzenoids	Benzene and substituted derivatives		HMDB0041801	null	0	-	-	0	-	-
pos-M136T77	206172	213043	221793	236467	229410	226367	84766.1	92341.7	90114.5	91281.4	94860.6	93436.6	0.410126	3.07734e-11	0.0021645	7.73933e-09	0.00501999	1.31037	0.0731011	down	136.075	1.27963	1	1	2-Phenylacetamide	Benzenoids	Benzene and substituted derivatives		HMDB0010715	C02505	15	N-Acetylarylamine;2-Phenylacetamide;2-Aminoacetophenone;2'-Aminoacetophenone;2-Acetyl-4-methylpyridine;2-Acetyl-6-methylpyridine;2,3-Dihydro-1H-pyrrolizine-5-carboxaldehyde;5-(2-Furanyl)-3,4-dihydro-2H-pyrrole;2-Acetyl-5-methylpyridine;4-Acetyl-2-methylpyridine;4-Acetyl-3-methylpyridine;2,4,6-Octatriyn-1-ol;Benzofuran;3,5,7-Octatriyn-1-ol;xi-2,3-Octadiene-5,7-diyn-1-ol	HMDB0001250;HMDB0010715;HMDB0032628;HMDB0032630;HMDB0037071;HMDB0037072;HMDB0040008;HMDB0040013;HMDB0040222;HMDB0040223;HMDB0040224;HMDB0030968;HMDB0032929;HMDB0038998;HMDB0040549	6	2-Phenylacetamide;Acetanilide;N-Benzylformamide;(Z)-Phenylacetaldehyde_oxime;(E)-Phenylacetaldoxime;Benzofuran	C02505;C07565;C15561;C16075;C19714;C14512
pos-M137T140	117401	99665.9	120417	156546	110462	82599.8	21525.7	21555.2	24195.5	23108.1	23372.4	23196.2	0.199323	4.39208e-06	0.0021645	3.15706e-05	0.00501999	1.66389	0.133986	down	137.058	2.32787	1	1	4-Anisaldehyde	Benzenoids	Benzene and substituted derivatives		HMDB0029686	C10761	18	Delta-Hexanolactone;Gamma-Caprolactone;trans-Hex-2-enoic acid;Allyl propionate;2-Methyl-4-pentenoic acid;2,3-Hexanedione;3,4-Hexanedione;3-Hexenoic acid;4-Methyl-2,3-pentanedione;2-Methyl-2-pentenoic acid;4-Methyl-2-pentenoic acid;2-Methyl-3-pentenoic acid;Prenyl formate;5-Oxohexanal;Ethyl crotonate;Methyl 4-pentenoate;epsilon-Caprolactone;Dihydro-4,4-dimethyl-2(3H)-furanone	HMDB0000453;HMDB0003843;HMDB0010719;HMDB0029487;HMDB0031158;HMDB0031491;HMDB0031492;HMDB0031501;HMDB0031559;HMDB0031560;HMDB0031561;HMDB0031562;HMDB0032490;HMDB0033568;HMDB0039581;HMDB0040328;HMDB0060476;HMDB0061929	3	2-Hydroxycyclohexan-1-one;epsilon-Caprolactone;3-Hydroxycyclohexanone	C01147;C01880;C03228
pos-M151T345	76393.8	72992.1	70730.7	100419	73488.7	70074.4	88314.4	106984	151303	94194.8	125261	103812	1.44337	0.0053309	0.00865801	0.0116861	0.0169785	0.429813	0.0927722	none	151.11	5.74193	1	1	4-tert-Butylphenol	Benzenoids	Benzene and substituted derivatives		HMDB0032063	C14200	16	Octanal;2,5-Diethyltetrahydrofuran;(R)-Sulcatol;2-Octanone;Ethyl pentyl ketone;(E)-2-Octen-1-ol;(Z)-5-Octen-1-ol;(R)-1-Octen-3-ol;(卤)-(E)-2-Octen-4-ol;2-Methyl-3-heptanone;trans-3-Octen-2-ol;(Z)-3-Octen-1-ol;(E)-3-Octen-1-ol;xi-7-Octen-2-ol;3,4-Dimethylcyclohexanol;3,5-Dimethylcyclohexanol	HMDB0001140;HMDB0029574;HMDB0030030;HMDB0031294;HMDB0031295;HMDB0031296;HMDB0031298;HMDB0031299;HMDB0031300;HMDB0032402;HMDB0032450;HMDB0035231;HMDB0035768;HMDB0037181;HMDB0061912;HMDB0061913	4	1-Octanal;Sulcatol;1-Octen-3-ol;3-Octanone	C01545;C07288;C14272;C17145
pos-M151T368	38702.9	28204.1	30510.9	42055.5	27287.9	26216.5	3573.98	4183.73	4271.28	4608.18	5673.01	4961.68	0.141321	6.72008e-09	0.0021645	2.54451e-07	0.00501999	1.6315	0.0596076	down	151.074	6.13717	1	1	3-Methylphenylacetic acid	Benzenoids	Benzene and substituted derivatives		HMDB0002222	null	22	1,3-Diacetylpropane;Isopentenyl acetate;1-Methoxy-3-methylene-2-pentanone;4-Methyl-5-hexanolide;Cyclohexanecarboxylic acid;Cyclohexyl formate;2,3-Heptanedione;3,4-Heptanedione;2-Heptenoic acid;Methyl 2E-hexenoate;Methyl (Z)-3-hexenoate;5-Methyl-2,3-hexanedione;Ethyl 4-pentenoate;Dihydro-5-propyl-2(3H)-furanone;3-Methyl-3-butenyl acetate;4-Pentenyl acetate;4-Heptenoic acid;2-Hexenyl formate;Ethyl …	HMDB0029165;HMDB0029314;HMDB0030330;HMDB0031174;HMDB0031342;HMDB0031351;HMDB0031476;HMDB0031477;HMDB0031484;HMDB0031500;HMDB0031504;HMDB0031593;HMDB0031603;HMDB0031681;HMDB0032391;HMDB0032460;HMDB0033793;HMDB0038271;HMDB0038962;HMDB0039819;HMDB0040214;HMDB0040591	7	Ethyl_tiglate;Cyclohexane-1-carboxylate;Butyl_acrylate;1-Oxa-2-oxo-3-methylcycloheptane;3-Isopropyl-3-butenoic_acid;alpha-EMGBL;beta-EMGBL	C08487;C09822;C10921;C10976;C11950;C13714;C13717
pos-M151T388	36296.9	29436.3	36375.8	43354.3	34179.3	28734.5	4595.29	4331.55	5184.17	4325.58	4334.85	4923.64	0.132908	7.04206e-09	0.0021645	2.62046e-07	0.00501999	1.62827	0.0643071	down	151.074	6.46325	1	1	3,4-Dimethylbenzoic acid	Benzenoids	Benzene and substituted derivatives		HMDB0002237	NA	22	1,3-Diacetylpropane;Isopentenyl acetate;1-Methoxy-3-methylene-2-pentanone;4-Methyl-5-hexanolide;Cyclohexanecarboxylic acid;Cyclohexyl formate;2,3-Heptanedione;3,4-Heptanedione;2-Heptenoic acid;Methyl 2E-hexenoate;Methyl (Z)-3-hexenoate;5-Methyl-2,3-hexanedione;Ethyl 4-pentenoate;Dihydro-5-propyl-2(3H)-furanone;3-Methyl-3-butenyl acetate;4-Pentenyl acetate;4-Heptenoic acid;2-Hexenyl formate;Ethyl …	HMDB0029165;HMDB0029314;HMDB0030330;HMDB0031174;HMDB0031342;HMDB0031351;HMDB0031476;HMDB0031477;HMDB0031484;HMDB0031500;HMDB0031504;HMDB0031593;HMDB0031603;HMDB0031681;HMDB0032391;HMDB0032460;HMDB0033793;HMDB0038271;HMDB0038962;HMDB0039819;HMDB0040214;HMDB0040591	7	Ethyl_tiglate;Cyclohexane-1-carboxylate;Butyl_acrylate;1-Oxa-2-oxo-3-methylcycloheptane;3-Isopropyl-3-butenoic_acid;alpha-EMGBL;beta-EMGBL	C08487;C09822;C10921;C10976;C11950;C13714;C13717
pos-M152T321	33932.8	43210.5	29893.4	42320.7	45532.2	31492.8	198386	247956	222764	192659	211040	243519	5.8146	3.09643e-08	0.0021645	7.54515e-07	0.00501999	1.37431	0.0413772	up	152.069	5.34235	1	1	4-(Aminomethyl)benzoic acid	Benzenoids	Benzene and substituted derivatives		NA	NA	21	Acetaminophen;2-Phenylglycine;Dopamine quinone;Leukoaminochrome;Methyl 2-aminobenzoate;2-(Methylamino)benzoic acid;3alpha,4,7,7alpha-Tetrahydro-1H-isoindole-1,3(2H)-dione;Ethyl nicotinate;2-Amino-3-methylbenzoate;2'-Hydroxyacetanilide;1-Piperidine carboxylic acid;Pipecolic acid;L-Pipecolic acid;N4-Acetylaminobutanal;D-Pipecolic acid;Vigabatrin;L-trans-4-Methyl-2-pyrrolidinecarboxylic acid;2-Pyrro…	HMDB0001859;HMDB0002210;HMDB0012219;HMDB0012992;HMDB0029703;HMDB0032609;HMDB0033903;HMDB0059846;HMDB0060680;HMDB0061919;HMDB0094697;HMDB0000070;HMDB0000716;HMDB0004226;HMDB0005960;HMDB0015212;HMDB0029435;HMDB0029444;HMDB0059649;HMDB0062225;HMDB0094696	17	N-(Acetyloxy)benzenamine;N-Methylanthranilate;N-Methyl-4-aminobenzoate;(E)-4-Hydroxyphenylacetaldehyde_oxime;(Z)-4-Hydroxyphenylacetaldehyde_oxime;Acetaminophen;(R)-Mandelamide;2-Amino-3-methylbenzoate;Dopamine_quinone;2-Descarboxy-cyclo-dopa;L-Phenylglycine;O-Methyl_anthranilate;L-Pipecolate;1-Aminocyclopentanecarboxylate;N4-Acetylaminobutanal;Vigabatrin;trans-3-Aminocyclopentane-1-carboxylic_ac…	C02709;C03005;C03522;C04350;C04353;C06804;C07301;C16571;C17755;C17756;C18623;C20634;C00408;C03969;C05936;C07500;C13696
pos-M153T157	7662.77	7361	7929.6	4127.94	7959.14	3072.79	13540.7	3007.71	11213.2	11273.6	3837.88	10207.5	1.39271	0.444164	0.309524	0.516781	0.378061	0.335574	0.120819	none	153.053	2.61663	1	1	(R)-mandelic Acid	Benzenoids	Benzene and substituted derivatives		HMDB0062635	C01983	2	Aurasperone E;Fonsecinone B	HMDB0033289;HMDB0033768	0	-	-
pos-M153T176	3612.83	7411.26	11498.4	4187.7	4710.54	3059.21	2307.11	12271.6	14210.6	13479.8	13251.7	12910.2	1.98466	0.0996424	0.0649351	0.143902	0.0964908	0.794712	0.289144	none	153.053	2.93612	1	1	Methyl salicylate	Benzenoids	Benzene and substituted derivatives		HMDB0034172	C12305	16	Methyl levulinate;2-Methyl-3-ketovaleric acid;3-Methyl-2-oxovaleric acid;Ketoleucine;2-Ketohexanoic acid;Mevalonolactone;3-Oxohexanoic acid;Adipate semialdehyde;5-Ethoxy-4,5-dihydro-2(3H)furanone;Ethyl acetoacetate;Ethyl 3-oxobutanoate;Sherry lactone;(4S,6S)-3,4,5,6-Tetrahydro-4-hydroxy-6-methyl-2H-pyran-2-one;Acetoin acetate;Pantolactone;4-Acetylbutyrate	HMDB0041602;HMDB0000408;HMDB0000491;HMDB0000695;HMDB0001864;HMDB0006024;HMDB0010717;HMDB0012882;HMDB0031214;HMDB0031216;HMDB0031218;HMDB0033286;HMDB0033302;HMDB0033698;HMDB0059876;HMDB0061881	14	4-Methyl-2-oxopentanoate;(S)-3-Methyl-2-oxopentanoic_acid;2-Oxohexanoic_acid;(R)-Pantolactone;3-Oxohexanoic_acid;5-Oxohexanoic_acid;6-Hydroxyhexan-6-olide;3-Methyl-2-oxopentanoate;beta-Ketoisocaproate;Ethyl_3-oxobutanoate;(3R)-3-Methyl-2-oxopentanoic_acid;Adipate_semialdehyde;1-Oxa-2-oxo-3-hydroxycycloheptane;2-Hydroxyethyl_methacrylate	C00233;C00671;C00902;C01012;C02122;C02129;C03241;C03465;C03467;C03500;C06008;C06102;C12314;C14530
pos-M153T339	13275.9	16159.2	12516.9	14289.2	11816.3	10399.8	2099.29	88882.9	9646.65	10234.4	91872.7	92653.4	3.76496	0.413971	1	0.486768	1	0.606337	0.167938	none	153.053	5.64432	1	1	4-Methoxybenzoic acid	Benzenoids	Benzene and substituted derivatives		HMDB0001101	C02519	16	Methyl levulinate;2-Methyl-3-ketovaleric acid;3-Methyl-2-oxovaleric acid;Ketoleucine;2-Ketohexanoic acid;Mevalonolactone;3-Oxohexanoic acid;Adipate semialdehyde;5-Ethoxy-4,5-dihydro-2(3H)furanone;Ethyl acetoacetate;Ethyl 3-oxobutanoate;Sherry lactone;(4S,6S)-3,4,5,6-Tetrahydro-4-hydroxy-6-methyl-2H-pyran-2-one;Acetoin acetate;Pantolactone;4-Acetylbutyrate	HMDB0041602;HMDB0000408;HMDB0000491;HMDB0000695;HMDB0001864;HMDB0006024;HMDB0010717;HMDB0012882;HMDB0031214;HMDB0031216;HMDB0031218;HMDB0033286;HMDB0033302;HMDB0033698;HMDB0059876;HMDB0061881	14	4-Methyl-2-oxopentanoate;(S)-3-Methyl-2-oxopentanoic_acid;2-Oxohexanoic_acid;(R)-Pantolactone;3-Oxohexanoic_acid;5-Oxohexanoic_acid;6-Hydroxyhexan-6-olide;3-Methyl-2-oxopentanoate;beta-Ketoisocaproate;Ethyl_3-oxobutanoate;(3R)-3-Methyl-2-oxopentanoic_acid;Adipate_semialdehyde;1-Oxa-2-oxo-3-hydroxycycloheptane;2-Hydroxyethyl_methacrylate	C00233;C00671;C00902;C01012;C02122;C02129;C03241;C03465;C03467;C03500;C06008;C06102;C12314;C14530
pos-M166T335	81462.9	71491.1	85977.3	102680	84729	61377.5	46519.8	56894.4	62589.4	58400.3	64125.6	66848.7	0.728655	0.00661532	0.0151515	0.0140978	0.0279234	0.232483	0.0472443	none	166.121	5.57672	1	1	Ephedrine	Benzenoids	Benzene and substituted derivatives		HMDB0015451	C01575	26	Pseudoephedrine;Hordenine;Ephedrine;Perilla sugar;Nepetalactam;5-Ethyl-1,2,3,4,5,6-hexahydro-7H-cyclopenta[b]pyridin-7-one;6-Ethyl-1,2,3,4,5,6-hexahydro-7H-cyclopenta[b]pyridin-7-one;3-Methyl-2-(1-pyrrolidinyl)-2-cyclopenten-1-one;5-Methyl-2-(1-pyrrolidinyl)-2-cyclopenten-1-one;2,3,4,5,6,7-Hexahydro-7-methylcyclopent[b]azepin-8(1H)-one;2-(5-Methyl-2-furanyl)piperidine;1-[(5-Methyl-2-furanyl)methy…	HMDB0001943;HMDB0004366;HMDB0015451;HMDB0035652;HMDB0038597;HMDB0039665;HMDB0039666;HMDB0039678;HMDB0039679;HMDB0039682;HMDB0039836;HMDB0040049;HMDB0060767;HMDB0002214;HMDB0030837;HMDB0031616;HMDB0032014;HMDB0032015;HMDB0032016;HMDB0032017;HMDB0032140;HMDB0033382;HMDB0034121;HMDB0059845;HMDB0133593;HMDB0133746	12	Ephedrine;(+)-Pseudoephedrine;Hordenine;Anatoxin_a;(-)-Hygroline;Pseudoconhydrine;Conhydrine;4-Isopropylbenzaldehyde;Anethole;Estragole;5,6,7,8-Tetrahydro-2-naphthol;trans-Lachnophyllol	C01575;C02765;C06199;C10841;C10152;C10168;C19983;C06577;C10428;C10452;C14309;C17965
pos-M167T149	9531.49	12558	10975.6	9829.46	10260.5	10206.3	3410.26	6140.05	2528.86	4747.66	1222.1	5156.52	0.36624	0.00525465	0.0021645	0.0115391	0.00501999	1.42805	0.119974	down	167.088	2.48205	1	1	Salicylic acid ethyl ester	Benzenoids	Benzene and substituted derivatives		NA	NA	1	3-(4-Methyl-3-pentenyl)thiophene	HMDB0038183	0	-	-
pos-M167T432	1648.59	1530.05	1542.02	1209.32	1880.23	1915.44	2431.51	2487.36	1798.61	2294.3	1930.23	1942.29	1.32478	0.00966558	0.00865801	0.019518	0.0169785	0.40076	0.203864	none	167.032	7.20356	1	1	Phthalic acid	Benzenoids	Benzene and substituted derivatives		HMDB0002107	C01606	8	3-Hexenedioic acid;3-Methylglutaconic acid;(E)-2-Methylglutaconic acid;trans-2-Hexenedioic acid;3-Hydroxyadipic acid 3,6-lactone;Dimethyl fumarate;Maleic acid homopolymer;Ethyl hydrogen fumarate	HMDB0000393;HMDB0000522;HMDB0002266;HMDB0013311;HMDB0029171;HMDB0031257;HMDB0036232;HMDB0040207	7	2,3-Dimethylmaleate;Triacetate;Methylitaconate;2-Methyleneglutarate;2-Hydroxy-2-(hydroxymethyl)-2H-pyran-3(6H)-one;1,5-Anhydro-4-deoxy-D-glycero-hex-3-en-2-ulose;1,5-Anhydro-4-deoxy-D-glycero-hex-1-en-3-ulose	C00922;C01757;C02295;C02930;C19821;C19822;C19826
pos-M170T100	2680.37	2471.06	2713.73	2473.51	1772.19	2524.16	2881.38	2294.06	2611	2370.13	2312.84	2451.02	1.0195	0.736482	0.588745	0.784136	0.649604	0.0406758	0.078964	none	170.079	1.6633	1	1	p-Anisic acid	Benzenoids	Benzene and substituted derivatives		HMDB0001101	C02519	4	Fagomine;2-amino-6-hydroxyhexanoic acid;(2R,3R,4R)-2-Amino-4-hydroxy-3-methylpentanoic acid;N-(2-Hydroxyethyl)-morpholine N-oxide	HMDB0033453;HMDB0142963;HMDB0029449;HMDB0061157	3	Fagomine;N-Hydroxy-L-isoleucine;(4S)-4-Hydroxy-L-isoleucine	C10144;C20310;C20802
pos-M170T440	3177.8	3560.01	3559.38	5639.56	2578.55	4164.59	9866.44	4531.68	6172.15	9787.44	7677.04	6132.38	1.94742	0.00255073	0.004329	0.00623631	0.0091722	0.696008	0.464255	none	170.116	7.33489	1	1	3-(4-Hydroxyphenyl)-1-propanol	Benzenoids	Benzene and substituted derivatives		HMDB0032599	null	14	Homoarecoline;3-ethyl-5-methoxyphenol;2-Isopropyl-1,4-benzenediol;3-(4-Hydroxyphenyl)-1-propanol;3-(5-Methyl-2-furanyl)butanal;2-Propenyl 2,4-hexadienoate;1-(2-Furanyl)-1-pentanone;4-(Ethoxymethyl)phenol;4-Ethyl-2-methoxyphenol;2,6,6-Trimethyl-2-cyclohexene-1,4-dione;2-(Ethoxymethyl)phenol;(Dimethoxymethyl)benzene;2-Isopropoxyphenol;3,5-Dimethoxytoluene	HMDB0038321;HMDB0125537;HMDB0032132;HMDB0032599;HMDB0036169;HMDB0036227;HMDB0039801;HMDB0039956;HMDB0040175;HMDB0040216;HMDB0040449;HMDB0041326;HMDB0041804;HMDB0059853	2	Piperidione;3-Isopropylcatechol	C17730;C01014
pos-M194T317	45476.2	54104.2	39600.7	51621.3	57576.1	47596.6	330418	430034	337162	292680	343081	402634	7.21685	2.58733e-10	0.0021645	2.8054e-08	0.00501999	1.1854	0.0661978	up	194.117	5.28965	1	1	Isoprocarb	Benzenoids	Benzene and substituted derivatives		HMDB0031797	C18418	24	(R)-N-Methylsalsolinol;(S)-N-Methylsalsolinol;(-)-Salsoline;(R)-1,2-dimethyl-5,6-dihydroxy-tetrahydroisoquinoline;2-Isopropylphenyl methylcarbamate;2-Methylpropyl 2-aminobenzoate;Butyl 2-aminobenzoate;Ethyl N-ethylanthranilate;Gabapentin;2,2-dimethyl-2H-chromen-5-ol;2-[(1E)-3-methylbuta-1,3-dien-1-yl]benzene-1,3-diol;5-benzyloxolan-2-one;(1E)-1-(4-hydroxyphenyl)pent-1-en-3-one;4-(3-methoxyphenyl)…	HMDB0003626;HMDB0003892;HMDB0012469;HMDB0012484;HMDB0031797;HMDB0035072;HMDB0036906;HMDB0037698;HMDB0005015;HMDB0126379;HMDB0126467;HMDB0132267;HMDB0132973;HMDB0133466;HMDB0133677;HMDB0133678;HMDB0133679;HMDB0133680;HMDB0133681;HMDB0029699;HMDB0033834;HMDB0036905;HMDB0037142;HMDB0037145	13	3,4-Methylenedioxymethamphetamine;Butamben;Heliamine;(-)-Salsoline;Isoprocarb;2,3,5-Trimethacarb;Ethyl_cinnamate;Lachnophyllum_ester;Prenylbenzoquinone;Cinnamyl_acetate;cis-1,2-Dihydroxy-1,2-dihydro-8-methylnaphthalene;cis-1,2-Dihydroxy-1,2-dihydro-7-methylnaphthalene;5,6,7,8-Tetrahydro-2-naphthoic_acid	C07577;C07875;C09460;C09640;C18418;C18957;C06359;C08453;C10389;C12299;C14083;C14102;C14111
pos-M194T404	1406.45	11849.1	1800.57	3499.21	2265.38	4929.49	1480.5	1579.82	1273.47	992.799	1155.62	1236.48	0.299752	0.0311084	0.00865801	0.0532015	0.0169785	0.961473	0.0622677	none	194.079	6.7301	1	1	4-Methylhippuric acid	Benzenoids	Benzene and substituted derivatives		HMDB0013292	NA	10	Phenylacetylglycine;Methyl hippurate;2-Methylhippuric acid;m-Methylhippuric acid;p-Methylhippuric acid;Methyl n-acetylanthranilate;Betamipron;3-Carbamoyl-2-phenylpropionaldehyde;4-Hydroxy-5-phenyltetrahydro-1,3-oxazin-2-one;4-Anilino-4-oxobutanoic acid	HMDB0000821;HMDB0000859;HMDB0011723;HMDB0013245;HMDB0013292;HMDB0032388;HMDB0034250;HMDB0060366;HMDB0060389;HMDB0060758	9	(3-Arylcarbonyl)-alanine;Phenylacetylglycine;5,6-Dihydroxy-3-methyl-2-oxo-1,2,5,6-tetrahydroquinoline;Gentioflavine;Cichorine;3-Carbamoyl-2-phenylpropionaldehyde;4-Hydroxy-5-phenyltetrahydro-1,3-oxazin-2-one;Crotanecine;N-Butyryl-L-homoserine_lactone	C03450;C05598;C06726;C09962;C10581;C16587;C16595;C10284;C11837
pos-M195T144	8508.28	4328.33	9111.31	9179.8	8646.91	7447.29	3761.06	4221.12	2474.3	3907.79	6496.23	3855.03	0.523391	0.00341094	0.004329	0.0079693	0.0091722	0.548967	0.0440919	none	195.064	2.3941	1	1	Vanillin acetate	Benzenoids	Benzene and substituted derivatives		HMDB0029663	NA	33	Temozolomide;3-(4-hydroxy-3-methoxyphenyl)prop-2-enoic acid;(2E)-3-(3-hydroxy-5-methoxyphenyl)prop-2-enoic acid;3-(3-hydroxy-5-methoxyphenyl)prop-2-enoic acid;3-(4-methoxyphenyl)-2-oxopropanoic acid;3-(3-hydroxy-4-methoxyphenyl)prop-2-enoic acid;(2Z)-2-hydroxy-3-(4-methoxyphenyl)prop-2-enoic acid;(2E)-3-(2-hydroxy-4-methoxyphenyl)prop-2-enoic acid;3-(4-methoxyphenyl)oxirane-2-carboxylic acid;3-(2…	HMDB0014991;HMDB0125096;HMDB0125524;HMDB0125588;HMDB0127500;HMDB0131137;HMDB0131171;HMDB0131172;HMDB0131173;HMDB0134088;HMDB0135741;HMDB0137510;HMDB0140957;HMDB0141263;HMDB0141265;HMDB0142175;HMDB0000954;HMDB0000955;HMDB0002120;HMDB0029663;HMDB0030765;HMDB0032614;HMDB0032652;HMDB0037644;HMDB0039606;HMDB0059721;HMDB0061686;HMDB0000341;HMDB0004982;HMDB0013312;HMDB0032352;HMDB0034851;HMDB0038601	9	Scytalone;Ferulate;6-Hydroxymellein;2,4,8-Trihydroxy-1-tetralone;Isoferulic_acid;Methyl_caffeate;Dimethyl_phthalate;5-Hydroxyconiferaldehyde;Kakuol	C00779;C01494;C02379;C09974;C10470;C10477;C11233;C12204;C16982
pos-M195T373	4548.95	4613.7	4833.29	4644	5639.56	5218.02	8600.81	5218.5	6738.8	6470.11	5588.2	6977.06	1.34227	0.008875	0.00865801	0.0181282	0.0169785	0.587511	0.0577649	none	195.1	6.2167	1	1	Butyl 4-hydroxybenzoate	Benzenoids	Benzene and substituted derivatives		HMDB0032575	NA	10	9-Oxo-nonanoic acid;Tetrahydrofurfuryl butyrate;cis-3-Hexenyl lactate;3-Methylbutyl 3-oxobutanoate;Butyl levulinate;Butyl 3-hydroxy-2-methylidenebutanoate;2-Methylpropyl 3-hydroxy-2-methylidenebutanoate;5-Pentyl-1,4-dioxan-2-one;6-Pentyl-1,4-dioxan-2-one;4-Hydroperoxy-2-nonenal	HMDB0094711;HMDB0036188;HMDB0036213;HMDB0036396;HMDB0040165;HMDB0040202;HMDB0040203;HMDB0059936;HMDB0059937;HMDB0060287	1	9-Oxononanoic_acid	C16322
pos-M205T540	33367.2	22808.7	35895.3	34983.1	29683.7	33460.4	65321	31777.5	47522.2	56810.8	43808.1	53597.6	1.57119	0.00642532	0.025974	0.0137454	0.0448632	0.752556	0.178882	none	205.058	9.00463	1	1	Benzophenone	Benzenoids	Benzene and substituted derivatives		HMDB0032049	C06354	1	Cyromazine	HMDB0029862	4	Azatyrosine;(R)-2-Aza-beta-tyrosine;Diisopropyl_phosphate;Cyromazine	C21325;C21326;C03113;C14147
pos-M207T472	22298.9	5707.26	5715.25	6240.44	7097.03	41148.8	6614.33	6428.7	9550.51	15617.8	18446.3	15997	0.823677	0.88815	0.588745	0.911884	0.649604	0.0772996	0.249441	none	207.031	7.85898	1	1	2-Hydroxy-4-trifluoromethyl benzoic acid	Benzenoids	Benzene and substituted derivatives		HMDB0060715	null	7	7-hydroxy-1-oxo-1H-isochromene-3-carboxylic acid;6-hydroxy-1-oxo-1H-isochromene-3-carboxylic acid;5-hydroxy-1-oxo-1H-isochromene-3-carboxylic acid;4-hydroxy-2H,8H-[1,3]dioxolo[4,5-h]chromen-8-one;7-hydroxy-2-oxo-2H-chromene-4-carboxylic acid;8-hydroxy-2-oxo-2H-chromene-4-carboxylic acid;Beta-Carboline	HMDB0128623;HMDB0128624;HMDB0128625;HMDB0131684;HMDB0136642;HMDB0136643;HMDB0012897	3	Flaviolin;D-Ornithine_hydrochloride;beta-Carboline	C18012;C11320;C20157
pos-M246T282	95564.7	54233.6	63157.4	41110.1	109061	88444	5541.06	5553.13	5119.01	5217.76	6126.5	6026.03	0.0743703	8.78917e-06	0.0021645	5.5252e-05	0.00501999	2.13672	0.0625523	down	246.154	4.69567	1	1	Bisphenol A	Benzenoids	Benzene and substituted derivatives		HMDB0032133	C13624	5	S-3-oxodecanoyl cysteamine;Alanyl-Arginine;Arginyl-Alanine;beta-Alanyl-L-arginine;(S)-Menthone 8-thioacetate	HMDB0059773;HMDB0028681;HMDB0028702;HMDB0060441;HMDB0037386	2	beta-Alanyl-L-arginine;Deoxyguanidinoproclavaminic_acid	C05340;C06656
pos-M250T391	6165.18	12626.7	4833.95	6681.73	7432.43	12969.5	1431.95	739.139	978.808	676.813	830.664	770.39	0.107037	1.73747e-06	0.0021645	1.52528e-05	0.00501999	1.7532	0.0499018	down	250.084	6.51713	1	1	Methoxamine	Benzenoids	Benzene and substituted derivatives		HMDB0014861	C07513	9	Cysteinyl-Glutamine;Cysteinyl-Gamma-glutamate;Glutaminylcysteine;Koenoline;Mukoline;Methoxamine;Orciprenaline;Isoproterenol;3-Chloro-1-(4-hydroxy-3-methoxyphenyl)-1,2-propanediol	HMDB0028773;HMDB0028789;HMDB0028794;HMDB0033452;HMDB0041444;HMDB0014861;HMDB0014954;HMDB0015197;HMDB0034633	13	Phenazopyridine_hydrochloride;Dubamine;N-Acetoxy-4-aminobiphenyl;N-Hydroxy-4-acetylaminobiphenyl;Flindersine;Mescaline;Isoproterenol;Metaproterenol;Methoxamine;L-Isoprenaline;Pyrene-4,5-dione;Pyrene-1,6-dione;Pyrene-1,8-dione	C19290;C10661;C03621;C04081;C10679;C06546;C07056;C07144;C07513;C11703;C18251;C18257;C18258
pos-M278T150	9876.07	12001.1	11895	3246.16	11207	9983.88	6563.94	7430.68	7878.12	7708.65	7919.27	7720.16	0.776867	0.44061	0.0649351	0.513174	0.0964908	0.131691	0.0344113	none	278.138	2.49226	1	1	Convolidine	Benzenoids	Benzene and substituted derivatives		NA	NA	4	Leukotriene F4;leukotriene-f4;Canesceol;11-alpha-O-beta-D-Glucopyranosyl-16alpha-O-methylneoquassin	HMDB0006465;HMDB0062488;HMDB0034084;HMDB0039773	2	Leukotriene_F4;Sarmentoloside	C06462;C08878
pos-M278T301	63131.4	54802.7	58763.5	76839.3	60089.9	54284.5	25555.4	30051	30362.5	27757.6	31551.4	32776.4	0.48396	1.23638e-06	0.0021645	1.17015e-05	0.00501999	0.569115	0.0247821	none	278.174	5.02134	1	1	Dinorcapsaicin	Benzenoids	Benzene and substituted derivatives		HMDB0036325	null	10	3-Oxodecanoic acid glycerides;Dinorcapsaicin;2-(hydroxymethyl)-2-(4-methylpent-3-en-1-yl)-2H-chromen-8-ol;2-methyl-2-(4-methylpent-3-en-1-yl)-2H-chromene-6,8-diol;2-methyl-2-(4-methylpent-3-en-1-yl)-2H-chromene-7,8-diol;2-[2-(3,3-dimethyloxiran-2-yl)ethyl]-2-methyl-2H-chromen-8-ol;5-methyl-5-(4-methylpent-3-en-1-yl)-3,6-dioxatricyclo[5.4.0.0虏,鈦碷undeca-1(7),8,10-trien-8-ol;2-(2-hydroxy-4-methylpen…	HMDB0039846;HMDB0036325;HMDB0134719;HMDB0134722;HMDB0134724;HMDB0134726;HMDB0134728;HMDB0134730;HMDB0134736;HMDB0036456	5	Promacyl;Oxypyrithiamine;Lacinilene_C_7-methyl_ether;1-(4-Hydroxyphenyl)-1-decene-3,5-dione;Dihydroshikonofuran	C18955;C21112;C09695;C17744;C18135
pos-M279T433	100385	84860.9	95790.2	85270.9	99895.3	98781.3	150455	111540	123580	180962	138260	113511	1.44838	0.00366726	0.0021645	0.00847243	0.00501999	0.455642	0.191708	none	279.158	7.21007	1	1	Dibutyl phthalate	Benzenoids	Benzene and substituted derivatives		HMDB0033244	C14214	18	2-(4-hydroxy-3-methylbut-2-en-1-yl)-4-(3-methylbut-2-en-1-yl)benzene-1,3,5-triol;bis(3-methylbut-2-en-1-yl)benzene-1,2,3,5-tetrol;2-[(3,3-dimethyloxiran-2-yl)methyl]-4-(3-methylbut-2-en-1-yl)benzene-1,3,5-triol;4-(3,7-dimethylocta-2,6-dien-1-yl)benzene-1,2,3,5-tetrol;2-{[3-methyl-3-(4-methylpent-3-en-1-yl)oxiran-2-yl]methyl}benzene-1,3,5-triol;2-[5-(3,3-dimethyloxiran-2-yl)-3-methylpent-2-en-1-yl…	HMDB0133045;HMDB0133047;HMDB0133048;HMDB0133084;HMDB0133085;HMDB0133086;HMDB0133087;HMDB0133088;HMDB0133089;HMDB0133090;HMDB0133091;HMDB0001518;HMDB0013248;HMDB0013835;HMDB0033244;HMDB0030993;HMDB0036143;HMDB0039082	4	2-Ethylhexyl_phthalate;Dibutyl_phthalate;Diisobutyl_phthalate;Yellow_OB	C03343;C14214;C15205;C19553
pos-M280T319	673323	616627	620180	813572	669430	547736	241152	314300	326297	306686	348108	378160	0.485858	5.90618e-06	0.0021645	4.01585e-05	0.00501999	0.535418	0.0306128	none	280.191	5.32328	1	1	N-[(4-Hydroxy-3-methoxyphenyl)methyl]octanamide	Benzenoids	Benzene and substituted derivatives		HMDB0036326	null	4	N-[(4-Hydroxy-3-methoxyphenyl)methyl]octanamide;N-Lauroylglycine;2,4-bis(3-methylbut-2-en-1-yl)benzene-1,3,5-triol;2-(3,7-dimethylocta-2,6-dien-1-yl)benzene-1,3,5-triol	HMDB0036326;HMDB0013272;HMDB0133034;HMDB0133061	2	Serratine;3''-Hydroxy-geranylhydroquinone	C09901;C18132
pos-M294T265	14661.8	15649.1	17431.2	20436.6	17474.1	13585.6	42878.7	46028.2	42167.8	46770.6	51665.7	45671.3	2.77294	7.48385e-07	0.0021645	7.92996e-06	0.00501999	1.29017	0.123248	up	294.212	4.41141	1	1	Nonivamide	Benzenoids	Benzene and substituted derivatives		HMDB0029846	null	0	-	-	0	-	-
pos-M316T362	1113.48	1997.77	694.717	1022.01	1297.89	3504.5	590.712	781.81	1197.23	1009.31	921.246	1210.64	0.593015	0.156444	0.179654	0.21215	0.236195	0.4086	0.178496	none	316.105	6.03143	1	1	Flusilazole	Benzenoids	Benzene and substituted derivatives		HMDB0039815	C18733	4	Flusilazole;Phenylalanyl-Glutamate;6-(benzoyloxy)-3,4,5-trihydroxyoxane-2-carboxylic acid;Benzoyl glucuronide (Benzoic acid)	HMDB0039815;HMDB0028994;HMDB0125176;HMDB0010324	4	Flusilazole;GYKI_52466;D-Prephenyllactate;5'-S-Methyl-5'-thioinosine	C18733;C15040;C00994;C19787
pos-M320T367	1.80035e+06	2.03763e+06	2.16474e+06	2.47304e+06	1.94659e+06	1.54072e+06	1.22312e+06	1.48935e+06	1.50711e+06	1.52889e+06	1.31909e+06	1.48603e+06	0.715	0.0025822	0.0021645	0.00629663	0.00501999	0.296193	0.0557886	none	320.222	6.11885	1	1	Homocapsaicin	Benzenoids	Benzene and substituted derivatives		HMDB0036329	null	19	Homocapsaicin;b-Dihydrotetrabenazine;alpha-dihydrotetrabenazine;2-Hydroxyestradiol-3-methyl ether;2-Methoxyestradiol;19-Hydroxyandrost-4-ene-3,17-dione;19-Oxotestosterone;7a-Hydroxyandrost-4-ene-3,17-dione;11b-Hydroxyandrost-4-ene-3,17-dione;16a-Hydroxyandrost-4-ene-3,17-dione;4-Methoxy-17beta-estradiol;(2Z,8S,9Z)-2,9-Heptadecadiene-8-hydroxy-4,6-diyne-1-yl acetate;[8]-Dehydroshogaol;2-(3,7-Dimet…	HMDB0036329;HMDB0060578;HMDB0061098;HMDB0000380;HMDB0000405;HMDB0003955;HMDB0003959;HMDB0006771;HMDB0006773;HMDB0006774;HMDB0012782;HMDB0031038;HMDB0033125;HMDB0034028;HMDB0034167;HMDB0036696;HMDB0039568;HMDB0040927;HMDB0041204	17	Homocapsaicin;Testololactone;16alpha-Hydroxyandrost-4-ene-3,17-dione;11beta-Hydroxyandrost-4-ene-3,17-dione;19-Hydroxyandrost-4-ene-3,17-dione;19-Oxotestosterone;7alpha-Hydroxyandrost-4-ene-3,17-dione;2-Methoxy-17beta-estradiol;11-Keto-testosterone;5alpha-Androstane-3,11,17-trione;Bioallethrin;Epimestrol;7alpha,17beta-Dihydroxyandrosta-1,4-dien-3-one;6beta,19-Epoxy-17beta-hydroxyandrost-4-en-3-on…	C20215;C04676;C05140;C05284;C05290;C05295;C05296;C05302;C14256;C14269;C14337;C14593;C14907;C15072;C15103;C15216;C20693
pos-M322T386	3.99411e+06	3.72746e+06	4.05109e+06	4.68749e+06	3.65639e+06	3.07154e+06	1.43978e+06	1.87445e+06	1.89336e+06	1.76043e+06	1.94614e+06	2.06872e+06	0.473643	2.23695e-06	0.0021645	1.85089e-05	0.00501999	0.685217	0.0574882	none	322.238	6.43473	1	1	cis-[8]-Shogaol	Benzenoids	Benzene and substituted derivatives		HMDB0031464	null	20	Homodihydrocapsaicin;Pentadecanoylglycine;3a,16b-Dihydroxyandrostenone;16-Oxoandrostenediol;3a,16a-Dihydroxyandrostenone;16a-Hydroxydehydroisoandrosterone;3a,16-Dihydroxyandrostenone;7a-Hydroxytestosterone;7a-Hydroxydehydroepiandrosterone;7b-Hydroxydehydroepiandrosterone;11-Ketoetiocholanolone;6beta-Hydroxytestosterone;19-Hydroxytestosterone;11beta-Hydroxytestosterone;2beta-Hydroxytestosterone;ci…	HMDB0036330;HMDB0013300;HMDB0000309;HMDB0000322;HMDB0000324;HMDB0000352;HMDB0000388;HMDB0003956;HMDB0004611;HMDB0004624;HMDB0006031;HMDB0006259;HMDB0006769;HMDB0012533;HMDB0012654;HMDB0031464;HMDB0039589;HMDB0039735;HMDB0060089;HMDB0060339	18	16alpha-Hydroxydehydroepiandrosterone;7alpha-Hydroxytestosterone;19-Hydroxytestosterone;6beta-Hydroxytestosterone;11-Ketoetiocholanolone;16alpha-Hydroxytestosterone;14alpha,17beta-Dihydroxyandrost-4-en-3-one;15alpha-Hydroxytestosterone;11-Ketoandrosterone;1,2,4,5-Tetrahydrotestolactone;16beta,17beta-Dihydroxy-16-methylestr-4-en-3-one;4beta,5-Epoxy-17beta-hydroxy-5beta-androstan-3-one;11alpha,17be…	C05139;C05291;C05294;C14497;C14552;C14600;C14627;C14649;C14671;C14912;C15144;C15286;C15306;C15332;C15416;C18045;C18075;C21296
pos-M350T431	12347.4	10003.8	12112.1	14552.4	13126.5	10903.5	4473.45	5167.13	6362.15	5841.94	6150.02	5428.06	0.45756	1.19648e-06	0.0021645	1.14134e-05	0.00501999	0.631063	0.130903	none	350.268	7.17902	1	1	[10]-Shogaol	Benzenoids	Benzene and substituted derivatives		HMDB0031462	null	11	Margaroylglycine;16-a-Hydroxypregnenolone;17a-Hydroxypregnenolone;3a,7a-Dihydroxy-5b-cholestanate;21-Hydroxypregnenolone;17-alpha,20-alpha-Dihydroxypregn-4-en-3-one;[10]-Shogaol;(15alpha,20R)-15,20-Dihydroxypregn-4-en-3-one;5alpha-Dihydrodeoxycorticosterone;7alpha-Hydroxypregnenolone;5beta-dihydrodeoxycorticosterone	HMDB0013246;HMDB0000315;HMDB0000363;HMDB0003851;HMDB0004026;HMDB0011653;HMDB0031462;HMDB0033918;HMDB0060407;HMDB0060424;HMDB0062609	14	17alpha,20alpha-Dihydroxypregn-4-en-3-one;17alpha-Hydroxypregnenolone;21-Hydroxypregnenolone;16-alpha-Hydroxypregnenolone;Oxymetholone;Alphaxalone;11beta,17beta-Dihydroxy-6alpha,17-dimethylandrost-4-en-3-one;11alpha,17beta-Dihydroxy-2alpha,17-dimethylandrost-4-en-3-one;11alpha-Hydroxy-5beta-pregnane-3,20-dione;12alpha-Hydroxy-5beta-pregnane-3,20-dione;11beta,17beta-Dihydroxy-4,17-dimethylandrost-…	C04518;C05138;C05485;C06390;C07393;C13803;C15011;C15022;C15355;C15384;C15401;C15405;C18038;C18040
pos-M385T425	960481	612767	934208	1.10248e+06	806936	607575	472780	640619	690626	634340	744529	666327	0.766099	0.066332	0.24026	0.10176	0.303826	0.210721	0.0518634	none	385.257	7.09127	1	1	Ibutilide	Benzenoids	Benzene and substituted derivatives		HMDB0014453	C07753	0	-	-	0	-	-
pos-M455T361	3345.26	3196.52	3438.91	5225.42	3659.69	2916.18	1691.96	1926.68	2617.92	881.407	1568.3	1937.68	0.48774	0.00232967	0.0021645	0.00577908	0.00501999	0.619683	0.0866088	none	455.285	6.02043	1	1	Verapamil	Benzenoids	Benzene and substituted derivatives		HMDB0001850	C07188	0	-	-	0	-	-
pos-M494T124	15051	16504.1	13192.9	12893.3	12659.8	14676.3	2402.39	3511.83	2733.28	2754.05	2586.24	3354.92	0.204086	5.367e-09	0.0021645	2.16296e-07	0.00501999	1.65367	0.0870702	down	494.264	2.06648	1	1	Imatinib	Benzenoids	Benzene and substituted derivatives		HMDB0014757	null	1	Imatinib	HMDB0014757	0	-	-
pos-M502T140	20338.4	29781.7	35821.5	26027.7	27087.6	34992.2	9001.82	17725.5	12300.2	10523.1	14096	14753.8	0.45045	0.000125883	0.0021645	0.000494518	0.00501999	1.07838	0.117457	down	502.32	2.33522	1	1	Fexofenadine	Benzenoids	Benzene and substituted derivatives		HMDB0005030	C06999	0	-	-	1	Stigmatellin_Y	C12150
pos-M513T50	19984	14753.7	15168.3	14688.1	14838.8	15908	22456.8	19780.1	21396.5	18882.3	19813.3	22529.7	1.3096	0.00122442	0.0151515	0.00334262	0.0279234	0.41816	0.0719963	none	513.119	0.836675	1	1	Pirinixic acid aminothiazole	Benzenoids	Benzene and substituted derivatives		NA	NA	3	D-Galactopyranosyl-(1->3)-D-galactopyranosyl-(1->3)-L-arabinose;alpha-D-Xylopyranosyl-(1->6)-beta-D-glucopyranosyl-(1->4)-D-glucose;a-L-Arabinofuranosyl-(1->2)-[a-D-mannopyranosyl-(1->6)]-D-mannose	HMDB0038862;HMDB0039705;HMDB0039818	0	-	-
pos-M515T369	8260.78	5976.57	7489.94	8679.15	11171.3	7098.46	1386.04	1507.16	1400.61	1623.04	1425.56	1385.72	0.17931	1.70965e-06	0.0021645	1.50605e-05	0.00501999	1.80669	0.253759	down	515.259	6.14817	1	1	Telmisartan	Benzenoids	Benzene and substituted derivatives		HMDB0015101	C07710	3	Lucidenic acid D2;Glycinoeclepin C;Erinacine P	HMDB0036435;HMDB0037036;HMDB0036313	2	Protoasukamycin;Mucronine_B	C21145;C10010
pos-M559T145	2816.3	2800.2	3550.45	2290.75	2530.37	2576.58	13215.1	9253.98	10344	8998.25	9901.82	9539.86	3.69781	2.33664e-08	0.0021645	6.13605e-07	0.00501999	1.74667	0.206225	up	559.241	2.4101	1	1	Olmesartan medoxomil	Benzenoids	Benzene and substituted derivatives		HMDB0014420	NA	1	Glaucarubol 15-O-beta-D-glucopyranoside	HMDB0035909	1	Dimethylaminoethyl_reserpilinate_dihydrochloride	C13441
pos-M94T540	4496.85	3770.93	3609.79	3648.81	10850.4	22007.9	7176.24	4094.62	3518.37	6063.73	4226.12	5428.79	0.630528	0.527897	1	0.596985	1	0.323109	0.375464	none	94.0637	9.0049	1	1	Aniline	Benzenoids	Benzene and substituted derivatives		HMDB0003012	C00292	0	-	-	0	-	-
pos-M192T160	2308.83	3533.92	4883.45	3133.35	3466.42	6936.02	2485.41	1728.03	2020.88	1477.77	1799.96	2087.4	0.478091	0.00496023	0.004329	0.0109724	0.0091722	0.953015	0.230597	none	192.073	2.66857	1	1	Carbendazim	Organoheterocyclic compounds	Benzimidazoles		HMDB0031769	C10897	0	-	-	0	-	-
neg-M341T187	7.58003e+06	7.12077e+06	7.84601e+06	7.72082e+06	7.93659e+06	6.53444e+06	6.70332e+06	7.74802e+06	7.21436e+06	6.94525e+06	7.51962e+06	7.72249e+06	0.980205	0.631179	0.588745	0.691574	0.649604	0.0173432	0.0361383	none	341.091	3.1124	1	1	Clozapine N-oxide	Organoheterocyclic compounds	Benzodiazepines		HMDB0060900	null	27	6-[3-(2-carboxyethyl)phenoxy]-3,4,5-trihydroxyoxane-2-carboxylic acid;3,4,5-trihydroxy-6-{[3-(3-hydroxyphenyl)propanoyl]oxy}oxane-2-carboxylic acid;(3,4,5,6-tetrahydroxyoxan-2-yl)methyl (2E)-3-(3,4-dihydroxyphenyl)prop-2-enoate;6-[4-(2-carboxyethyl)phenoxy]-3,4,5-trihydroxyoxane-2-carboxylic acid;3,4,5-trihydroxy-6-{[3-(4-hydroxyphenyl)propanoyl]oxy}oxane-2-carboxylic acid;6-(5-ethenyl-2-hydroxy-…	HMDB0124982;HMDB0124983;HMDB0125114;HMDB0125169;HMDB0125170;HMDB0127999;HMDB0128000;HMDB0128038;HMDB0128039;HMDB0128049;HMDB0128050;HMDB0130014;HMDB0130015;HMDB0134062;HMDB0134063;HMDB0134066;HMDB0134067;HMDB0134070;HMDB0134072;HMDB0134073;HMDB0134077;HMDB0134081;HMDB0134082;HMDB0034313;HMDB0036937;HMDB0060024;HMDB0040769	3	Caffeic_acid_3-glucoside;1-Caffeoyl-beta-D-glucose;Diniconazole	C10431;C10433;C18720
pos-M193T168	4331.84	14843.4	6525.03	6009.49	6617.54	2126.43	4200.09	4394.43	4213.54	4002.67	4006.61	4143.41	0.61702	0.269823	0.0930736	0.338897	0.132342	0.427375	0.112025	none	193.084	2.80129	1	1	Myristicin	Organoheterocyclic compounds	Benzodioxoles		HMDB0035873	C10480	28	2,2-dimethyl-2H-chromene-5,7-diol;2,2-dimethyl-2H-chromene-5,6-diol;5,5-dimethyl-3,6-dioxatricyclo[5.4.0.0虏,鈦碷undeca-1(11),7,9-trien-11-ol;2-(hydroxymethyl)-2-methyl-2H-chromen-5-ol;1-(4-methoxy-1-benzofuran-5-yl)ethan-1-ol;4-(4-hydroxy-3-methoxyphenyl)but-3-en-2-one;(3Z)-3-hydroxy-4-(3-methoxyphenyl)but-3-en-2-one;1-(3-methoxyphenyl)butane-2,3-dione;4-(3-hydroxy-5-methoxyphenyl)but-3-en-2-one;1-…	HMDB0126380;HMDB0126381;HMDB0126382;HMDB0126383;HMDB0129370;HMDB0133439;HMDB0133477;HMDB0133482;HMDB0133510;HMDB0133534;HMDB0030580;HMDB0030752;HMDB0031610;HMDB0031623;HMDB0032591;HMDB0035275;HMDB0035873;HMDB0035894;HMDB0037277;HMDB0037877;HMDB0040268;HMDB0040446;HMDB0041007;HMDB0041481;HMDB0131282;HMDB0030471;HMDB0038276;HMDB0031577	10	Carpacin;Myristicin;Sarisan;Isoshinanolone;cis-1,2-Dihydroxy-1,2-dihydro-7-hydroxymethylnaphthalene;Nakitriol;Dehydrozingerone;Coumaryl_acetate;Furfural_diethyl_acetal;7-Cyano-7-carbaguanine	C10435;C10480;C10493;C12343;C14104;C16896;C17840;C20465;C14280;C15996
neg-M379T149_2	19863.6	20116.6	20468.1	18974.4	24756.4	22895.6	10110.9	18083.1	15522.1	10726.8	12370	13190.5	0.629579	0.00187949	0.0021645	0.0048073	0.00501999	0.610548	0.222514	none	379.16	2.47603	1	1	8-Desoxygartanin	Organoheterocyclic compounds	Benzopyrans		HMDB0030701	null	1	Cinncassiol C1 19-glucoside	HMDB0035167	0	-	-
neg-M443T344	6555.61	6748.77	4112.77	2682.58	5249.83	9245.81	22812.6	28731.8	33580.7	29393	48066.2	31020.5	5.59626	2.5773e-05	0.0021645	0.000132497	0.00501999	2.31837	0.108835	up	443.138	5.7356	1	1	Dulxanthone E	Organoheterocyclic compounds	Benzopyrans		HMDB0034030	null	1	Tamsulosin hydrochloride	HMDB0042022	1	1-O-[2-(L-Cysteinamido)-2-deoxy-alpha-D-glucopyranosyl]-1D-myo-inositol	C19703
pos-M136T470	39734.7	45792.3	45463.2	42388.3	50506.4	60886.5	28158.3	17417.7	26779.9	45518.2	22912.8	63399	0.717017	0.0831387	0.179654	0.123365	0.236195	0.518742	0.482024	none	136.02	7.83335	1	1	Benzothiazole	Organoheterocyclic compounds	Benzothiazoles		HMDB0032930	NA	6	2,4-Dimethylthiazole;2,5-Dimethylthiazole;4,5-Dimethylthiazole;4-Isothiocyanato-1-butene;Thiiranepropanenitrile;2-Ethylthiazole	HMDB0032974;HMDB0032975;HMDB0032976;HMDB0033867;HMDB0038460;HMDB0040036	0	-	-
neg-M222T44	15450.5	13649.9	13339.7	12940	16196.7	13753.4	6197.54	6376.67	5490.82	6004.73	6988.62	8320.17	0.461484	2.47898e-06	0.0021645	1.99957e-05	0.00501999	0.892619	0.0616805	none	222.036	0.726375	1	1	4-Acetyl-2(3H)-benzoxazolone	Organoheterocyclic compounds	Benzoxazoles		HMDB0040612	null	0	-	-	1	Diallat	C19094
pos-M360T158	15949	19072	22854.3	15522.4	17585.1	25652.5	162822	95899.3	110305	104570	95370.9	123019	5.9329	2.8397e-08	0.0021645	7.09349e-07	0.00501999	1.78896	0.163921	up	360.127	2.64097	1	1	1-O-Caffeoylglucose	Organooxygen compounds	Carbohydrates and carbohydrate conjugates		HMDB0036937	C10433	30	Epinephrine glucuronide;L-DOPA 3'-glucoside;4-O-alpha-D-Galactopyranosylcalystegine B2;6-oxo-famciclovir;6-[3-(2-carboxyethyl)phenoxy]-3,4,5-trihydroxyoxane-2-carboxylic acid;3,4,5-trihydroxy-6-{[3-(3-hydroxyphenyl)propanoyl]oxy}oxane-2-carboxylic acid;(3,4,5,6-tetrahydroxyoxan-2-yl)methyl (2E)-3-(3,4-dihydroxyphenyl)prop-2-enoate;6-[4-(2-carboxyethyl)phenoxy]-3,4,5-trihydroxyoxane-2-carboxylic a…	HMDB0010336;HMDB0029452;HMDB0038228;HMDB0061100;HMDB0124982;HMDB0124983;HMDB0125114;HMDB0125169;HMDB0125170;HMDB0127999;HMDB0128000;HMDB0128038;HMDB0128039;HMDB0128049;HMDB0128050;HMDB0130014;HMDB0130015;HMDB0134062;HMDB0134063;HMDB0134066;HMDB0134067;HMDB0134070;HMDB0134072;HMDB0134073;HMDB0134077;HMDB0134081;HMDB0134082;HMDB0034313;HMDB0036937;HMDB0060024	3	Streptobiosamine;Caffeic_acid_3-glucoside;1-Caffeoyl-beta-D-glucose	C07655;C10431;C10433
neg-M137T353	159.452	218.941	209.855	245.306	221.148	225.705	2258.09	6009.44	2455.43	2918.2	3152.79	3441.3	15.8038	6.75619e-07	0.0021645	7.33247e-06	0.00501999	2.3193	0.10507	up	137.096	5.8908	1	1	3,5,5-Trimethyl-3-cyclohexen-1-one	Organooxygen compounds	Carbonyl compounds		HMDB0040338	null	13	2-Pentylfuran;(3Z,6Z)-3,6-Nonadienal;3,5,5-Trimethyl-2-cyclohexen-1-one;(2E,6E)-2,6-Nonadienal;2,4-Nonadienal;4-Acetyl-1-methylcyclohexene;Violet-leaf aldehyde;5-Isopropylbicyclo[3.1.0]hexan-2-one;(R)-Cryptone;Pulegenone;exo-5,6-Dimethylbicyclo[2.2.1]hept-5-en-2-ol;exo-2-Methyl-3-methylenebicyclo[2.2.1]heptan-2-ol;3,5,5-Trimethyl-3-cyclohexen-1-one	HMDB0013824;HMDB0031152;HMDB0031195;HMDB0031261;HMDB0031685;HMDB0033434;HMDB0033857;HMDB0035229;HMDB0035929;HMDB0036069;HMDB0036091;HMDB0036092;HMDB0040338	3	Nona-2,6-dienal;Isophorone;3,6-Nonadienal	C08499;C14743;C16323
neg-M183T301	1171.75	1762.52	1100.71	1035.64	1439.89	2514.96	12414.4	17957	14601.2	13665.1	15083.4	15222.5	9.85474	2.61015e-06	0.0021645	2.08474e-05	0.00501999	2.14528	0.119563	up	183.101	5.01885	1	1	1,5-Octadien-3-one	Organooxygen compounds	Carbonyl compounds		HMDB0032447	null	6	(4S,8R)-8,9-Dihydroxy-p-menth-1(6)-en-2-one;(1'R)-Nepetalic acid;(S)-Oleuropeic acid;1-Acetylcyclohexyl acetate;(E)-10-Oxo-8-decenoic acid;Mebhydrolin	HMDB0039052;HMDB0036117;HMDB0036998;HMDB0039710;HMDB0040883;HMDB0240237	9	5-exo-Hydroxy-1,2-campholide;1,6,6-Trimethyl-2,7-dioxabicyclo[3.2.2]nonan-3-one;4,5-Dihydro-5,5-dimethyl-4-(3-oxobutyl)furan-2(3H)-one;(3R)-3-Isopropenyl-6-oxoheptanoate;(3S)-3-Isopropenyl-6-oxoheptanoate;(4R)-7-Hydroxy-4-isopropenyl-7-methyl-2-oxo-oxepanone;(4S)-7-Hydroxy-4-isopropenyl-7-methyl-2-oxo-oxepanone;[(1S)-4-Hydroxy-2,2,3-trimethylcyclopent-3-enyl]acetate;N-Cyclopropylammeline	C03843;C04718;C06066;C11405;C11419;C19079;C19084;C20324;C14148
pos-M128T523	34556	33797.4	35961.5	30465.8	39154.2	44232.3	65495.8	69044.8	58059.9	53153.9	46558.4	55386	1.59373	0.000156564	0.0021645	0.000591336	0.00501999	0.720991	0.0784284	none	128.105	8.71896	1	1	(E,Z)-2,4-Heptadienal	Organooxygen compounds	Carbonyl compounds		HMDB0061891	null	0	-	-	0	-	-
pos-M224T125	11716.3	11647.4	10355.3	11455.6	12411.3	11108	20571.3	17258.5	19517.4	18524.2	15546.6	17309.3	1.58278	9.6448e-06	0.0021645	5.9628e-05	0.00501999	0.382402	0.130439	none	224.146	2.08512	1	1	4-Hydroxybenzoylcholine	Organooxygen compounds	Carbonyl compounds		HMDB0029559	NA	0	-	-	0	-	-
pos-M247T141	33418.6	35443.9	36713.2	33442.4	33041.1	39601.9	34554.7	34080.9	31174.5	33570.2	32541.4	33332.7	0.941384	0.110748	0.24026	0.1576	0.303826	0.0762309	0.132972	none	247.128	2.35207	1	1	(4-Hydroxybenzoyl)choline	Organooxygen compounds	Carbonyl compounds		HMDB0029559	null	0	-	-	0	-	-
pos-M97T106	17725.5	13187.3	12357.4	16307.5	13613	9328.92	8309.02	8649.05	7577.29	7860.63	6180.64	8157.07	0.566335	0.00085247	0.0021645	0.00245903	0.00501999	0.760878	0.385242	none	97.0272	1.76313	1	1	2-Furancarboxaldehyde	Organooxygen compounds	Carbonyl compounds		HMDB0032914	C14279	0	-	-	0	-	-
pos-M300T464	44702.3	44277.8	47882.2	51225.9	43166.3	38327.3	17542.4	17342.4	20230.1	19317.8	21441.1	17623.5	0.421012	2.10497e-08	0.0021645	5.64958e-07	0.00501999	0.84711	0.0251529	none	300.288	7.73798	1	1	Palmitoyl ethanolamide	Organic acids and derivatives	Carboximidic acids and derivatives		HMDB0002100	C16512	12	Sphingosine;3-Dehydrosphinganine;Palmitoylethanolamide;Oleic acid;Elaidic acid;Ethyl 9-hexadecenoate;(E)-13-Octadecenoic acid;cis-Vaccenic acid;Vaccenic acid;(Z)-13-Octadecenoic acid;7Z-octadecenoic acid;Octadec-9-enoic Acid	HMDB0000252;HMDB0001480;HMDB0002100;HMDB0000207;HMDB0000573;HMDB0059871;HMDB0062218;HMDB0240219;HMDB0003231;HMDB0041480;HMDB0062242;HMDB0062703	8	Sphingosine;3-Dehydrosphinganine;Palmitoylethanolamide;(9Z)-Octadecenoic_acid;(9E)-Octadecenoic_acid;(6Z)-Octadecenoic_acid;(11E)-Octadecenoic_acid;omega-Cycloheptylundecanoic_acid	C00319;C02934;C16512;C00712;C01712;C08363;C08367;C12103
neg-M104T47	24166.8	20777.8	25816.7	20114.8	23302.5	27043.3	9097.33	10537.3	10874.6	9261.82	11864.2	12927.6	0.457174	1.08208e-06	0.0021645	1.05747e-05	0.00501999	1.48097	0.114907	down	104.034	0.785967	1	1	L-Serine	Organic acids and derivatives	Carboxylic acids and derivatives		HMDB00187	C00065	3	L-Serine;D-Serine;Protein serine	HMDB0000187;HMDB0003406;HMDB0062263	0	-	-
neg-M115T55	87630.1	100526	113825	103959	224111	119491	325865	156430	195188	183186	202674	212372	1.70199	0.00874805	0.0411255	0.0179021	0.066885	0.590106	0.118446	none	115.003	0.918	1	1	Maleic acid	Organic acids and derivatives	Carboxylic acids and derivatives		HMDB0000176	C01384	2	Fumaric acid;Maleic acid	HMDB0000134;HMDB0000176	3	Fumarate;Maleic_acid;Formylpyruvate	C00122;C01384;C02150
neg-M118T48	28237.6	25375	23178.9	20674.7	22490.9	27777.9	10487.5	14297.1	12719.6	11045.8	15706.1	15550.4	0.540201	5.10661e-05	0.0021645	0.000232255	0.00501999	1.05019	0.0878573	none	118.05	0.797883	1	1	L-Threonine	Organic acids and derivatives	Carboxylic acids and derivatives		HMDB0000167	C00188	0	-	-	0	-	-
neg-M127T48	81339.5	101380	88892	93906	90031.3	112700	138656	150098	149548	168234	166845	177543	1.67343	7.82565e-06	0.0021645	5.03049e-05	0.00501999	0.823829	0.109589	none	127.05	0.797667	1	1	Pyroglutamine	Organic acids and derivatives	Carboxylic acids and derivatives		HMDB0062558	null	0	-	-	0	-	-
neg-M128T48	45966.8	81307.6	50664.2	78874	60613.9	67479.2	52743.9	70780.8	63339.6	64153.2	66234	71195.3	1.0092	0.808562	0.937229	0.845762	0.953257	0.0456026	0.293174	none	128.034	0.80785	1	1	Pyroglutamic acid	Organic acids and derivatives	Carboxylic acids and derivatives		HMDB0000267	C01879	12	(3R,5S)-1-pyrroline-3-hydroxy-5-carboxylic Acid;Pyroglutamic acid;Pyrrolidonecarboxylic acid;Pyrroline hydroxycarboxylic acid;N-Acryloylglycine;1-Pyrroline-4-hydroxy-2-carboxylate;5-Oxoprolinate;dimethadione;3-Furoic acid;2-Furoic acid;3-Hydroxy-2H-pyran-2-one;2,3-Dihydroxy-2,4-cyclopentadien-1-one	HMDB0062585;HMDB0000267;HMDB0000805;HMDB0001369;HMDB0001843;HMDB0002234;HMDB0060262;HMDB0061093;HMDB0000444;HMDB0000617;HMDB0032994;HMDB0039437	6	4-Oxoproline;Pidolic_acid;5-Oxo-D-proline;L-1-Pyrroline-3-hydroxy-5-carboxylate;1-Pyrroline-4-hydroxy-2-carboxylate;2-Furoate	C01877;C01879;C02237;C04281;C04282;C01546
neg-M130T89_2	520348	478173	693578	630490	554781	609244	129335	230598	180239	201295	189995	255633	0.340472	9.68365e-06	0.0021645	5.98228e-05	0.00501999	1.54461	0.181515	down	130.087	1.48865	1	1	L-Norleucine	Organic acids and derivatives	Carboxylic acids and derivatives		HMDB0001645	C01933	31	L-Isoleucine;L-Alloisoleucine;L-Leucine;L-Norleucine;Aminocaproic acid;Beta-Leucine;D-Leucine;3-Aminocaproic acid;(卤)-erythro-Isoleucine;6-Deoxyfagomine;N-(2-Hydroxyethyl)-morpholine;N-methylvaline;3,3,5-triiodo-L-thyronine-beta-D-glucuronoside;Delta-Hexanolactone;Gamma-Caprolactone;trans-Hex-2-enoic acid;Allyl propionate;2-Methyl-4-pentenoic acid;2,3-Hexanedione;3,4-Hexanedione;3-Hexenoic acid;4…	HMDB0000172;HMDB0000557;HMDB0000687;HMDB0001645;HMDB0001901;HMDB0003640;HMDB0013773;HMDB0029168;HMDB0033923;HMDB0036382;HMDB0060650;HMDB0061716;HMDB0062203;HMDB0000453;HMDB0003843;HMDB0010719;HMDB0029487;HMDB0031158;HMDB0031491;HMDB0031492;HMDB0031501;HMDB0031559;HMDB0031560;HMDB0031561;HMDB0031562;HMDB0032490;HMDB0033568;HMDB0039581;HMDB0040328;HMDB0060476;HMDB0061929	16	L-Leucine;L-Isoleucine;D-Leucine;L-Norleucine;6-Aminohexanoate;(3R)-beta-Leucine;D-Isoleucine;beta-Alaninebetaine;Isoleucine;Leucine;N,N-Diethylglycine;D-allo-Isoleucine;L-allo-Isoleucine;2-Hydroxycyclohexan-1-one;epsilon-Caprolactone;3-Hydroxycyclohexanone	C00123;C00407;C01570;C01933;C02378;C02486;C06418;C08263;C16434;C16439;C16647;C21092;C21096;C01147;C01880;C03228
neg-M132T48	213016	286385	242700	260416	300958	365428	250700	157288	205482	232052	194763	219763	0.755016	0.0212034	0.025974	0.0381955	0.0448632	0.367681	0.120903	none	132.03	0.798517	1	1	Aspartate	Organic acids and derivatives	Carboxylic acids and derivatives		HMDB0000191	C00049	6	1-deoxy-1-(N6-lysino)-D-fructose;L-Aspartic acid;D-Aspartic acid;Iminodiacetic acid;Fumaric acid;Maleic acid	HMDB0062186;HMDB0000191;HMDB0006483;HMDB0011753;HMDB0000134;HMDB0000176	7	L-Aspartate;D-Aspartate;Aspartate;Iminodiacetate;Fumarate;Maleic_acid;Formylpyruvate	C00049;C00402;C16433;C19911;C00122;C01384;C02150
neg-M133T149	9036.22	16320.8	5635.33	6694.52	9913.17	8110.36	16041.9	9768.12	12135.2	7028.34	12355.3	12222.2	1.24844	0.214232	0.24026	0.277677	0.303826	0.237525	0.262489	none	133.013	2.47577	1	1	Glyoxylic acid	Organic acids and derivatives	Carboxylic acids and derivatives		HMDB0000119	C00048	0	-	-	0	-	-
neg-M135T49	18017.4	18765.4	7730.85	17769.7	19172.9	22259.3	16253.2	20243.6	18393.4	21440.4	21830.8	22384.9	1.16228	0.27773	0.309524	0.347286	0.378061	0.297945	0.137623	none	135.029	0.819208	1	1	Peracetic acid	Organic acids and derivatives	Carboxylic acids and derivatives		HMDB0031608	null	4	Phenyl vinyl sulfide;Erythronic acid;Threonic acid;L-threonic Acid	HMDB0031825;HMDB0000613;HMDB0000943;HMDB0062620	1	Threonate	C01620
neg-M144T139	7337.39	9273.15	8329.14	8838.34	8351.13	8708.24	812.986	1166.46	874.608	1161.17	1124.66	1274.88	0.126182	4.0555e-08	0.0021645	9.0885e-07	0.00501999	2.17167	0.0594616	down	144.102	2.31852	1	1	(S)-3-Amino-5-methylhexanoic acid	Organic acids and derivatives	Carboxylic acids and derivatives		NA	NA	24	2-Aminoheptanoate;3-Dehydroxycarnitine;1,3-Diacetylpropane;Isopentenyl acetate;1-Methoxy-3-methylene-2-pentanone;4-Methyl-5-hexanolide;Cyclohexanecarboxylic acid;Cyclohexyl formate;2,3-Heptanedione;3,4-Heptanedione;2-Heptenoic acid;Methyl 2E-hexenoate;Methyl (Z)-3-hexenoate;5-Methyl-2,3-hexanedione;Ethyl 4-pentenoate;Dihydro-5-propyl-2(3H)-furanone;3-Methyl-3-butenyl acetate;4-Pentenyl acetate;4-…	HMDB0094649;HMDB0006831;HMDB0029165;HMDB0029314;HMDB0030330;HMDB0031174;HMDB0031342;HMDB0031351;HMDB0031476;HMDB0031477;HMDB0031484;HMDB0031500;HMDB0031504;HMDB0031593;HMDB0031603;HMDB0031681;HMDB0032391;HMDB0032460;HMDB0033793;HMDB0038271;HMDB0038962;HMDB0039819;HMDB0040214;HMDB0040591	7	Ethyl_tiglate;Cyclohexane-1-carboxylate;Butyl_acrylate;1-Oxa-2-oxo-3-methylcycloheptane;3-Isopropyl-3-butenoic_acid;alpha-EMGBL;beta-EMGBL	C08487;C09822;C10921;C10976;C11950;C13714;C13717
neg-M145T48	689062	816890	724987	712388	767459	865609	988033	1.19472e+06	1.07816e+06	1.2025e+06	1.30907e+06	1.40431e+06	1.56822	6.24208e-05	0.0021645	0.000274017	0.00501999	0.704162	0.0918891	none	145.062	0.798775	1	1	L-Glutamine	Organic acids and derivatives	Carboxylic acids and derivatives		HMDB0000641	C00064	12	L-Glutamine;Ureidoisobutyric acid;D-Glutamine;Alanylglycine;(3R,5S)-1-pyrroline-3-hydroxy-5-carboxylic Acid;Pyroglutamic acid;Pyrrolidonecarboxylic acid;Pyrroline hydroxycarboxylic acid;N-Acryloylglycine;1-Pyrroline-4-hydroxy-2-carboxylate;5-Oxoprolinate;dimethadione	HMDB0000641;HMDB0002031;HMDB0003423;HMDB0006899;HMDB0062585;HMDB0000267;HMDB0000805;HMDB0001369;HMDB0001843;HMDB0002234;HMDB0060262;HMDB0061093	11	L-Glutamine;Glutamine;D-Glutamine;3-Ureidoisobutyrate;Isoglutamine;(R)-3-Ureidoisobutyrate;4-Oxoproline;Pidolic_acid;5-Oxo-D-proline;L-1-Pyrroline-3-hydroxy-5-carboxylate;1-Pyrroline-4-hydroxy-2-carboxylate	C00064;C00303;C00819;C05100;C16673;C21029;C01877;C01879;C02237;C04281;C04282
neg-M146T48	21782.9	26849.9	19374.9	15397.6	21119.5	23135.4	40161.2	46412.9	44553.6	45817	54371.9	53818.7	2.23355	1.31409e-05	0.0021645	7.68046e-05	0.00501999	0.882826	0.124488	none	146.064	0.797117	1	1	L-Glutamic acid	Organic acids and derivatives	Carboxylic acids and derivatives		HMDB0000148	C00025	3	2-[(Methylthio)methyl]-2-butenal;S-2-Propenyl propanethioate;2-Ethyldihydro-3(2H)-thiophenone	HMDB0031370;HMDB0037493;HMDB0040238	1	5-Methylthiopentanaldoxime	C17245
neg-M147T77	37196.3	33710	32926.9	30197.9	36342.7	32756	25916.2	29208.1	26563.6	24159.9	26522.4	26532.4	0.782271	0.000129599	0.0021645	0.00050576	0.00501999	0.365386	0.0824383	none	147.029	1.27667	1	1	Acetic anhydride	Organic acids and derivatives	Carboxylic acids and derivatives		HMDB0031646	null	7	Citramalic acid;3-Hydroxyglutaric acid;D-2-Hydroxyglutaric acid;L-2-Hydroxyglutaric acid;Ribonolactone;D-Xylono-1,5-lactone;2-Hydroxyglutarate	HMDB0000426;HMDB0000428;HMDB0000606;HMDB0000694;HMDB0001900;HMDB0011676;HMDB0059655	17	D-Arabinono-1,4-lactone;2-Dehydro-3-deoxy-L-arabinonate;Citramalate;(R)-2-Hydroxyglutarate;L-Arabinono-1,4-lactone;D-Xylonolactone;(R)-2-Methylmalate;(S)-2-Methylmalate;2-Hydroxyglutarate;D-Xylono-1,4-lactone;L-Xylono-1,4-lactone;(S)-2-Hydroxyglutarate;2-Dehydro-3-deoxy-D-xylonate;L-Arabinono-1,5-lactone;L-threo-3-Methylmalate;D-threo-3-Methylmalate;D-erythro-3-Methylmalate	C00652;C00684;C00815;C01087;C01114;C02266;C02612;C02614;C02630;C02753;C02994;C03196;C03826;C05405;C06029;C06031;C06032
neg-M154T45_2	248775	280482	254561	231032	295414	302984	47661.9	69398.8	52767	61397.5	68112.5	77922	0.233851	1.51735e-07	0.0021645	2.33401e-06	0.00501999	1.88713	0.118662	down	154.062	0.755983	1	1	L-Histidine	Organic acids and derivatives	Carboxylic acids and derivatives		HMDB0000177	C00135	7	L-Histidine;L-2-Amino-3-(1-pyrazolyl)propanoic acid;Urocanic acid;Nicotinamide N-oxide;5-Oxo-2(5H)-isoxazolepropanenitrile;(E)-Urocanic acid;2-Aminonicotinic acid	HMDB0000177;HMDB0034267;HMDB0000301;HMDB0002730;HMDB0031338;HMDB0034174;HMDB0061680	7	L-Histidine;Histidine;3-(Pyrazol-1-yl)-L-alanine;D-Histidine;Urocanate;4-Nitroaniline;para-Benzoquinone_dioxime	C00135;C00768;C01162;C06419;C00785;C02126;C19345
neg-M157T100	1237.04	1364.46	1420.1	1592.67	1648.95	950.723	742.692	784.752	828.641	824.051	1421.13	1401.72	0.730827	0.0486251	0.0930736	0.0779975	0.132342	0.551111	0.366592	none	157.076	1.66948	1	1	3-Methoxycyclohexanecarboxylic acid	Organic acids and derivatives	Carboxylic acids and derivatives		NA	NA	0	-	-	2	Nicotyrine;1,5-Naphthalenediamine	C10161;C19463
neg-M158T154	56349.4	33452.1	38337.3	35844.4	39935.7	36550.9	61288.1	45482.7	44848.9	50554.6	52662.8	51978.2	1.2759	0.0202125	0.0411255	0.0366666	0.066885	0.404076	0.222202	none	158.081	2.57277	1	1	N-Acetyl-DL-valine	Organic acids and derivatives	Carboxylic acids and derivatives		NA	NA	19	2-Methylbutyrylglycine;Isovalerylglycine;Valerylglycine;N-Acetylvaline;3-Dehydrocarnitine;5-Acetamidovalerate;4-Hydroxystachydrine;Turicine;Betonicine;Calystegine A6;Calystegine A7;Calystegin A3;Medicanine;Methyl 5-(hydroxymethyl)pyrrolidine-3-carboxylate;5-Ethyl-3-hydroxy-4-methyl-2(5H)-furanone;Homofureanol;Mesifurane;Erinapyrone A;Erinapyrone B	HMDB0000339;HMDB0000678;HMDB0000927;HMDB0011757;HMDB0012154;HMDB0012175;HMDB0029230;HMDB0029409;HMDB0029412;HMDB0031345;HMDB0036384;HMDB0038593;HMDB0038625;HMDB0061678;HMDB0033551;HMDB0033736;HMDB0034230;HMDB0041426;HMDB0041427	5	5-Acetamidopentanoate;(-)-Betonicine;3-Hydroxystachydrine;Calystegin_A3;4-Oxocyclohexanecarboxylate	C03087;C08269;C10151;C10850;C03767
neg-M161T139	19408.3	18492.5	20993.8	19613.8	29913.5	19564.9	22864.6	25476.8	24804.8	23676.1	27235.9	26325	1.17499	0.0629757	0.0649351	0.0974054	0.0964908	0.201816	0.0507055	none	161.081	2.30972	1	1	Propyl acetate	Organic acids and derivatives	Carboxylic acids and derivatives		HMDB0034237	null	1	2-(1-Ethoxyethoxy)propanoic acid	HMDB0059918	2	beta-Cymaropyranose;Oleandrose	C08234;C08237
neg-M164T126_2	1.33106e+06	1.69867e+06	1.4917e+06	1.49999e+06	1.66435e+06	1.78333e+06	243117	310417	254349	289805	306567	339221	0.184123	3.74976e-10	0.0021645	3.62021e-08	0.00501999	1.85566	0.0930076	down	164.072	2.10075	1	1	L-(-)-Phenylalanine	Organic acids and derivatives	Carboxylic acids and derivatives		NA	NA	23	5-(3-Pyridyl)-2-hydroxytetrahydrofuran;L-Phenylalanine;3-Pyridinebutanoic acid;Benzocaine;Norsalsolinol;Gentiatibetine;Ethyl 2-aminobenzoate;Methyl N-methylanthranilate;Benzyl glycinate;4-Hydroxy-1-(3-pyridinyl)-1-butanone;3-phenylprop-2-enoic acid;3-(2-hydroxyphenyl)prop-2-enal;(2Z)-2-hydroxy-3-phenylprop-2-enal;(2E)-3-(3-hydroxyphenyl)prop-2-enal;3-phenyloxirane-2-carbaldehyde;3-(4-hydroxypheny…	HMDB0062407;HMDB0000159;HMDB0001007;HMDB0004992;HMDB0006044;HMDB0033485;HMDB0033589;HMDB0034169;HMDB0059934;HMDB0062402;HMDB0128078;HMDB0134039;HMDB0135273;HMDB0135274;HMDB0135275;HMDB0135648;HMDB0000567;HMDB0000930;HMDB0031725;HMDB0032947;HMDB0035243;HMDB0036626;HMDB0040986	17	L-Phenylalanine;Phenylalanine;D-Phenylalanine;Benzocaine;Tricaine;Metolcarb;4-Hydroxy-1-(3-pyridinyl)-1-butanone;5-(3-Pyridyl)-2-hydroxytetrahydrofuran;L-beta-Phenylalanine;D-beta-Phenylalanine;trans-Cinnamate;Dihydrocoumarin;4-Hydroxycinnamyl_aldehyde;3-Hydroxy-1-indanone;3-Isochromanone;Cinnamic_acid;Pyruvophenone	C00079;C02057;C02265;C07527;C18090;C18747;C19565;C19578;C20487;C20488;C00423;C02274;C05608;C07720;C07728;C10438;C17268
neg-M173T45_2	315249	338651	330514	345626	369216	462865	44760.8	52337.7	51811.8	54506.1	54839.8	69189.7	0.151447	4.45906e-10	0.0021645	3.97218e-08	0.00501999	2.09659	0.0826219	down	173.104	0.754483	1	1	L-Arginine	Organic acids and derivatives	Carboxylic acids and derivatives		HMDB0000517	C00062	2	L-Arginine;D-Arginine	HMDB0000517;HMDB0003416	3	L-Arginine;D-Arginine;Amino_acid(Arg-)	C00062;C00792;C02385
neg-M174T45	19949.1	20614.5	19762.5	19882.3	22585.6	27965.6	3427.99	3912.38	3452.17	4151.54	3347.23	5470.93	0.181725	1.70988e-08	0.0021645	4.88856e-07	0.00501999	1.98375	0.0806036	down	174.106	0.754158	1	1	L-Citrulline	Organic acids and derivatives	Carboxylic acids and derivatives		HMDB0000904	C00327	0	-	-	0	-	-
neg-M179T158	10084.3	10115.4	9792.45	8032.72	12305.8	13350.1	48832.1	32577.1	39142.4	33256.9	32765.4	36044.6	3.49585	1.83633e-07	0.0021645	2.72354e-06	0.00501999	1.28127	0.196771	up	179.034	2.63077	1	1	Methyl 3-(methylthio)propanoate	Organic acids and derivatives	Carboxylic acids and derivatives		HMDB0034377	null	20	3-(3,4-dihydroxyphenyl)prop-2-enoic acid;(2E)-3-(3,5-dihydroxyphenyl)prop-2-enoic acid;3-(3,5-dihydroxyphenyl)prop-2-enoic acid;3-(4-hydroxyphenyl)oxirane-2-carboxylic acid;3-(2,4-dihydroxyphenyl)prop-2-enoic acid;3-(2-hydroxyphenyl)oxirane-2-carboxylic acid;3-(2,5-dihydroxyphenyl)prop-2-enoic acid;(2E)-3-(2,3-dihydroxyphenyl)prop-2-enoic acid;3-(3-hydroxyphenyl)oxirane-2-carboxylic acid;(2E)-3-(…	HMDB0125102;HMDB0125527;HMDB0125589;HMDB0125805;HMDB0132508;HMDB0134040;HMDB0134041;HMDB0140954;HMDB0140955;HMDB0140956;HMDB0000707;HMDB0001879;HMDB0001964;HMDB0002130;HMDB0003501;HMDB0006915;HMDB0011663;HMDB0032057;HMDB0032131;HMDB0126377	6	3-(4-Hydroxyphenyl)pyruvate;Caffeate;Aspirin;Caffeate;2-Hydroxy-3-(4-hydroxyphenyl)propenoate;trans-2,3-Dihydroxycinnamate	C01179;C01197;C01405;C01481;C05350;C12623
neg-M180T77	16244.5	17012.2	17266.1	14086.9	15350	15333	6602.57	8107.17	7537.84	6233.23	7123.09	6567.25	0.442544	3.64567e-08	0.0021645	8.48755e-07	0.00501999	1.07811	0.0471067	down	180.065	1.27648	1	1	L-Tyrosine	Organic acids and derivatives	Carboxylic acids and derivatives		HMDB0000158	C00082	25	L-Tyrosine;4-Hydroxy-4-(3-pyridyl)-butanoic acid;L-Threo-3-Phenylserine;Beta-Tyrosine;o-Tyrosine;Meta-Tyrosine;4,6,7-Trihydroxy-1,2,3,4-tetrahydroisoquinoline;Methyl Phenylglyoxalate;3-(3-hydroxyphenyl)prop-2-enoic acid;3-phenyloxirane-2-carboxylic acid;3-(4-hydroxyphenyl)prop-2-enoic acid;4-methoxy-1-benzofuran-6-ol;3-(2-hydroxyphenyl)prop-2-enoic acid;3-(2,3-dihydroxyphenyl)prop-2-enal;3-(2,5-d…	HMDB0000158;HMDB0001119;HMDB0002184;HMDB0003831;HMDB0006050;HMDB0059720;HMDB0060280;HMDB0062605;HMDB0125104;HMDB0126545;HMDB0128076;HMDB0129375;HMDB0134028;HMDB0134029;HMDB0134030;HMDB0134031;HMDB0141767;HMDB0141768;HMDB0000205;HMDB0001713;HMDB0002035;HMDB0002641;HMDB0012225;HMDB0030677;HMDB0041592	18	L-Tyrosine;Tyrosine;L-threo-3-Phenylserine;3-Amino-3-(4-hydroxyphenyl)propanoate;D-Tyrosine;gamma-Hydroxy-3-pyridinebutanoate;N-Hydroxy-L-phenylalanine;3-Hydroxy-L-phenylalanine;(S)-beta-Tyrosine;Phenylpyruvate;4-Coumarate;trans-2-Hydroxycinnamate;2-Hydroxy-3-phenylpropenoate;cis-2-Hydroxycinnamate;cis-p-Coumarate;3-Oxo-3-phenylpropanoate;Caffeic_aldehyde;trans-3-Hydroxycinnamate	C00082;C01536;C03290;C04368;C06420;C19579;C19712;C20807;C21308;C00166;C00811;C01772;C02763;C05838;C06738;C07114;C10945;C12621
neg-M187T150	13004.1	11360.4	20034.3	12780.8	15207.9	11112.3	29449.4	25614.9	30521.5	26594.5	27336.5	32889.9	2.06475	0.000148681	0.0021645	0.000566512	0.00501999	0.960295	0.159281	none	187.06	2.50038	1	1	Tetrahydro-2,5-furan-diacetic acid	Organic acids and derivatives	Carboxylic acids and derivatives		HMDB0059767	null	2	(Z)-1-(Methylthio)-5-phenyl-1-penten-3-yne;Tetrahydro-2,5-furan-diacetic acid	HMDB0032688;HMDB0059767	1	2-Oxosuberate	C16589
neg-M188T109	3115.2	2401.95	3868.07	3556.06	2399.13	3330.85	860.542	965.248	860.22	977.014	726.158	763.461	0.275967	7.98357e-07	0.0021645	8.33803e-06	0.00501999	1.72399	0.140559	down	188.111	1.81379	1	1	Proline betaine	Organic acids and derivatives	Carboxylic acids and derivatives		HMDB0004827	C10172	2	S-(3-Methyl-2-butenyl) 2-methylpropanethioate;Allyl thiohexanoate	HMDB0031699;HMDB0039467	2	EPTC;8-Methylthiooctanaldoxime	C11081;C17251
neg-M201T105	28548.4	19709.2	34971	24991.5	21400.6	27962.6	4967.32	7579.89	4805.8	6638.56	9467.13	7327.69	0.258825	2.36924e-06	0.0021645	1.93325e-05	0.00501999	1.45651	0.0695245	down	201.123	1.7534	1	1	Ile-Ala	Organic acids and derivatives	Carboxylic acids and derivatives		HMDB0028900	NA	11	N-Acetylisoputreanine;Alanyl-Isoleucine;Alanyl-Leucine;Isoleucyl-Alanine;Leucyl-Alanine;2-Hepteneoylglycine;3-Hepteneoylglycine;4-Hepteneoylglycine;5-Hepteneoylglycine;Pseudoecgonine;Ecgonine	HMDB0094713;HMDB0028690;HMDB0028691;HMDB0028900;HMDB0028922;HMDB0094728;HMDB0094729;HMDB0094730;HMDB0094731;HMDB0006348;HMDB0006548	4	Otonecine;Ecgonine;Pseudoecgonine;N-Isovaleryl-L-homoserine_lactone	C10356;C10858;C12449;C20673
neg-M201T137	139739	121046	139800	148015	133365	122510	75901.5	103446	99082.6	110296	112935	107426	0.757124	0.00330612	0.0021645	0.00776222	0.00501999	0.377911	0.0411218	none	201.124	2.27643	1	1	Isoleucyl-Alanine	Organic acids and derivatives	Carboxylic acids and derivatives		HMDB0028900	null	11	N-Acetylisoputreanine;Alanyl-Isoleucine;Alanyl-Leucine;Isoleucyl-Alanine;Leucyl-Alanine;2-Hepteneoylglycine;3-Hepteneoylglycine;4-Hepteneoylglycine;5-Hepteneoylglycine;Pseudoecgonine;Ecgonine	HMDB0094713;HMDB0028690;HMDB0028691;HMDB0028900;HMDB0028922;HMDB0094728;HMDB0094729;HMDB0094730;HMDB0094731;HMDB0006348;HMDB0006548	4	Otonecine;Ecgonine;Pseudoecgonine;N-Isovaleryl-L-homoserine_lactone	C10356;C10858;C12449;C20673
neg-M204T110	5782.78	2757.43	4252.32	6967.25	6087.8	4979.65	6192.55	6114.41	3922.32	2436.04	5914.51	6381.39	1.00435	0.970279	0.818182	0.977162	0.854771	0.0371982	0.100197	none	204.086	1.83027	1	1	N-Propionylalanine	Organic acids and derivatives	Carboxylic acids and derivatives		HMDB0094698	null	3	N-Methylcalystegine C1;(Z)-1-(Methylthio)-5-phenyl-1-penten-3-yne;Tetrahydro-2,5-furan-diacetic acid	HMDB0036394;HMDB0032688;HMDB0059767	5	N-Acetyl-D-fucosamine;N-Acetyl-D-quinovosamine;N-Acetyl-L-fucosamine;N-Acetyl-L-rhamnosamine;2-Oxosuberate	C15480;C15481;C21046;C21056;C16589
neg-M206T196	267075	222837	271966	308178	251335	327733	26081.5	33879.4	35488.5	33608	36693.6	33187.4	0.120633	1.05681e-10	0.0021645	1.72226e-08	0.00501999	2.27146	0.0843509	down	206.081	3.25995	1	1	N-Acetyl-L-phenylalanine	Organic acids and derivatives	Carboxylic acids and derivatives		HMDB0000512	C03519	12	N-Acetyl-L-phenylalanine;Phenylpropionylglycine;3-Phenylpropionylglycine;N-isopropylterephthalamic acid;2-Acetamido-4-methylphenyl acetate;1-(4-methoxy-1-benzofuran-5-yl)ethan-1-one;7-Methoxy-6-methyl-2H-1-benzopyran-2-one;Methyl (Z,Z)-10-hydroxy-2,8-decadiene-4,6-diynoate;7-Hydroxy-2,5-dimethyl-4H-1-benzopyran-4-one;Avenalumic acid;Coixinden A;(S)-2,3-Dihydro-5-hydroxy-2-methyl-1,4-naphthoquinone	HMDB0000512;HMDB0000860;HMDB0002042;HMDB0060608;HMDB0061682;HMDB0129361;HMDB0032991;HMDB0039359;HMDB0040326;HMDB0040731;HMDB0040938;HMDB0041122	9	N-Acetyl-L-phenylalanine;N-Acetyl-D-phenylalanine;Cantleyine;Rhexifoline;Methylone;7-Ethoxycoumarin;1,2-Dihydroxy-7-hydroxymethylnaphthalene;1,2,3,4-Tetrahydro-4-oxo-1-naphthoic_acid;Coixinden_A	C03519;C05620;C09933;C09986;C20126;C11052;C14105;C15102;C17916
neg-M218T135	430366	388919	437266	443597	456922	365133	323878	358737	300249	311064	354317	322846	0.781496	0.000362768	0.0021645	0.00119617	0.00501999	0.549938	0.0791853	none	218.104	2.24718	1	1	D-(+)-Pantothenic acid	Organic acids and derivatives	Carboxylic acids and derivatives		NA	NA	6	Pantothenic acid;(R)-pantothenic Acid;Cis-zeatin;4-Heptenal diethyl acetal;3-(1-Hydroxymethyl-1-propenyl)pentanedioic acid;2-Amino-1,6-dimethylfuro[3,2-e]imidazo[4,5-b]pyridine	HMDB0000210;HMDB0062717;HMDB0012204;HMDB0032306;HMDB0033092;HMDB0035175	5	Pantothenate;Zeatin;cis-Zeatin;Diethyl_2-methyl-3-oxosuccinate;Metamitron	C00864;C00371;C15545;C04067;C10930
neg-M221T134	9674.53	8008.8	8029.7	8118.56	7857.43	12038.4	1630.09	2065.18	1523.47	1648.63	2164.55	1881.23	0.203121	1.09381e-08	0.0021645	3.59481e-07	0.00501999	1.56068	0.0467041	down	221.092	2.22923	1	1	Gly-Phe	Organic acids and derivatives	Carboxylic acids and derivatives		HMDB0028848	NA	8	Glycyl-Phenylalanine;Phenylalanyl-Glycine;Indolelactic acid;5-Methoxyindoleacetate;Cinnamoylglycine;Edulitine;Methyl 1-methoxy-1H-indole-3-carboxylate;3-Indolehydracrylic acid	HMDB0028848;HMDB0028995;HMDB0000671;HMDB0004096;HMDB0011621;HMDB0030179;HMDB0032755;HMDB0059765	5	N5-Phenyl-L-glutamine;Indolelactate;5-Methoxyindoleacetate;Gentianamine;Swietenidin_B	C20843;C02043;C05660;C09961;C10741
neg-M229T152	35964.9	33388.4	33744	36707.4	34091.4	48948.5	16831.2	19470.3	16202.8	18460.3	19888.1	21323.6	0.503383	5.7796e-06	0.0021645	3.94492e-05	0.00501999	0.932348	0.269271	none	229.155	2.53363	1	1	Val-Leu	Organic acids and derivatives	Carboxylic acids and derivatives		HMDB0029131	NA	11	Isoleucyl-Valine;Leucyl-Valine;Valyl-Isoleucine;Valyl-Leucine;2-nonenoylglycine;3-nonenoylglycine;4-nonenoylglycine;5-nonenoylglycine;6-nonenoylglycine;7-nonenoylglycine;8-nonenoylglycine	HMDB0028920;HMDB0028942;HMDB0029130;HMDB0029131;HMDB0094807;HMDB0094808;HMDB0094809;HMDB0094810;HMDB0094811;HMDB0094812;HMDB0094813	1	N-Heptanoylhomoserine_lactone	C11844
neg-M231T136	10362.3	7325.76	7651.91	8100.4	7481.93	11281.2	5865.95	6318.38	5286.81	5642.1	5849.03	6192.45	0.673417	0.00278523	0.0021645	0.00671215	0.00501999	0.588795	0.0620996	none	231.134	2.26518	1	1	Thr-Leu	Organic acids and derivatives	Carboxylic acids and derivatives		HMDB0029065	NA	54	Spermic acid 2;Isoleucyl-Threonine;Leucyl-Threonine;Threoninyl-Isoleucine;Threoninyl-Leucine;1-hydroxyoct-2-enoylglycine;1-hydroxyoct-3-enoylglycine;1-hydroxyoct-4-enoylglycine;1-hydroxyoct-5-enoylglycine;1-hydroxyoct-6-enoylglycine;1-hydroxyoct-7-enoylglycine;2-hydroxyoct-1-enoylglycine;2-hydroxyoct-2-enoylglycine;2-hydroxyoct-3-enoylglycine;2-hydroxyoct-4-enoylglycine;2-hydroxyoct-5-enoylglycin…	HMDB0013075;HMDB0028917;HMDB0028939;HMDB0029064;HMDB0029065;HMDB0094732;HMDB0094733;HMDB0094734;HMDB0094735;HMDB0094736;HMDB0094737;HMDB0094738;HMDB0094739;HMDB0094740;HMDB0094741;HMDB0094742;HMDB0094743;HMDB0094744;HMDB0094745;HMDB0094746;HMDB0094747;HMDB0094748;HMDB0094749;HMDB0094750;HMDB0094751;HMDB0094752;HMDB0094753;HMDB0094754;HMDB0094755;HMDB0094756;HMDB0094757;HMDB0094758;HMDB0094759;HMD…	2	Piperazine_adipate;2-Amino-9,10-epoxy-8-oxodecanoic_acid	C13811;C12027
neg-M235T122	53678.7	49499.1	53503.3	50555.9	56432.7	44159.9	11508.2	13185.7	10731.9	11407.3	11663.4	13434.3	0.233671	5.82232e-11	0.0021645	1.18696e-08	0.00501999	1.60142	0.0466137	down	235.118	2.03967	1	1	Phe-Ala	Organic acids and derivatives	Carboxylic acids and derivatives		HMDB0028988	NA	0	-	-	1	N(omega)-Nitro-L-arginine	C03417
neg-M235T149	5671.52	5678.57	5667.65	6617.97	6269.01	7093.39	6023.54	7209.07	4127.74	4866.23	4319.61	4727.16	0.845269	0.0957419	0.179654	0.139123	0.236195	0.295112	0.232491	none	235.107	2.47967	1	1	Ala-Phe	Organic acids and derivatives	Carboxylic acids and derivatives		HMDB0028694	NA	9	N-acetyl-5-methoxykynuramine;Hexobarbital;Alanyl-Phenylalanine;Phenylalanyl-Alanine;O-Desmethyl-lacosamide;N-Deschlorobenzoyl indomethacin;Nigellimine N-oxide;alpha-Hydroxy-1-methyl-1H-indole-3-propanoic acid;alpha-Methoxy-1H-indole-3-propanoic acid	HMDB0062497;HMDB0015444;HMDB0028694;HMDB0028988;HMDB0060855;HMDB0013988;HMDB0033436;HMDB0038338;HMDB0038339	5	Carbetamide;Hexobarbitone;Aniracetam;(2S,3R)-2-Hydroxy-3-(indol-3-yl)butanoate;(S)-cis-N-Methylcanadine	C11075;C11723;C13355;C21288;C02915
neg-M243T172_2	42174.2	42504.1	41785.6	42646.6	42610.6	61910.2	35027.7	43245.9	33690.7	39754.6	40117.5	42971.6	0.858118	0.0879862	0.24026	0.129502	0.303826	0.197576	0.0737644	none	243.17	2.87087	1	1	Leucyl-Isoleucine	Organic acids and derivatives	Carboxylic acids and derivatives		HMDB0028932	null	4	Isoleucyl-Isoleucine;Isoleucyl-Leucine;Leucyl-Isoleucine;Leucyl-Leucine	HMDB0028910;HMDB0028911;HMDB0028932;HMDB0028933	3	N-(6-Aminohexanoyl)-6-aminohexanoate;Leucyl-leucine;N-Octanoyl-L-homoserine_lactone	C01255;C11332;C21199
neg-M243T52	2442.24	6429.07	8900.64	6762.93	7288.71	8386.68	17572.4	18265.6	15757.5	17095.5	18575.1	11952.1	2.46748	0.00300132	0.0021645	0.00714835	0.00501999	1.1278	0.0474222	up	243.06	0.860883	1	1	Leucenol	Organic acids and derivatives	Carboxylic acids and derivatives		HMDB0015188	C04771	0	-	-	0	-	-
neg-M244T132	18211.1	8142.09	5916.83	7977.39	7177.24	9953.72	8701.76	8697.87	6923.96	8143.99	8904.01	8998.28	0.877854	0.713525	0.699134	0.764127	0.750372	0.0937324	0.042994	none	244.129	2.19505	1	1	Asn-Leu	Organic acids and derivatives	Carboxylic acids and derivatives		HMDB0028735	NA	12	Glutaminylvaline;Asparaginyl-Isoleucine;Asparaginyl-Leucine;Isoleucyl-Asparagine;Leucyl-Asparagine;Valyl-Glutamine;Valyl-Gamma-glutamate;Pyroglutamylvaline;Prolylhydroxyproline;Hydroxyprolyl-Proline;Prolyl-Hydroxyproline;Tetraacetylethylenediamine	HMDB0028810;HMDB0028734;HMDB0028735;HMDB0028902;HMDB0028924;HMDB0029125;HMDB0029141;HMDB0094651;HMDB0006695;HMDB0028871;HMDB0029018;HMDB0040573	1	(S)-ATPA	C13733
neg-M251T143	6352.8	4807.7	5896.08	5619.97	5882.68	6814.28	8655.59	7885.84	6452.93	7105.57	8288.25	8306.99	1.32006	0.00190904	0.004329	0.00487089	0.0091722	0.454674	0.0430656	none	251.102	2.39155	1	1	Ser-Phe	Organic acids and derivatives	Carboxylic acids and derivatives		HMDB0029046	NA	7	3'-Hydroxyhexobarbital;Epoxy-hexobarbital;Alanyl-Tyrosine;Phenylalanyl-Serine;Serylphenylalanine;Tyrosyl-Alanine;3-Oxo-carbofuran	HMDB0013940;HMDB0013941;HMDB0028699;HMDB0029004;HMDB0029046;HMDB0029098;HMDB0032776	1	3-Hydroxyhexobarbital	C03068
neg-M259T127	1571.55	978.167	1509.75	1372	1536.72	1749.18	1355.21	713.582	597.927	834.224	795.467	782.645	0.582636	0.00288592	0.004329	0.00691392	0.0091722	0.813112	0.166726	none	259.147	2.12058	1	1	Glu-Leu	Organic acids and derivatives	Carboxylic acids and derivatives		HMDB0028823	NA	5	Cyclo(Leu-Phe);Baptifoline;Agomelatine;6-Deoxodolichosterone;2-Deoxycastasterone	HMDB0094673;HMDB0033481;HMDB0015636;HMDB0034332;HMDB0034423	5	Baptifoline;Cyclo(L-leucyl-L-phenylalanyl);Lemobiline;Teasterone;Typhasterol	C10755;C20519;C10705;C15791;C15793
neg-M277T184	58362.5	57128.2	59802.4	62052.6	58978.3	72136	29363.1	35624.5	29819.4	33723.5	37792.1	37520.5	0.55323	1.88189e-06	0.0021645	1.622e-05	0.00501999	0.834098	0.0361951	none	277.155	3.06453	1	1	Ile-Phe	Organic acids and derivatives	Carboxylic acids and derivatives		HMDB0028914	NA	4	keratan sulfate I;Leucyl-phenylalanine;Isoleucyl-Phenylalanine;Phenylalanyl-Isoleucine	HMDB0062483;HMDB0013243;HMDB0028914;HMDB0028998	3	Zinnimidine;Cochlearine;cis-1,3,4,6,7,11b-Hexahydro-9-methoxy-2H-benzo[a]quinolizine-3-carboxylic_acid	C10626;C10853;C15462
neg-M326T392	9273.35	7262.29	8685.26	11203.4	7550.55	5219.27	4169.12	5406.31	6452.08	6207.47	5802.26	5613.03	0.68403	0.0184742	0.0411255	0.0339487	0.066885	0.258357	0.0699598	none	326.268	6.53176	1	1	Margaroylglycine	Organic acids and derivatives	Carboxylic acids and derivatives		HMDB0013246	null	2	Margaroylglycine;(R)-2-Hydroxysterculic acid	HMDB0013246;HMDB0031060	1	Methoprene	C14308
neg-M327T233	6340.27	4321.89	10991.3	10765	8041.65	3776.8	21032.9	53460	99169.3	77144.6	68780.7	93372.6	9.3352	3.05036e-05	0.0021645	0.000152208	0.00501999	1.79914	0.0595824	up	327.121	3.89122	1	1	Ser-Tyr	Organic acids and derivatives	Carboxylic acids and derivatives		HMDB0029051	NA	19	6-[(E)-2-(2,4-dihydroxyphenyl)ethenyl]-3-(3-methylbut-2-en-1-yl)benzene-1,2,4-triol;2-[(E)-2-[3,5-dihydroxy-4-(3-methylbut-2-en-1-yl)phenyl]ethenyl]benzene-1,3,5-triol;5-[(E)-2-[3,5-dihydroxy-4-(3-methylbut-2-en-1-yl)phenyl]ethenyl]benzene-1,2,4-triol;4-[(E)-2-[3,5-dihydroxy-4-(3-methylbut-2-en-1-yl)phenyl]ethenyl]benzene-1,2,3-triol;5-[3-(2,4-dihydroxyphenyl)oxiran-2-yl]-2-(3-methylbut-2-en-1-yl…	HMDB0125543;HMDB0125544;HMDB0125545;HMDB0125546;HMDB0125547;HMDB0125548;HMDB0129031;HMDB0129032;HMDB0129033;HMDB0129034;HMDB0129035;HMDB0129036;HMDB0129037;HMDB0129038;HMDB0141131;HMDB0040670;HMDB0030704;HMDB0060471;HMDB0037841	9	Decursin;Libanorin;(-)-Deltoin;Taxiphyllin;Dhurrin;p-Glucosyloxymandelonitrile;Zierin;Euphornin;Lappaconitine	C09258;C09272;C17482;C01855;C05143;C08330;C08345;C19991;C08694
neg-M425T49	67822.6	48286.4	39818.6	38066.8	50785	56297.7	36551.7	27514.6	25810.8	26174.1	27527.4	26129.8	0.563671	0.000551552	0.0021645	0.0016998	0.00501999	0.733718	0.184884	none	425.077	0.822625	1	1	L-Cysteine-glutathione disulfide	Organic acids and derivatives	Carboxylic acids and derivatives		NA	NA	1	Cysteineglutathione disulfide	HMDB0000656	1	S-Glutathionyl-L-cysteine	C05526
neg-M432T223	6548.72	7224.41	5326.8	4631.33	5866.92	7994.34	11639.5	8795.03	8090.05	9072.07	8349.86	10954.1	1.51361	0.00243923	0.0021645	0.00601242	0.00501999	0.482138	0.102676	none	432.178	3.71839	1	1	Ser-Asp-Gly-Arg	Organic acids and derivatives	Carboxylic acids and derivatives		NA	NA	1	3b,8b-Dihydroxy-6b-(3-chloro-2-hydroxy-2-methylbutanoyloxy)-7(11)-eremophilen-12,8-olide	HMDB0036524	1	Calophyllolide	C09158
neg-M458T129	9439.2	7022.17	8303.63	3399.64	8745.95	2157.57	27406.4	30179.5	29607.6	27369.1	30164.8	25689.6	4.36204	0.00123635	0.0021645	0.00337135	0.00501999	1.55763	0.294493	up	458.157	2.1456	1	1	(6S)-5-Methyltetrahydrofolic acid	Organic acids and derivatives	Carboxylic acids and derivatives		NA	NA	1	Methacycline	HMDB0015066	3	Doronine;5a,11a-Dehydrotetracycline;Methacycline	C10286;C03206;C07654
neg-M571T219	398289	388965	529305	437149	697526	632217	1893.06	4122.43	1678.44	2178.17	3488	3512.08	0.00547185	8.06455e-10	0.0021645	5.82563e-08	0.00501999	3.13127	0.062832	down	571.242	3.65298	1	1	Met-Enkephalin, amide	Organic acids and derivatives	Carboxylic acids and derivatives		NA	NA	0	-	-	0	-	-
neg-M573T162	27864.9	10045.8	15372.3	17023	19170.1	17222.9	5578.52	6895.79	8613.83	5641.89	6108.45	6561.65	0.369264	0.000311556	0.0021645	0.00105087	0.00501999	0.734984	0.0610124	none	573.288	2.69644	1	1	c(Arg-Gly-Asp-DPhe-Val)	Organic acids and derivatives	Carboxylic acids and derivatives		NA	NA	0	-	-	1	N1,N8-Bis(sinapoyl)spermidine	C21170
neg-M611T52	132911	111933	102803	98952.6	87551.7	102835	391665	574264	472691	471965	487521	497068	4.54511	2.67841e-09	0.0021645	1.36575e-07	0.00501999	1.49731	0.0538929	up	611.143	0.869883	1	1	Glutathione, oxidized	Organic acids and derivatives	Carboxylic acids and derivatives		HMDB0003337	C00127	1	Oxidized glutathione	HMDB0003337	1	Glutathione_disulfide	C00127
neg-M867T230	5707.08	5782.24	5456.87	4669.07	9543.49	4341.83	20076.6	18086.2	5155.39	14290.9	17965.7	4875.11	2.26616	0.0475952	0.132035	0.0765695	0.179972	0.890182	0.305349	none	867.417	3.83338	1	1	C-telopeptide	Organic acids and derivatives	Carboxylic acids and derivatives		NA	NA	0	-	-	0	-	-
pos-M116T122	5136.17	6582.34	7917.82	5372.56	4775.96	6017.72	6032.53	6123.18	5185.94	5556.3	5772.33	5687.15	0.959636	0.736591	0.937229	0.784211	0.953257	0.046168	0.0812647	none	116.069	2.03706	1	1	Proline	Organic acids and derivatives	Carboxylic acids and derivatives		HMDB0000162	C00148	0	-	-	0	-	-
pos-M118T53_2	154766	152641	142083	157508	150246	133201	139875	143722	133776	155813	151526	161714	0.995487	0.89998	1	0.921449	1	0.0157203	0.110393	none	118.085	0.87995	1	1	Valine	Organic acids and derivatives	Carboxylic acids and derivatives		HMDB0000883	C00183	7	Betaine;L-Valine;Vaporole;N-Methyl-a-aminoisobutyric acid;5-Aminopentanoic acid;Norvaline;Amyl Nitrite	HMDB0000043;HMDB0000883;HMDB0001382;HMDB0002141;HMDB0003355;HMDB0013716;HMDB0015550	16	L-Valine;5-Aminopentanoate;Betaine;D-Norvaline;L-Norvaline;2-Amino-2-methylbutanoate;D-Valine;Amyl_nitrite;4-Methylaminobutyrate;Valine;5-Valerolactone;Tiglic_acid;Glutaral;Methyl_methacrylate;Pentane-2,4-dione;Ethyl_acrylate	C00183;C00431;C00719;C01799;C01826;C03571;C06417;C07457;C15987;C16436;C02240;C08279;C12518;C14527;C15499;C19238
pos-M128T50_1	37484.3	41849	45339.9	43423.4	53207	48931.9	59274.2	46373.5	53097.9	43739.6	46864.9	44203.5	1.08629	0.261672	0.309524	0.330022	0.378061	0.164012	0.173068	none	128.069	0.832733	1	1	(S)-2,3,4,5-tetrahydropyridine-2-carboxylate	Organic acids and derivatives	Carboxylic acids and derivatives		HMDB0059657	C00450	1	Diethanolamine	HMDB0004437	2	Diethanolamine;2-Amino-2-methyl-1,3-propandiol	C06772;C11260
pos-M130T44_2	97548	97934.7	106694	136072	88811.4	138640	51625.2	51136	50942.8	74297.1	50325.8	79394.5	0.537361	0.000308054	0.0021645	0.00104078	0.00501999	0.998915	0.206517	none	130.085	0.736317	1	1	DL-Pipecolinic acid	Organic acids and derivatives	Carboxylic acids and derivatives		HMDB0000070	C00408	11	1-Piperidine carboxylic acid;Pipecolic acid;L-Pipecolic acid;N4-Acetylaminobutanal;D-Pipecolic acid;Vigabatrin;L-trans-4-Methyl-2-pyrrolidinecarboxylic acid;2-Pyrrolidineacetic acid;3-Acetamidobutanal;(2E)-Decenoyl-ACP;N-Methyl proline	HMDB0094697;HMDB0000070;HMDB0000716;HMDB0004226;HMDB0005960;HMDB0015212;HMDB0029435;HMDB0029444;HMDB0059649;HMDB0062225;HMDB0094696	5	L-Pipecolate;1-Aminocyclopentanecarboxylate;N4-Acetylaminobutanal;Vigabatrin;trans-3-Aminocyclopentane-1-carboxylic_acid	C00408;C03969;C05936;C07500;C13696
pos-M130T56	292168	734841	701069	367130	717773	301133	1.20594e+06	821999	911318	1.52963e+06	837670	914293	1.99763	0.00788229	0.0021645	0.0163613	0.00501999	1.08897	0.320222	none	130.049	0.937425	1	1	D-Pyroglutamic acid	Organic acids and derivatives	Carboxylic acids and derivatives		HMDB0000805	C02237	0	-	-	0	-	-
pos-M132T137	38648.9	32534	31351.2	31761.6	29735.1	47045	21926.9	26061.3	27630.1	48114.1	29988.5	24076.4	0.842338	0.182954	0.0930736	0.24264	0.132342	0.300611	0.0823353	none	132.1	2.27663	1	1	Isoleucine	Organic acids and derivatives	Carboxylic acids and derivatives		HMDB0000172	C00407	0	-	-	0	-	-
pos-M132T165	13463.8	12392.8	12403.9	13737.6	11957.5	15368.8	5840.36	11358.7	5873.98	6317.5	6946.52	7325.39	0.550428	0.0010001	0.0021645	0.00281571	0.00501999	0.852307	0.0514234	none	132.1	2.75053	1	1	L-Isoleucine	Organic acids and derivatives	Carboxylic acids and derivatives		HMDB0000172	C00407	0	-	-	0	-	-
pos-M133T55	84928.4	244658	241650	242386	262410	89326	59491.6	54677.4	54184.9	59434.6	49343.5	54180.6	0.284301	0.00318528	0.0021645	0.00752012	0.00501999	1.4992	0.213067	down	133.059	0.914167	1	1	Asparagine	Organic acids and derivatives	Carboxylic acids and derivatives		HMDB0000168	C00152	0	-	-	0	-	-
pos-M134T52	25084.7	27029	24510.9	25717.9	24647.1	32176	35753.3	29746.2	30457.9	29546.1	27463	25596.1	1.12187	0.0968133	0.0930736	0.140454	0.132342	0.219892	0.1599	none	134.043	0.8616	1	1	Aspartic acid	Organic acids and derivatives	Carboxylic acids and derivatives		HMDB0000191	C00049	0	-	-	0	-	-
pos-M144T52	15346.7	17310.6	17500.5	20098.8	19325.9	17038.8	9058.19	8513.27	8317.97	8634.52	6776.07	10358.5	0.484505	2.3046e-06	0.0021645	1.89264e-05	0.00501999	0.698769	0.101294	none	144.1	0.864417	1	1	Stachydrine	Organic acids and derivatives	Carboxylic acids and derivatives		HMDB0004827	C10172	1	Melamine	HMDB0041922	1	Melamine	C08737
pos-M146T50_2	3.25876e+06	4.22552e+06	4.48647e+06	4.38927e+06	4.28261e+06	5.04724e+06	5.20082e+06	3.69579e+06	4.02099e+06	4.42165e+06	3.758e+06	3.6434e+06	0.963051	0.654743	0.588745	0.712392	0.649604	0.074822	0.116674	none	146.081	0.82765	1	1	L-trans-5-Hydroxy-2-piperidinecarboxylic acid	Organic acids and derivatives	Carboxylic acids and derivatives		HMDB0029426	null	21	N-Propionylalanine;Isobutyrylglycine;N-Butyrylglycine;Allysine;4-Acetamidobutanoic acid;(S)-5-Amino-3-oxohexanoate;2-Keto-6-aminocaproate;Methyl aminolevulinate;L-cis-4-(Hydroxymethyl)-2-pyrrolidinecarboxylic acid;L-trans-5-Hydroxy-2-piperidinecarboxylic acid;(S)-2-amino-6-oxohexanoate;4-Acetamidobutanoate;N-(2-Carboxymethyl)-morpholine;Osmundalactone;3-Hydroxy-4,5-dimethyl-2(5H)-furanone;2-Ethyl…	HMDB0094698;HMDB0000730;HMDB0000808;HMDB0001263;HMDB0003681;HMDB0012131;HMDB0012151;HMDB0015127;HMDB0029425;HMDB0029426;HMDB0059595;HMDB0060265;HMDB0061156;HMDB0031303;HMDB0031306;HMDB0031847;HMDB0033285;HMDB0033517;HMDB0038072;HMDB0040594;HMDB0040732	12	4-Acetamidobutanoate;6-Amino-2-oxohexanoate;(S)-5-Amino-3-oxohexanoic_acid;L-2-Aminoadipate_6-semialdehyde;2-Amino-5-oxohexanoate;Dihydro-4,4-dimethyl-2,3-furandione;Dihydrophloroglucinol;(4E)-2-Oxohexenoic_acid;2-Hydroxy-cis-hex-2,4-dienoate;(2Z,4Z)-2-Hydroxyhexa-2,4-dienoate;5-Hydroxymethylfurfuryl_alcohol;4-Hydroxy-2,5-dimethylfuran-3(2H)-one	C02946;C03239;C03656;C04076;C05825;C01125;C06719;C06761;C11354;C20240;C20443;C20717
pos-M147T43	60716.4	61852.3	55893.6	58421.3	59151.1	64820.3	23767.2	23471.1	24581	23656.2	23744.3	28281.4	0.408755	1.1942e-09	0.0021645	7.57852e-08	0.00501999	1.44795	0.116412	down	147.112	0.724542	1	1	Lysine	Organic acids and derivatives	Carboxylic acids and derivatives		HMDB0000182	C00047	0	-	-	0	-	-
pos-M147T50	175401	194366	197966	258805	235031	230027	381668	220086	459625	653485	343140	268706	1.80142	0.0178539	0.0151515	0.0329635	0.0279234	0.909366	0.126349	none	147.078	0.838008	1	1	Glutamine	Organic acids and derivatives	Carboxylic acids and derivatives		HMDB0000641	C00064	10	2,3-Dimethyl-2-cyclohexen-1-one;6-Methyl-3,5-heptadien-2-one;(E,E)-2,4-Octadienal;trans, trans-3,5-Octadien-2-one;1,5-Octadien-3-one;2-Isopropyl-5-methylfuran;(E,E)-2,6-Octadienal;3,5,5-Trimethyl-2-cyclopenten-1-one;2-Butylfuran;Methyl-1-cyclopenten-1-yl)-ethanone	HMDB0031414;HMDB0031582;HMDB0031686;HMDB0032446;HMDB0032447;HMDB0033238;HMDB0039844;HMDB0040246;HMDB0040272;HMDB0061898	0	-	-
pos-M150T106	3947.7	4886.81	4456.19	4236.81	3927.34	4275.94	20278.6	22215.9	20331.9	20410.8	24605.4	22434.1	5.06307	8.23358e-12	0.0021645	3.83313e-09	0.00501999	2.0931	0.108298	up	150.054	1.76262	1	1	L-Methionine	Organic acids and derivatives	Carboxylic acids and derivatives		HMDB0000696	C00073	7	5,6-Dihydroxyindole;(S)-4-Hydroxymandelonitrile;NAPQI;D-1-Piperideine-2-carboxylic acid;(S)-2,3,4,5-Tetrahydropiperidine-2-carboxylate;(卤)-4-Methylene-2-pyrrolidinecarboxylic acid;(S)-2,3,4,5-tetrahydropyridine-2-carboxylate	HMDB0004058;HMDB0060318;HMDB0060946;HMDB0001084;HMDB0012130;HMDB0029434;HMDB0059657	13	4-Hydroxymandelonitrile;2,3-Dihydroxyindole;2-Formylaminobenzaldehyde;(S)-4-Hydroxymandelonitrile;5,6-Dihydroxyindole;Gentianadine;3-Hydroxyindolin-2-one;(S)-2,3,4,5-Tetrahydropyridine-2-carboxylate;delta1-Piperideine-2-carboxylate;L-Baikiain;alpha-(Methylenecyclopropyl)glycine;Guvacine;Isoguvacine	C00650;C02775;C03574;C03742;C05578;C09957;C11130;C00450;C04092;C08268;C08292;C10149;C13694
pos-M150T50	63299.7	10752.2	11719.5	73087.3	9056.13	11865.4	25263.1	21602.3	23927.3	25917.2	22821.5	21770.5	0.78597	0.691758	0.393939	0.745243	0.46004	0.167048	0.154483	none	150.076	0.835442	1	1	Methionine	Organic acids and derivatives	Carboxylic acids and derivatives		HMDB0000696	C00073	28	6-({[3,4,5-trihydroxy-6-(hydroxymethyl)oxan-2-yl]oxy}methyl)oxane-2,3,4,5-tetrol;Melibiose;Cellobiose;D-Maltose;Alpha-Lactose;Sucrose;Lactulose;Trehalose;Isomaltose;Galactinol;3-b-Galactopyranosyl glucose;Epimelibiose;Turanose;Kojibiose;Neotrehalose;Sakebiose;Inulobiose;Galabiose;Maltulose;Mannobiose;DEAE-cellulose;Allolactose;Glucinol;Trehalulose;Fagopyritol A1;beta-Lactose;Glucose-1,3-mannose o…	HMDB0133305;HMDB0000048;HMDB0000055;HMDB0000163;HMDB0000186;HMDB0000258;HMDB0000740;HMDB0000975;HMDB0002923;HMDB0005826;HMDB0006603;HMDB0006792;HMDB0011740;HMDB0011742;HMDB0029880;HMDB0029882;HMDB0029898;HMDB0029902;HMDB0029919;HMDB0029933;HMDB0033368;HMDB0038489;HMDB0039237;HMDB0039727;HMDB0039876;HMDB0041627;HMDB0060068;HMDB0125600	36	Sucrose;Cellobiose;Maltose;Lactose;Isomaltose;alpha-Maltose;alpha,alpha-Trehalose;alpha-D-Galactosyl-(1->3)-1D-myo-inositol;Nigerose;Inulobiose;Levanbiose;Mannobiose;Palatinose;beta-Lactose;beta-Maltose;Laminaribiose;4-O-beta-D-Glucopyranosyl-D-mannose;alpha-D-Glucosyl-(1,3)-D-mannose;alpha-D-Aldosyl_beta-D-fructoside;Epimelibiose;Melibiose;alpha-Cellobiose;beta-Cellobiose;Lactulose;Gentiobiose;S…	C00089;C00185;C00208;C00243;C00252;C00897;C01083;C01235;C01518;C01711;C01725;C01728;C01742;C01970;C01971;C02048;C02964;C04147;C04219;C05400;C05402;C06421;C06422;C07064;C08240;C08250;C15548;C18068;C19632;C19633;C19634;C19636;C19773;C20236;C20861;C21336
pos-M150T77_2	154267	165842	164169	169084	177255	149555	25848.4	28821.1	26893.8	27122.1	30590.9	29822.3	0.172519	4.26201e-13	0.0021645	1.15762e-09	0.00501999	1.8764	0.0932797	down	150.057	1.27963	1	1	Racemethionine	Organic acids and derivatives	Carboxylic acids and derivatives		HMDB0033951	C01733	4	L-Methionine;Penicillamine;Racemethionine;3-Methyl sulfolene	HMDB0000696;HMDB0014997;HMDB0033951;HMDB0059667	5	L-Methionine;D-Methionine;Methionine;Penicillamine;THTC	C00073;C00855;C01733;C07418;C11074
pos-M154T78	2458.42	2060.96	2187.03	2268.06	2157.96	1763.72	2023.63	1849.85	1809.26	2099.5	1947.67	2097.62	0.917135	0.150915	0.132035	0.205762	0.179972	0.0976351	0.122	none	154.084	1.307	1	1	L-Leucine	Organic acids and derivatives	Carboxylic acids and derivatives		HMDB0000687	C00123	13	L-Isoleucine;L-Alloisoleucine;L-Leucine;L-Norleucine;Aminocaproic acid;Beta-Leucine;D-Leucine;3-Aminocaproic acid;(卤)-erythro-Isoleucine;6-Deoxyfagomine;N-(2-Hydroxyethyl)-morpholine;N-methylvaline;3,3,5-triiodo-L-thyronine-beta-D-glucuronoside	HMDB0000172;HMDB0000557;HMDB0000687;HMDB0001645;HMDB0001901;HMDB0003640;HMDB0013773;HMDB0029168;HMDB0033923;HMDB0036382;HMDB0060650;HMDB0061716;HMDB0062203	13	L-Leucine;L-Isoleucine;D-Leucine;L-Norleucine;6-Aminohexanoate;(3R)-beta-Leucine;D-Isoleucine;beta-Alaninebetaine;Isoleucine;Leucine;N,N-Diethylglycine;D-allo-Isoleucine;L-allo-Isoleucine	C00123;C00407;C01570;C01933;C02378;C02486;C06418;C08263;C16434;C16439;C16647;C21092;C21096
pos-M156T44	75903.6	83780.1	81119.4	80951.5	75126.3	81985.5	43772.3	35615.5	36385.3	39953.7	36443.5	40258	0.485372	7.16494e-08	0.0021645	1.34152e-06	0.00501999	1.19564	0.12955	down	156.076	0.738083	1	1	Histidine	Organic acids and derivatives	Carboxylic acids and derivatives		HMDB0000177	C00135	7	L-Histidine;L-2-Amino-3-(1-pyrazolyl)propanoic acid;Urocanic acid;Nicotinamide N-oxide;5-Oxo-2(5H)-isoxazolepropanenitrile;(E)-Urocanic acid;2-Aminonicotinic acid	HMDB0000177;HMDB0034267;HMDB0000301;HMDB0002730;HMDB0031338;HMDB0034174;HMDB0061680	7	L-Histidine;Histidine;3-(Pyrazol-1-yl)-L-alanine;D-Histidine;Urocanate;4-Nitroaniline;para-Benzoquinone_dioxime	C00135;C00768;C01162;C06419;C00785;C02126;C19345
pos-M158T52	6664.31	9935.52	7872.29	7813.05	8101.53	6302.31	20901.4	19337.2	20711.4	21715.7	20142.3	25947.4	2.75772	6.22889e-07	0.0021645	6.89051e-06	0.00501999	0.925545	0.0608701	none	158.116	0.870017	1	1	D-.alpha.-Cyclohexylglycine	Organic acids and derivatives	Carboxylic acids and derivatives		NA	NA	0	-	-	0	-	-
pos-M166T117	15650	4148.36	5304.01	11704.2	15414.8	10339.6	7564.69	8148.83	6833.83	6699.58	6962.67	7084.91	0.692036	0.316332	0.393939	0.387579	0.46004	0.319972	0.0658929	none	166.071	1.94953	1	1	Phenylalanine	Organic acids and derivatives	Carboxylic acids and derivatives		HMDB0000159	C00079	1	Norbuprenorphine	HMDB0060546	0	-	-
pos-M169T419	2481.43	2091.16	2786.83	2954.35	2629.59	1990.89	1293.3	1464.98	1635.87	6568.9	1336.42	1407.29	0.917807	0.312337	0.0649351	0.383533	0.0964908	0.372474	0.135819	none	169.14	6.98583	1	1	2,4-Hexadienyl isobutyrate	Organic acids and derivatives	Carboxylic acids and derivatives		HMDB0032313	null	0	-	-	0	-	-
pos-M172T203	15512.3	19320.4	12315.5	20792.7	20953.1	21834.1	61424.3	37544.3	46370.1	52206.7	46507.4	44462.8	2.60562	1.21086e-05	0.0021645	7.17675e-05	0.00501999	1.33025	0.0496098	up	172.131	3.39008	1	1	Gabapentin	Organic acids and derivatives	Carboxylic acids and derivatives		HMDB0005015	null	0	-	-	0	-	-
pos-M175T46_2	4.82323e+06	5.05157e+06	4.40616e+06	4.66633e+06	4.86765e+06	5.31653e+06	383728	724642	990503	725512	702548	1.17405e+06	0.161371	5.23941e-05	0.0021645	0.000237209	0.00501999	2.08606	0.0715177	down	175.119	0.75915	1	1	Arginine	Organic acids and derivatives	Carboxylic acids and derivatives		HMDB0000517	C00062	2	L-Arginine;D-Arginine	HMDB0000517;HMDB0003416	3	L-Arginine;D-Arginine;Amino_acid(Arg-)	C00062;C00792;C02385
pos-M177T374	3517.18	4115.87	3719.65	3852.85	4546.85	4098.87	10156.6	19043.7	9506.56	11029.7	10619.3	21081.8	3.41439	0.000265977	0.0021645	0.000918344	0.00501999	1.44941	0.0980057	up	177.053	6.2415	1	1	Allantoic acid	Organic acids and derivatives	Carboxylic acids and derivatives		HMDB0001209	C00499	27	Herniarin;3-(hydroxymethyl)-1H-isochromen-1-one;1-(4-hydroxy-1-benzofuran-5-yl)ethan-1-one;6-(hydroxymethyl)-2H-chromen-2-one;8-hydroxy-6-methyl-2H-chromen-2-one;5-hydroxy-6-methyl-2H-chromen-2-one;3-hydroxy-6-methyl-2H-chromen-2-one;10-Hydroxy-2,8-decadiene-4,6-diynoic acid;1,4,5-Naphthalenetriol;7-Hydroxy-6-methyl-2H-1-benzopyran-2-one;3-(3,4-Methylenedioxyphenyl)propenal;4-Methylumbelliferone;…	HMDB0029758;HMDB0128615;HMDB0129369;HMDB0135530;HMDB0135531;HMDB0135532;HMDB0135533;HMDB0031054;HMDB0032883;HMDB0032990;HMDB0033813;HMDB0059622;HMDB0125534;HMDB0126617;HMDB0131231;HMDB0131232;HMDB0131479;HMDB0135785;HMDB0005784;HMDB0030570;HMDB0032012;HMDB0034158;HMDB0037724;HMDB0037728;HMDB0059966;HMDB0031576;HMDB0041083	7	1,3,8-Naphthalenertriol;4-Methylumbelliferone;Herniarin;Vanillyl_alcohol;2,6-Dimethoxyphenol;Pentylenetetrazole;4-Amino-5-aminomethyl-2-methylpyrimidine	C01173;C03081;C09268;C06317;C10787;C13692;C20267
pos-M180T162	18352.6	17530.5	18202	15645.5	16353	17582.9	25787.5	22491.6	23851.3	22955	22941.8	22823.1	1.35869	4.13846e-06	0.0021645	3.0098e-05	0.00501999	0.413424	0.132186	none	180.085	2.70391	1	1	(S)-3-Amino-4-phenylbutyric acid	Organic acids and derivatives	Carboxylic acids and derivatives		NA	NA	3	Glucosamine;Fructosamine;beta-D-Glucosamine	HMDB0001514;HMDB0002030;HMDB0030091	13	D-Glucosamine;1-Amino-1-deoxy-scyllo-inositol;D-Galactosamine;D-Mannosamine;Nojirimycin;beta-D-Glucosamine;Kanosamine;neo-Inosamine-2;L-Altrosamine;D-Allosamine;D-Gulosamine;L-Idosamine;D-Talosamine	C00329;C01214;C02262;C03570;C06763;C08349;C12212;C17578;C21035;C21038;C21048;C21051;C21060
pos-M182T41_1	1456.78	1012.16	1192.51	925.53	1417.46	1432.91	2140.75	1550.1	2062.07	1714.94	1899.21	1704.39	1.48863	0.0022937	0.0021645	0.0056999	0.00501999	0.896349	0.168912	none	182.065	0.6778	1	1	Tyrosine	Organic acids and derivatives	Carboxylic acids and derivatives		HMDB0000158	C00082	0	-	-	1	2-Dehydro-D-xylonate	C02928
pos-M189T110	91004.8	87970.3	97207.3	95043.2	74142.4	86484.3	18781.7	18438.4	18705	13368.2	20814.6	21597	0.21003	5.09477e-08	0.0021645	1.05662e-06	0.00501999	1.48753	0.108041	down	189.122	1.83975	1	1	Leu-Gly	Organic acids and derivatives	Carboxylic acids and derivatives		HMDB0000759	NA	8	Alanyl-Valine;N6-Acetyl-L-lysine;N-Alpha-acetyllysine;Glycylleucine;Glycyl-Isoleucine;Isoleucyl-Glycine;Leucyl-Glycine;Valyl-Alanine	HMDB0028700;HMDB0000206;HMDB0000446;HMDB0000759;HMDB0028844;HMDB0028907;HMDB0028929;HMDB0029120	6	Glycyl-leucine;N6-Acetyl-L-lysine;6-Acetamido-3-aminohexanoate;N2-Acetyl-L-lysine;Crotanecine;N-Butyryl-L-homoserine_lactone	C02155;C02727;C03846;C12989;C10284;C11837
pos-M189T52_2	27366	26359.1	24502.7	25424.9	24927.4	29369.6	21763.6	20881.2	21812.5	18527.4	19866.8	23609.8	0.800643	0.000551079	0.0021645	0.0016986	0.00501999	0.289888	0.0764755	none	189.122	0.869067	1	1	N.epsilon.-Acetyl-L-lysine	Organic acids and derivatives	Carboxylic acids and derivatives		HMDB0000206	C02727	8	Alanyl-Valine;N6-Acetyl-L-lysine;N-Alpha-acetyllysine;Glycylleucine;Glycyl-Isoleucine;Isoleucyl-Glycine;Leucyl-Glycine;Valyl-Alanine	HMDB0028700;HMDB0000206;HMDB0000446;HMDB0000759;HMDB0028844;HMDB0028907;HMDB0028929;HMDB0029120	4	Glycyl-leucine;N6-Acetyl-L-lysine;6-Acetamido-3-aminohexanoate;N2-Acetyl-L-lysine	C02155;C02727;C03846;C12989
pos-M203T106	126690	96130.7	100233	98482.6	101876	102967	17263.9	23797.4	17138	20224.2	19569.4	34024.6	0.210763	4.43051e-06	0.0021645	3.1779e-05	0.00501999	1.63504	0.0927444	down	203.138	1.7706	1	1	Ala-Ile	Organic acids and derivatives	Carboxylic acids and derivatives		HMDB0028690	NA	11	N-Acetylisoputreanine;Alanyl-Isoleucine;Alanyl-Leucine;Isoleucyl-Alanine;Leucyl-Alanine;2-Hepteneoylglycine;3-Hepteneoylglycine;4-Hepteneoylglycine;5-Hepteneoylglycine;Pseudoecgonine;Ecgonine	HMDB0094713;HMDB0028690;HMDB0028691;HMDB0028900;HMDB0028922;HMDB0094728;HMDB0094729;HMDB0094730;HMDB0094731;HMDB0006348;HMDB0006548	4	Otonecine;Ecgonine;Pseudoecgonine;N-Isovaleryl-L-homoserine_lactone	C10356;C10858;C12449;C20673
pos-M203T205	7165.84	8474.12	8663.3	4211.82	7471.45	7260.44	7137.15	6659.76	8612.03	3789.27	6609.02	7321.42	0.927895	0.628194	0.309524	0.688989	0.378061	0.0977699	0.36812	none	203.104	3.4153	1	1	Ser-Pro	Organic acids and derivatives	Carboxylic acids and derivatives		HMDB0029047	NA	15	Alanyl-Hydroxyproline;Hydroxyprolyl-Alanine;Prolyl-Serine;Serylproline;L-Coprine;2,2,7,7-Tetramethyl-1,6-dioxaspiro[4.4]nona-3,8-diene;Jasmolone;2-Phenylpropionaldehyde dimethyl acetal;Dihydroactinidiolide;(+)-Myrtenyl formate;Norecasantalic acid;Bovolide;4-(Butoxymethyl)phenol;3-tert-Butyl-4-hydroxyanisole;2-tert-Butyl-4-hydroxyanisole	HMDB0028688;HMDB0028856;HMDB0029026;HMDB0029047;HMDB0034266;HMDB0030007;HMDB0030039;HMDB0032468;HMDB0035240;HMDB0036669;HMDB0036817;HMDB0039159;HMDB0039957;HMDB0059925;HMDB0059926	3	Proclavaminic_acid;Coprine;3-tert-Butyl-5-methylcatechol	C06658;C08271;C03929
pos-M203T49	24602.6	32844.7	28245.9	28283.6	27250.2	31303.7	9764.82	9629.44	10081.8	11954.7	10290.9	10471.1	0.360473	7.55409e-09	0.0021645	2.76274e-07	0.00501999	1.3338	0.113734	down	203.148	0.8177	1	1	NG,NG-Dimethyl-L-arginine	Organic acids and derivatives	Carboxylic acids and derivatives		HMDB0001539	C03626	2	Asymmetric dimethylarginine;Symmetric dimethylarginine	HMDB0001539;HMDB0003334	2	Arg-OEt;NG,NG-Dimethyl-L-arginine	C01404;C03626
pos-M215T122	29223	29869.1	30001.4	27924.2	29151.3	35649.2	15253.8	34683	12828.9	17683.4	19722.6	30128.8	0.716653	0.0551655	0.24026	0.0870099	0.303826	0.520082	0.0578778	none	215.137	2.02799	1	1	Val-Pro	Organic acids and derivatives	Carboxylic acids and derivatives		HMDB0029135	NA	28	Dethiobiotin;Prolyl-Valine;Valyl-Proline;L-Metanephrine;1,2-octadienoylglycine;1,3-octadienoylglycine;1,4-octadienoylglycine;1,5-octadienoylglycine;1,6-octadienoylglycine;1,7-octadienoylglycine;2,3-octadienoylglycine;2,4-octadienoylglycine;2,5-octadienoylglycine;2,6-octadienoylglycine;2,7-octadienoylglycine;3,4-octadienoylglycine;3,5-octadienoylglycine;3,6-octadienoylglycine;3,7-octadienoylglycin…	HMDB0003581;HMDB0029030;HMDB0029135;HMDB0062493;HMDB0094780;HMDB0094781;HMDB0094782;HMDB0094783;HMDB0094784;HMDB0094785;HMDB0094786;HMDB0094787;HMDB0094788;HMDB0094789;HMDB0094790;HMDB0094791;HMDB0094792;HMDB0094793;HMDB0094794;HMDB0094795;HMDB0094796;HMDB0094797;HMDB0094798;HMDB0094799;HMDB0094800;HMDB0004063;HMDB0036074;HMDB0060558	4	Dethiobiotin;L-Metanephrine;Tenuazonic_acid;Ecgonone_methyl_ester	C01909;C05588;C08511;C20371
pos-M217T119	53039.4	51966.9	51289.1	52016.2	46197.1	57899.5	18002.8	20436.9	16927.4	15672.9	17990.2	19215.8	0.346489	1.98327e-09	0.0021645	1.0934e-07	0.00501999	1.28509	0.0428479	down	217.153	1.979	1	1	Valyl-Valine	Organic acids and derivatives	Carboxylic acids and derivatives		HMDB0029140	null	9	Valyl-Valine;2-octenoylglycine;3-octenoylglycine;4-octenoylglycine;5-octenoylglycine;6-octenoylglycine;7-octenoylglycine;Ecgonine methyl ester;Neotussilagine	HMDB0029140;HMDB0094801;HMDB0094802;HMDB0094803;HMDB0094804;HMDB0094805;HMDB0094806;HMDB0006406;HMDB0031820	3	Tussilagine;Ecgonine_methyl_ester;N-Hexanoyl-L-homoserine_lactone	C10411;C12448;C21197
pos-M219T132	58407	62010.8	55181.3	56582.2	59465.2	63989	62425.2	64214.3	56524.1	57043.3	62003.3	60544.9	1.02002	0.531487	0.588745	0.600295	0.649604	0.0314525	0.0624754	none	219.133	2.19237	1	1	Ile-Ser	Organic acids and derivatives	Carboxylic acids and derivatives		HMDB0028916	NA	1	1,2-Dihydro-1,1,6-trimethylnaphthalene	HMDB0040284	0	-	-
pos-M219T52	79223	81080.7	78736.1	79506.3	80287.5	98127.7	40466.4	45899	43057.3	46397.8	42374.2	43355.6	0.526299	2.0542e-07	0.0021645	2.95627e-06	0.00501999	0.95058	0.054733	none	219.132	0.86955	1	1	Val-Thr	Organic acids and derivatives	Carboxylic acids and derivatives		HMDB0029137	NA	9	Meprobamate;Isoleucyl-Serine;Leucyl-Serine;Serylisoleucine;Serylleucine;Threoninyl-Valine;Valyl-Threonine;L-Lysopine;Pantothenamide	HMDB0014515;HMDB0028916;HMDB0028938;HMDB0029042;HMDB0029043;HMDB0029074;HMDB0029137;HMDB0033675;HMDB0041313	2	D-Lysopine;L-Dihydroanticapsin	C04020;C20940
pos-M229T145	147139	155319	151388	141711	129815	154984	84632	104865	86471.8	89553.7	98678.7	96574.7	0.636988	1.72371e-06	0.0021645	1.51614e-05	0.00501999	0.595628	0.0271069	none	229.153	2.42087	1	1	Leu-Pro	Organic acids and derivatives	Carboxylic acids and derivatives		HMDB0011175	NA	5	Isoleucylproline;Leucylproline;Methoxamine;Orciprenaline;Isoproterenol	HMDB0011174;HMDB0011175;HMDB0014861;HMDB0014954;HMDB0015197	5	Mescaline;Isoproterenol;Metaproterenol;Methoxamine;L-Isoprenaline	C06546;C07056;C07144;C07513;C11703
pos-M229T95	61201.2	60214.1	58667.4	60952.4	68729.4	45487.7	10125.4	19257.5	15936.8	15564.4	17746.1	16538.1	0.26789	1.2593e-06	0.0021645	1.18541e-05	0.00501999	1.6093	0.118873	down	229.153	1.58425	1	1	Isoleucylproline	Organic acids and derivatives	Carboxylic acids and derivatives		HMDB0011174	null	5	Isoleucylproline;Leucylproline;Methoxamine;Orciprenaline;Isoproterenol	HMDB0011174;HMDB0011175;HMDB0014861;HMDB0014954;HMDB0015197	5	Mescaline;Isoproterenol;Metaproterenol;Methoxamine;L-Isoprenaline	C06546;C07056;C07144;C07513;C11703
pos-M231T153	428541	239628	247725	253542	422721	285280	119632	224652	118669	119771	213363	136540	0.496756	0.00161893	0.0021645	0.00423544	0.00501999	0.883635	0.329378	none	231.169	2.54657	1	1	Val-Ile	Organic acids and derivatives	Carboxylic acids and derivatives		HMDB0029130	NA	11	Isoleucyl-Valine;Leucyl-Valine;Valyl-Isoleucine;Valyl-Leucine;2-nonenoylglycine;3-nonenoylglycine;4-nonenoylglycine;5-nonenoylglycine;6-nonenoylglycine;7-nonenoylglycine;8-nonenoylglycine	HMDB0028920;HMDB0028942;HMDB0029130;HMDB0029131;HMDB0094807;HMDB0094808;HMDB0094809;HMDB0094810;HMDB0094811;HMDB0094812;HMDB0094813	1	N-Heptanoylhomoserine_lactone	C11844
pos-M232T43	3334.91	1498.45	1774.83	1266.06	2471.9	1779.62	2193.28	2446.06	2168.74	1646.04	1710.14	2177.14	1.01778	0.708324	0.818182	0.759515	0.854771	0.0758462	0.395255	none	232.14	0.716167	1	1	Val-Asn	Organic acids and derivatives	Carboxylic acids and derivatives		HMDB0029122	NA	0	-	-	0	-	-
pos-M233T324	15686.6	28641.3	14597.2	14905.4	21606.2	18748.2	11296.9	9286.98	11035.9	12028.8	12066.6	12282.2	0.595501	0.00435405	0.0021645	0.00981099	0.00501999	0.544015	0.0648754	none	233.152	5.40253	1	1	Spermic acid 2	Organic acids and derivatives	Carboxylic acids and derivatives		HMDB0013075	null	40	Pterosin O;6-[(3,4-Methylenedioxy)phenyl]-3,3-dimethyl-1-hexene;(Z)-8-Decene-4,6-diyn-1-yl 3-methylbutanoate;1(10),11-Eremophiladiene-2,9-dione;Alantolactone;Isoalantolactone;(S)-Bilobanone;Alloalantolactone;Furoeremophilone 1;alpha-Amylcinnamyl formate;Costunolide;Furanogermenone;Germacrone-13-al;Turmeronol B;Turmeronol A;1,3,11(13)-Eudesmatrien-12-oic acid;(E)-9-(3-Furanyl)-2,6-dimethyl-2,6-non…	HMDB0030761;HMDB0030790;HMDB0031000;HMDB0035412;HMDB0035906;HMDB0035934;HMDB0036110;HMDB0036119;HMDB0036148;HMDB0036206;HMDB0036688;HMDB0036766;HMDB0036881;HMDB0037563;HMDB0037608;HMDB0039011;HMDB0040902;HMDB0040981;HMDB0041038;HMDB0041062;HMDB0134123;HMDB0134124;HMDB0134125;HMDB0134126;HMDB0134127;HMDB0134128;HMDB0134129;HMDB0134130;HMDB0030425;HMDB0031014;HMDB0032052;HMDB0032098;HMDB0037286;HMD…	14	Alantolactone;Costunolide;alpha-Cyclocostunolide;beta-Cyclocostunolide;Eremofrullanolide;Frullanolide;Glechomanolide;Isoalantolactone;Isovelleral;Pinguisone;Furanogermenone;3beta-Hydroxyatractylon;Atractylenolide_II;Tris(2-methyl-1-aziridinyl)phosphine_oxide	C09289;C09382;C09383;C09384;C09408;C09454;C09466;C09484;C09692;C09710;C17488;C17884;C17886;C19556
pos-M233T53_2	47606.4	41628.4	41316.8	43089.5	43918.2	54624.8	14482.5	17451.2	15350	15627.8	15351.3	19132.3	0.357828	1.04915e-08	0.0021645	3.47783e-07	0.00501999	1.27417	0.0536304	down	233.148	0.87975	1	1	Leu-Thr	Organic acids and derivatives	Carboxylic acids and derivatives		HMDB0028939	NA	55	Spermic acid 2;Isoleucyl-Threonine;Leucyl-Threonine;Threoninyl-Isoleucine;Threoninyl-Leucine;Altretamine;1-hydroxyoct-2-enoylglycine;1-hydroxyoct-3-enoylglycine;1-hydroxyoct-4-enoylglycine;1-hydroxyoct-5-enoylglycine;1-hydroxyoct-6-enoylglycine;1-hydroxyoct-7-enoylglycine;2-hydroxyoct-1-enoylglycine;2-hydroxyoct-2-enoylglycine;2-hydroxyoct-3-enoylglycine;2-hydroxyoct-4-enoylglycine;2-hydroxyoct-5…	HMDB0013075;HMDB0028917;HMDB0028939;HMDB0029064;HMDB0029065;HMDB0014631;HMDB0094732;HMDB0094733;HMDB0094734;HMDB0094735;HMDB0094736;HMDB0094737;HMDB0094738;HMDB0094739;HMDB0094740;HMDB0094741;HMDB0094742;HMDB0094743;HMDB0094744;HMDB0094745;HMDB0094746;HMDB0094747;HMDB0094748;HMDB0094749;HMDB0094750;HMDB0094751;HMDB0094752;HMDB0094753;HMDB0094754;HMDB0094755;HMDB0094756;HMDB0094757;HMDB0094758;HMD…	2	Piperazine_adipate;2-Amino-9,10-epoxy-8-oxodecanoic_acid	C13811;C12027
pos-M235T139	304113	376682	337144	333018	332640	348484	3.71389e+06	4.19062e+06	3.70961e+06	3.37268e+06	3.90115e+06	3.53652e+06	11.0352	7.6364e-14	0.0021645	6.47525e-10	0.00501999	2.4176	0.0166414	up	235.144	2.31232	1	1	Ala-Gln	Organic acids and derivatives	Carboxylic acids and derivatives		HMDB0028685	NA	10	N-(4-aminobutyl)-3-(4-hydroxyphenyl)prop-2-enimidic acid;4-Coumaroylputrescine;2,6-Diisopropylnaphthalene;(Z)-4-Dodecenal;4-(2,6,6-Trimethyl-1-cyclohexenyl)-2-butanol;2-Tridecenal;2-Methylcyclododecanone;Dihydrogeranylacetone;Glutethimide;N-desisopropylpropranolol	HMDB0139874;HMDB0033461;HMDB0059902;HMDB0032247;HMDB0036172;HMDB0037275;HMDB0041404;HMDB0041490;HMDB0015505;HMDB0060961	5	Lenacil;p-Coumaroylputrescine;Glutethimide;Securinine;Pyracarbolid	C11200;C18326;C07489;C10614;C18914
pos-M237T81	7262.74	7118.42	6624.79	6996.87	7206.32	6897.43	8532.67	5710.31	5062.91	6239.27	8056.24	3060.11	0.870685	0.265063	0.393939	0.33369	0.46004	0.274739	0.141587	none	237.088	1.3434	1	1	Ser-Met	Organic acids and derivatives	Carboxylic acids and derivatives		HMDB0029045	NA	8	N'-Formylkynurenine;L-Formylkynurenine;1,2-diphenylethane-1,2-diol;(+)-(1R,2R)-1,2-Diphenylethane-1,2-diol;(E)-2-(2,4-Hexadiynylidene)-1,6-dioxaspiro[4.5]dec-3-ene;Ethyl 1-naphthylacetic acid;Methyl 2,6-dihydroxy-4-quinolinecarboxylate;8-Methoxykynurenate	HMDB0001200;HMDB0060485;HMDB0135186;HMDB0012111;HMDB0029553;HMDB0032709;HMDB0039387;HMDB0060426	14	L-Formylkynurenine;N-Formyl-D-kynurenine;N,N-Dihydroxy-L-tryptophan;Ichthyotherol;Dihydropinosylvin;Lunularin;4-Benzyloxybenzyl_alcohol;Cunaniol;4,4'-Dihydroxybibenzyl;1,1-Bis(4-hydroxyphenyl)ethane;(+)-(1R,2R)-1,2-Diphenylethane-1,2-diol;Hercynine;5-Hydroxyindolepyruvate;8-Methoxykynurenate	C02700;C15605;C19717;C08452;C10254;C10269;C11834;C13687;C14341;C14349;C16015;C05575;C05646;C05830
pos-M239T107	4955.01	1251.5	2072.34	4955.4	4943.88	6115.33	3924.44	4149.57	3341.79	5168.01	3875.2	4278	1.01826	0.599876	0.699134	0.663418	0.750372	0.188335	0.322778	none	239.101	1.78541	1	1	Gly-Tyr	Organic acids and derivatives	Carboxylic acids and derivatives		NA	NA	10	Felbamate;Glycyl-Tyrosine;Tyrosyl-Glycine;gamma-Glutaminyl-4-hydroxybenzene;Falimint;Prolyl-Threonine;Threoninyl-Proline;Sakacin P;Methyl 5-hydroxyoxindole-3-acetate;Methyl dioxindole-3-acetate	HMDB0015084;HMDB0028853;HMDB0029105;HMDB0029451;HMDB0040988;HMDB0029027;HMDB0029069;HMDB0038239;HMDB0038990;HMDB0038991	3	Felbamate;gamma-Glutamyl-gamma-aminobutyraldehyde;6-Hydroxyindolelactate	C07501;C15700;C05657
pos-M239T87	11792.6	10121.1	10295.2	10024.5	9350.45	13977.5	5766.29	3953.41	1870.97	2131.22	2401.91	2122.67	0.278312	0.00035637	0.0021645	0.00117851	0.00501999	1.4183	0.264891	down	239.102	1.45358	1	1	Tyr-Gly	Organic acids and derivatives	Carboxylic acids and derivatives		NA	NA	10	Felbamate;Glycyl-Tyrosine;Tyrosyl-Glycine;gamma-Glutaminyl-4-hydroxybenzene;Falimint;Prolyl-Threonine;Threoninyl-Proline;Sakacin P;Methyl 5-hydroxyoxindole-3-acetate;Methyl dioxindole-3-acetate	HMDB0015084;HMDB0028853;HMDB0029105;HMDB0029451;HMDB0040988;HMDB0029027;HMDB0029069;HMDB0038239;HMDB0038990;HMDB0038991	3	Felbamate;gamma-Glutamyl-gamma-aminobutyraldehyde;6-Hydroxyindolelactate	C07501;C15700;C05657
pos-M241T57	45340.6	20188.2	37247.8	20271.3	38280.7	32551.2	3133.45	753.074	665.785	3351.14	1765.62	1362.4	0.0568985	2.0425e-05	0.0021645	0.00010961	0.00501999	2.27357	0.365928	down	241.03	0.94315	1	1	Cystine	Organic acids and derivatives	Carboxylic acids and derivatives		HMDB0000192	C00491	1	L-Cystine	HMDB0000192	4	Methacrifos;L-Cystine;Cystine;cis-1,2-Dihydroxy-1,2-dihydrodibenzothiophene	C18745;C00491;C01420;C06721
pos-M245T172	562633	527853	566860	541066	512716	613300	300714	351710	286409	303570	330172	339686	0.575215	1.9087e-07	0.0021645	2.80187e-06	0.00501999	0.817959	0.0430642	none	245.186	2.87447	1	1	Isoleucyl-Leucine	Organic acids and derivatives	Carboxylic acids and derivatives		HMDB0028911	null	48	Isoleucyl-Isoleucine;Isoleucyl-Leucine;Leucyl-Isoleucine;Leucyl-Leucine;Farnesol;beta-Triticene;alpha-Triticene;Pogostol;Valerianol;10-Epijunenol;(-)-Pacifigorgiol;Sesquisabinene hydrate;4beta-8-Daucen-4-ol;6-Epi-beta-bisabolol;Panasinsanol B;Nerolidol;(S)-Nerolidol;Panasinsanol A;Shyobunol;Rosifoliol;beta-Bisabolol;(-)-alpha-Bisabolol;(+)-alpha-Bisabolol;(-)-Valeranone;Bulnesol;Guaioxide;Carotol…	HMDB0028910;HMDB0028911;HMDB0028932;HMDB0028933;HMDB0004305;HMDB0030938;HMDB0030939;HMDB0033239;HMDB0034951;HMDB0034982;HMDB0035021;HMDB0035199;HMDB0035351;HMDB0035364;HMDB0035383;HMDB0035662;HMDB0035663;HMDB0035711;HMDB0035811;HMDB0035868;HMDB0036111;HMDB0036197;HMDB0036198;HMDB0036421;HMDB0036445;HMDB0036447;HMDB0036579;HMDB0036580;HMDB0036642;HMDB0036645;HMDB0036646;HMDB0036679;HMDB0036732;HMD…	33	N-(6-Aminohexanoyl)-6-aminohexanoate;Leucyl-leucine;(2E,6E)-Farnesol;(2Z,6E)-Farnesol;(-)-alpha-Bisabolol;Carotol;alpha-Cedrol;Cycloeudesmol;alpha-Eudesmol;beta-Eudesmol;Guaiol;Himachalol;Ledol;Nerolidol;Patchouli_alcohol;(1E,4S,5E,7R)-Germacra-1(10),5-dien-11-ol;Valeranone;Hinesol;gamma-Eudesmol;8-epi-Cedrol;Drimenol;(+)-Epicubenol;(3R,6E)-Nerolidol;Patchoulol;Presilphiperfolan-8beta-ol;10-epi-g…	C01255;C11332;C01126;C03220;C09621;C09628;C09631;C09651;C09663;C09664;C09676;C09682;C09698;C09704;C09705;C16143;C16813;C16970;C17124;C18245;C19743;C19744;C19746;C19755;C19756;C19893;C19974;C20172;C20181;C20184;C20479;C20576;C21199
pos-M253T106	124122	125462	141382	132263	91308.5	86071.8	15638.3	19884.5	14178	16631.3	17157.6	17640.6	0.144346	5.55095e-08	0.0021645	1.12404e-06	0.00501999	1.99983	0.0888742	down	253.126	1.76702	1	1	Phe-Ser	Organic acids and derivatives	Carboxylic acids and derivatives		HMDB0029004	NA	1	2,3-Butanediol glucoside	HMDB0040822	1	p-N,N-(Dimethylamino)phenyldiazonium_fluoroborate	C13681
pos-M259T207	68540.8	66184.1	69875.9	52012.2	56200	107694	8683.31	8855.9	5836.79	8625.13	8380.14	10401.4	0.120765	3.96157e-08	0.0021645	8.95685e-07	0.00501999	2.09797	0.0618045	down	259.2	3.44168	1	1	L-Leucyl-L-leucine methyl ester	Organic acids and derivatives	Carboxylic acids and derivatives		NA	NA	1	Dioscoretine	HMDB0038588	1	Valeroidine	C10869
pos-M260T133	78620.9	82428.8	77747.5	78715.2	78226.4	88428.9	43889.5	47365.2	41826.2	43003.6	44013.7	46581.9	0.550801	1.26196e-09	0.0021645	7.87211e-08	0.00501999	0.848721	0.171423	none	260.159	2.2246	1	1	Gln-Leu	Organic acids and derivatives	Carboxylic acids and derivatives		HMDB0028801	NA	0	-	-	0	-	-
pos-M260T144	44375.6	54237.4	22353.9	29023.8	36342.5	31596.1	4166.84	30739.9	6248	18787.8	6189.32	6901.5	0.335124	0.00671399	0.00865801	0.0142804	0.0169785	1.3064	0.360682	down	260.195	2.40007	1	1	Leu-Lys	Organic acids and derivatives	Carboxylic acids and derivatives		HMDB0028934	NA	4	Isoleucyl-Lysine;Leucyl-Lysine;Lysyl-Isoleucine;Lysyl-Leucine	HMDB0028912;HMDB0028934;HMDB0028954;HMDB0028955	0	-	-
pos-M260T53_2	110489	113080	102952	104501	137848	126188	33425.3	41847.9	31785.7	36352.3	35108.8	39108.7	0.313109	5.06605e-09	0.0021645	2.09332e-07	0.00501999	1.33606	0.0479044	down	260.159	0.879333	1	1	Ile-Gln	Organic acids and derivatives	Carboxylic acids and derivatives		HMDB0028905	NA	8	Glutaminylisoleucine;Glutaminylleucine;Hydroxyprolyl-Lysine;Isoleucyl-Glutamine;Isoleucyl-Gamma-glutamate;Leucyl-Glutamine;Leucyl-Gamma-glutamate;Lysyl-Hydroxyproline	HMDB0028800;HMDB0028801;HMDB0028868;HMDB0028905;HMDB0028921;HMDB0028927;HMDB0028943;HMDB0028952	0	-	-
pos-M261T53_2	64140.7	54504.6	57056.9	56676.7	60117.4	74980.4	23925.7	23213.8	20612.9	19412.5	21993.4	22393.5	0.357987	3.61296e-08	0.0021645	8.44516e-07	0.00501999	1.25116	0.0683432	down	261.143	0.876333	1	1	Leu-Glu	Organic acids and derivatives	Carboxylic acids and derivatives		HMDB0028928	NA	4	gamma-Glutamylisoleucine;Glutamylisoleucine;Glutamylleucine;gamma-Glutamylleucine	HMDB0011170;HMDB0028822;HMDB0028823;HMDB0011171	1	Methaphenilene	C11113
pos-M263T153	124648	131842	137753	230300	133409	147338	58097.1	69064.2	60076.8	60223.1	66576.8	69728	0.423915	0.00011253	0.0021645	0.000450141	0.00501999	1.06748	0.0388853	down	263.141	2.55405	1	1	Phe-Pro	Organic acids and derivatives	Carboxylic acids and derivatives		HMDB11177	NA	22	Phenylalanylproline;Prolylphenylalanine;Methohexital;Isoleucyl-Methionine;Leucyl-Methionine;Methionyl-Isoleucine;Methionyl-Leucine;Alnustone;5,8-Tetradecadienoic acid;Linalyl isobutyrate;Linalyl butyrate;Ethyl (2E,6Z)-dodecadienoate;alpha-Terpineol butanoate;Isobornyl isobutyrate;Terpinyl isobutyrate;Allyl undecylenate;2-Propenyl cyclohexanepentanoate;Bornyl butyrate;Neryl butyrate;Geranyl 2-meth…	HMDB0011177;HMDB0011179;HMDB0014617;HMDB0028913;HMDB0028935;HMDB0028976;HMDB0028977;HMDB0031664;HMDB0000560;HMDB0030426;HMDB0030427;HMDB0031015;HMDB0032053;HMDB0032342;HMDB0032524;HMDB0036424;HMDB0037814;HMDB0038246;HMDB0038259;HMDB0038260;HMDB0039129;HMDB0059782	3	Methohexital;Physovenine;Dehydrofalcarinone	C07844;C09232;C08445
pos-M263T179	12975.9	21765.8	11467.8	11671.2	10317	14847.2	13635.5	12988.5	13902.1	7323.39	17740.5	11867.7	0.932721	0.67386	0.818182	0.729562	0.854771	0.0900791	0.187013	none	263.146	2.97942	1	1	Pro-Phe	Organic acids and derivatives	Carboxylic acids and derivatives		HMDB11179	NA	2	L-Gizzerosine;Valyl-Glutamate	HMDB0039160;HMDB0029126	1	Streptidine	C00837
pos-M267T120	70374.8	62246.6	60567.9	60309.4	63605.4	73193.9	10694.3	13311.3	10937.9	11048.8	11811.3	11162.2	0.1767	4.90297e-12	0.0021645	2.89996e-09	0.00501999	1.81352	0.0222818	down	267.133	1.9958	1	1	Phe-Thr	Organic acids and derivatives	Carboxylic acids and derivatives		HMDB0029005	NA	9	(2E)-N-(4-amino-2,3-dihydroxybutyl)-3-(4-hydroxyphenyl)prop-2-enimidic acid;N-(4-amino-2-hydroxybutyl)-3-(3,4-dihydroxyphenyl)prop-2-enimidic acid;Phenylalanyl-Threonine;Threoninyl-Phenylalanine;N5-(4-Methoxybenzyl)glutamine;Hydroxyprolyl-Isoleucine;Hydroxyprolyl-Leucine;Isoleucyl-Hydroxyproline;Leucyl-Hydroxyproline	HMDB0139575;HMDB0139703;HMDB0029005;HMDB0029068;HMDB0033598;HMDB0028866;HMDB0028867;HMDB0028908;HMDB0028930	1	gamma-Glutamyltyramine	C20926
pos-M267T148	30558.7	28597.2	30752.8	27867.3	27358.3	30823.6	30195.7	30207	26202.1	27254.5	28095.7	28607.5	0.969338	0.349283	0.309524	0.42192	0.378061	0.0482127	0.0636272	none	267.132	2.47262	1	1	Thr-Phe	Organic acids and derivatives	Carboxylic acids and derivatives		HMDB0029068	NA	9	(2E)-N-(4-amino-2,3-dihydroxybutyl)-3-(4-hydroxyphenyl)prop-2-enimidic acid;N-(4-amino-2-hydroxybutyl)-3-(3,4-dihydroxyphenyl)prop-2-enimidic acid;Phenylalanyl-Threonine;Threoninyl-Phenylalanine;N5-(4-Methoxybenzyl)glutamine;Hydroxyprolyl-Isoleucine;Hydroxyprolyl-Leucine;Isoleucyl-Hydroxyproline;Leucyl-Hydroxyproline	HMDB0139575;HMDB0139703;HMDB0029005;HMDB0029068;HMDB0033598;HMDB0028866;HMDB0028867;HMDB0028908;HMDB0028930	1	gamma-Glutamyltyramine	C20926
pos-M269T77	43094.3	42412.9	36132.4	38016.3	40707	46680.9	16437.6	18776.3	16688.4	18709.3	21639.4	19534.6	0.452493	7.00905e-08	0.0021645	1.3245e-06	0.00501999	1.01156	0.0400634	down	269.159	1.27965	1	1	His-Leu	Organic acids and derivatives	Carboxylic acids and derivatives		HMDB0028889	C05010	4	Histidinyl-Isoleucine;Histidinyl-Leucine;Isoleucyl-Histidine;Leucyl-Histidine	HMDB0028888;HMDB0028889;HMDB0028909;HMDB0028931	1	Histidylleucine	C05010
pos-M270T464	1.33533e+06	1.21109e+06	1.32656e+06	1.57002e+06	1.27647e+06	993072	452467	596463	654277	574815	592287	586216	0.44817	1.94364e-06	0.0021645	1.65982e-05	0.00501999	0.683002	0.0196508	none	270.277	7.7414	1	1	Capsiamide	Organic acids and derivatives	Carboxylic acids and derivatives		HMDB0040940	C17515	3	Capsiamide;13-Heptadecyn-1-ol;8-Heptadecenal	HMDB0040940;HMDB0013813;HMDB0041335	2	Capsi-amide;Civetol	C17515;C17815
pos-M279T140	4672.44	8076.81	8612.97	8420.06	9080.87	8370.49	12688.5	20798	18225.5	19727.4	19461.9	19721.1	2.34202	6.68925e-05	0.0021645	0.000290764	0.00501999	0.982565	0.11526	none	279.134	2.3329	1	1	Tyr-Pro	Organic acids and derivatives	Carboxylic acids and derivatives		HMDB0029113	NA	7	N1-(alpha-D-ribosyl)-5,6-dimethyl-benzimidazole;L-phenylalanyl-L-hydroxyproline ;Phenylalanyl-Hydroxyproline;Prolyl-Tyrosine;Tyrosyl-Proline;Falcarindione;L-Menthyl acetoacetate	HMDB0011112;HMDB0011176;HMDB0028996;HMDB0029029;HMDB0029113;HMDB0033680;HMDB0032369	5	alpha-Ribazole;Oxadixyl;Pulcherriminic_acid;3,3'-Dimethylbisphenol_A;3,3-Bis(4-hydroxyphenyl)pentane	C05775;C18753;C20515;C14339;C15206
pos-M279T184	1.00131e+06	1.00902e+06	992366	1.06052e+06	959465	1.09817e+06	329092	402640	364268	347342	377977	396723	0.362375	1.79617e-09	0.0021645	1.01357e-07	0.00501999	1.25194	0.0260726	down	279.17	3.06566	1	1	Phe-Ile	Organic acids and derivatives	Carboxylic acids and derivatives		HMDB0028998	NA	14	keratan sulfate I;Leucyl-phenylalanine;Isoleucyl-Phenylalanine;Phenylalanyl-Isoleucine;9-Pentadecenoic acid;Isobutyl 10-undecenoate;Exaltolide;Butyl undecylenate;Rhodinyl isovalerate;Menthyl isovalerate;Citronellyl pentanoate;Citronellyl isovalerate;Auberganol;15,5-Farnesanolide	HMDB0062483;HMDB0013243;HMDB0028914;HMDB0028998;HMDB0029765;HMDB0032347;HMDB0034455;HMDB0036426;HMDB0037190;HMDB0037211;HMDB0037229;HMDB0038954;HMDB0039715;HMDB0040997	6	Phenolic_steroid;3-Deoxyestradiol;Cryptomeridiol;Zinnimidine;Cochlearine;cis-1,3,4,6,7,11b-Hexahydro-9-methoxy-2H-benzo[a]quinolizine-3-carboxylic_acid	C02453;C14239;C17676;C10626;C10853;C15462
pos-M280T103	18141.5	16907.1	16791	17127.1	15999.6	21125.5	4672.72	5583.68	4875.32	5036.62	5254.37	5098.35	0.287685	2.23449e-09	0.0021645	1.20103e-07	0.00501999	1.37528	0.0326741	down	280.128	1.72313	1	1	Phe-Asn	Organic acids and derivatives	Carboxylic acids and derivatives		HMDB0028990	NA	3	Asparaginyl-Phenylalanine;Phenylalanyl-Asparagine;L-cis-Cyclo(aspartylphenylalanyl)	HMDB0028738;HMDB0028990;HMDB0031360	0	-	-
pos-M280T144	11065.6	16569.6	15574.5	13714.1	7466.4	16918.6	18874.2	18862.3	14452.1	16071.7	17874.2	16352.3	1.26047	0.0985151	0.0930736	0.142537	0.132342	0.395776	0.0927092	none	280.127	2.40362	1	1	Asn-Phe	Organic acids and derivatives	Carboxylic acids and derivatives		HMDB0028738	NA	3	Asparaginyl-Phenylalanine;Phenylalanyl-Asparagine;L-cis-Cyclo(aspartylphenylalanyl)	HMDB0028738;HMDB0028990;HMDB0031360	0	-	-
pos-M281T121	30127.6	32559	28769.7	45316	33674.5	17288	17060.1	15103.8	14585.4	15127.6	15303.3	22858.8	0.532874	0.00358124	0.004329	0.00830525	0.0091722	0.862166	0.111187	none	281.111	2.01933	1	1	Phe-Asp	Organic acids and derivatives	Carboxylic acids and derivatives		HMDB0028991	NA	5	Aspartylphenylalanine;L-beta-aspartyl-L-phenylalanine ;Phenylalanyl-Aspartate;gamma-L-Glutamyl-L-pipecolic acid;(2S,2'S)-Pyrosaccharopine	HMDB0000706;HMDB0011167;HMDB0028991;HMDB0038614;HMDB0038676	0	-	-
pos-M281T132	36294.5	32548.6	33623.6	32905.1	29941.3	39682.2	14370	16732.4	14201.2	16157.1	17790.9	16088.4	0.465084	6.26028e-08	0.0021645	1.22623e-06	0.00501999	1.02096	0.170826	down	281.148	2.20523	1	1	Val-Tyr	Organic acids and derivatives	Carboxylic acids and derivatives		HMDB0029139	NA	11	N-(4-amino-3-hydroxybutyl)-3-(4-hydroxy-3-methoxyphenyl)prop-2-enimidic acid;N-(4-amino-2-hydroxybutyl)-3-(4-hydroxy-3-methoxyphenyl)prop-2-enimidic acid;N-(4-aminobutyl)-3-(4-hydroxy-3-methoxyphenyl)oxirane-2-carboximidic acid;N-(4-aminobutyl)-3-(2,4-dihydroxy-3-methoxyphenyl)prop-2-enimidic acid;N-(4-aminobutyl)-3-(2,4-dihydroxy-5-methoxyphenyl)prop-2-enimidic acid;N-(4-aminobutyl)-3-(3,4-dihyd…	HMDB0139610;HMDB0139611;HMDB0139612;HMDB0139614;HMDB0139615;HMDB0139616;HMDB0029118;HMDB0029139;HMDB0033465;HMDB0139920;HMDB0061055	0	-	-
pos-M285T289	8219.12	5690.96	8456.02	6000.06	6973.59	7385.39	8620.23	5697.62	9981.03	9602.17	8971.64	8436.66	1.20092	0.123391	0.0649351	0.172881	0.0964908	0.261392	0.207475	none	284.959	4.81398	1	1	Tris(2-chloroethyl) phosphate	Organic acids and derivatives	Carboxylic acids and derivatives		NA	C14445	0	-	-	2	Tris(2-chloroethyl)phosphate;Thiometon	C14445;C18665
pos-M288T51	230002	219306	223306	224197	214674	299946	86691.1	83084.3	80532.7	82999.4	84210.1	93481.5	0.362043	5.71369e-07	0.0021645	6.45555e-06	0.00501999	1.16828	0.0558433	down	288.201	0.857367	1	1	Ile-Arg	Organic acids and derivatives	Carboxylic acids and derivatives		HMDB0028901	NA	4	Arginyl-Isoleucine;Arginyl-Leucine;Isoleucyl-Arginine;Leucyl-Arginine	HMDB0028712;HMDB0028713;HMDB0028901;HMDB0028923	0	-	-
pos-M288T77	127867	109699	109739	113183	118382	150294	45080.5	60983.4	47983.4	52415.3	58757.7	56127.9	0.440708	3.38342e-07	0.0021645	4.35398e-06	0.00501999	1.09086	0.0498914	down	288.202	1.28918	1	1	Arg-Leu	Organic acids and derivatives	Carboxylic acids and derivatives		HMDB0028713	NA	4	Arginyl-Isoleucine;Arginyl-Leucine;Isoleucyl-Arginine;Leucyl-Arginine	HMDB0028712;HMDB0028713;HMDB0028901;HMDB0028923	0	-	-
pos-M292T134	10531.3	11330.4	9704.52	9084.76	10853	12116.6	6353.77	9165.25	6893.59	7275.14	7154.18	7410.59	0.69557	0.000263409	0.004329	0.000910771	0.0091722	0.447665	0.486313	none	292.127	2.23343	1	1	Trp-Ser	Organic acids and derivatives	Carboxylic acids and derivatives		HMDB0029092	NA	4	Seryltryptophan;Tryptophyl-Serine;Charine;(1xi,3S)-1,2,3,4-Tetrahydro-1-methyl-beta-carboline-1,3-dicarboxylic acid	HMDB0029050;HMDB0029092;HMDB0039877;HMDB0035115	2	Cyanotriphenylborate;(1R,6R)-1,4,5,5a,6,9-Hexahydrophenazine-1,6-dicarboxylate	C13721;C21408
pos-M292T158	11649.7	10282.5	12056.1	11522.4	11877.9	15763	5763.8	5879.32	5628.01	6434.82	6696.83	7657.4	0.520292	7.33076e-06	0.0021645	4.76575e-05	0.00501999	0.775777	0.0890266	none	292.127	2.6258	1	1	Ser-Trp	Organic acids and derivatives	Carboxylic acids and derivatives		HMDB0029050	NA	1	Biliverdin	HMDB0001008	1	Biliverdin	C00500
pos-M294T103	25671.7	21438.5	22021	20312.6	19895.1	28676.5	6530.91	7995.34	6252.78	6578.27	7573.84	8186.31	0.31241	4.59356e-08	0.0021645	9.87604e-07	0.00501999	1.16509	0.0419619	down	294.18	1.71925	1	1	Lys-Phe	Organic acids and derivatives	Carboxylic acids and derivatives		HMDB0028958	NA	3	Lysyl-Phenylalanine;Phenylalanyl-Lysine;N-Acetyl-3-hydroxyprocainamide	HMDB0028958;HMDB0029000;HMDB0060996	0	-	-
pos-M294T117	31234.5	28735.6	28029.8	27925.3	25506.1	35002.1	10905.1	11952.8	9282.58	10071.6	10643.9	11746	0.366155	1.33557e-08	0.0021645	4.11793e-07	0.00501999	1.21907	0.0461068	down	294.143	1.94855	1	1	Phe-Gln	Organic acids and derivatives	Carboxylic acids and derivatives		HMDB0028993	NA	5	Glutaminylphenylalanine;Phenylalanyl-Glutamine;Phenylalanyl-Gamma-glutamate;5-Amino-6-ribitylamino uracil;N-lactoyl-Tryptophan	HMDB0028804;HMDB0028993;HMDB0029009;HMDB0011106;HMDB0062178	2	Simeconazole;5-Amino-6-(1-D-ribitylamino)uracil	C18544;C04732
pos-M294T145	16849.7	18933.2	17835.3	17879.7	17135.2	21095.9	15657.5	16342	14890.4	15780.9	17699.5	15763.2	0.876099	0.0109676	0.00865801	0.0217495	0.0169785	0.131458	0.109166	none	294.142	2.41762	1	1	Gln-Phe	Organic acids and derivatives	Carboxylic acids and derivatives		HMDB0028804	NA	1	5-Amino-6-ribitylamino uracil	HMDB0011106	2	Simeconazole;5-Amino-6-(1-D-ribitylamino)uracil	C18544;C04732
pos-M295T117	5209.68	8442.43	5527.79	5450.51	4863.41	6988.51	1962.35	2401.81	1798.19	2049.73	2425.48	2053.27	0.347862	6.20716e-06	0.0021645	4.17245e-05	0.00501999	1.2164	0.131884	down	295.147	1.949	1	1	Phe-Glu	Organic acids and derivatives	Carboxylic acids and derivatives		HMDB0028994	NA	2	Nigellidine;Ginsenoyne B	HMDB0041061;HMDB0039134	6	2-[3-Ethyl-5-(4-methoxyphenyl)-1H-pyrazol-4-yl]phenol;9-(Dimethylallyl)-5,10-dihydrophenazine-1-carboxylate;1,1,2-Triphenylpropane;(R*,S*)-4-[1-Ethyl-2-(4-fluorophenyl)butyl]phenol;Phenolic_steroid;3-Deoxyestradiol	C15193;C20982;C14278;C15463;C02453;C14239
pos-M295T154	129276	136327	140109	128540	133177	142431	42644	49773.9	42334.1	44197	46931.9	46826.9	0.336734	1.15666e-10	0.0021645	1.80449e-08	0.00501999	0.961135	0.14722	none	295.164	2.56297	1	1	Tyr-Leu	Organic acids and derivatives	Carboxylic acids and derivatives		HMDB0029109	NA	7	N-(4-aminobutyl)-3-(4-hydroxy-3,5-dimethoxyphenyl)prop-2-enimidic acid;Isoleucyl-Tyrosine;Leucyl-Tyrosine;Tyrosyl-Isoleucine;Tyrosyl-Leucine;Sinapoylputrescine;3'-Deaminofusarochromanone	HMDB0139646;HMDB0028919;HMDB0028941;HMDB0029108;HMDB0029109;HMDB0033464;HMDB0041328	0	-	-
pos-M295T55	27814.9	23117.4	27960.7	26449	25998.4	30490.3	9149.66	9574.18	8624.5	10974.7	9794.28	9242.3	0.354442	2.00785e-09	0.0021645	1.10396e-07	0.00501999	0.973712	0.18668	none	295.163	0.923083	1	1	Leu-Tyr	Organic acids and derivatives	Carboxylic acids and derivatives		HMDB0028941	NA	7	N-(4-aminobutyl)-3-(4-hydroxy-3,5-dimethoxyphenyl)prop-2-enimidic acid;Isoleucyl-Tyrosine;Leucyl-Tyrosine;Tyrosyl-Isoleucine;Tyrosyl-Leucine;Sinapoylputrescine;3'-Deaminofusarochromanone	HMDB0139646;HMDB0028919;HMDB0028941;HMDB0029108;HMDB0029109;HMDB0033464;HMDB0041328	0	-	-
pos-M297T167	45773.6	35954.1	61711.2	42059.8	57473.6	43770.8	14046.7	8849.4	13669.2	7346.1	8201.67	7818.89	0.209009	1.62864e-06	0.0021645	1.44973e-05	0.00501999	1.62691	0.296098	down	297.125	2.77527	1	1	Phe-Met	Organic acids and derivatives	Carboxylic acids and derivatives		HMDB0029001	NA	13	Methionyl-Phenylalanine;Phenylalanyl-Methionine;Linalyl benzoate;Geranyl benzoate;Falcarinolone;Ginsenoyne E;Ginsenoyne A;Flavidulol B;Flavidulol A;(all-E)-1,8,10-Heptadecatriene-4,6-diyne-3,12-diol;Graveolinine;Graveoline;Avenalumin II	HMDB0028980;HMDB0029001;HMDB0030431;HMDB0033478;HMDB0037645;HMDB0037646;HMDB0039107;HMDB0039151;HMDB0039152;HMDB0039737;HMDB0030244;HMDB0033480;HMDB0038955	4	Cicutoxin;Enanthotoxin;Graveoline;Thiamine_acetic_acid	C08402;C20044;C10689;C02892
pos-M302T182	52802.1	61340.9	55547.6	55656.7	53737	68081.1	37925.9	44868.4	34526.1	40414.1	42982.4	43857.7	0.70449	0.0001068	0.0021645	0.000431199	0.00501999	0.562259	0.0268636	none	302.206	3.02975	1	1	Leu-Gly-Leu	Organic acids and derivatives	Carboxylic acids and derivatives		NA	NA	0	-	-	0	-	-
pos-M303T102	21110.8	19354	19201.9	18585.8	18852.1	25021.2	10598.3	12601.2	10155.9	10903	11815.8	13308.1	0.568122	4.48203e-06	0.0021645	3.20475e-05	0.00501999	0.732763	0.023133	none	303.143	1.70047	1	1	His-Phe	Organic acids and derivatives	Carboxylic acids and derivatives		HMDB0028892	NA	4	Garcinia lactone dibutyl ester;Histidinyl-Phenylalanine;Phenylalanyl-Histidine;Feruloylcholine	HMDB0040462;HMDB0028892;HMDB0028997;HMDB0032800	1	Vidarabine	C07195
pos-M304T172	45539.6	43286.4	45185.9	45814.8	41249.2	52123.2	18004.9	19347.3	16379.8	17828.9	17513.5	19893.6	0.39886	1.31836e-09	0.0021645	8.13491e-08	0.00501999	1.35026	0.0303442	down	304.164	2.8608	1	1	Val-Trp	Organic acids and derivatives	Carboxylic acids and derivatives		HMDB0029138	NA	0	-	-	0	-	-
pos-M306T135	17563.7	15074.5	11961.9	11604.7	12542.4	14338.9	8581.39	15408	14559.3	13142	9483.57	9440.71	0.8499	0.180175	0.393939	0.23943	0.46004	0.275548	0.0475506	none	306.164	2.2532	1	1	Trp-Thr	Organic acids and derivatives	Carboxylic acids and derivatives		HMDB0029093	NA	0	-	-	0	-	-
pos-M308T157	4251.96	5410.96	5795.54	5378.54	6176.02	5146.99	5570	7093.45	6561.94	5770.9	7215.64	7077.75	1.22169	0.0161143	0.025974	0.0301796	0.0448632	0.186701	0.0492595	none	308.069	2.62362	1	1	L-Glutathione, reduced	Organic acids and derivatives	Carboxylic acids and derivatives		HMDB0000125	C00051	0	-	-	0	-	-
pos-M313T141	16882.4	17179.1	16731.6	16575.3	15593.8	19809.1	9196.72	10287.8	8471.33	8883.31	8752.98	9178.68	0.532939	5.55734e-08	0.0021645	1.12477e-06	0.00501999	0.920224	0.0516421	none	313.12	2.35507	1	1	Tyr-Met	Organic acids and derivatives	Carboxylic acids and derivatives		HMDB0029111	NA	15	Dictyoquinazol A;Norclozapine;Methionyl-Tyrosine;Tyrosyl-Methionine;1-Naphtaldehyde;2-(4-Methyl-3-pentenyl)anthraquinone;trans-3,4-Dihydro-3,4-dihydroxy-7,12-dimethylbenz[a]anthracene;trans-5,6-Dihydro-5,6-dihydroxy-7,12-dimethylbenz[a]anthracene;1b-Furanoeudesm-4(15)-en-1-ol acetate;[6]-Dehydroshogaol;Panaquinquecol 4;2-Butyl-5-[2-(4-hydroxy-3-methoxyphenyl)ethyl]furan;2-Polyprenyl-6-methoxy-1,4…	HMDB0040435;HMDB0060536;HMDB0028985;HMDB0029111;HMDB0060892;HMDB0040916;HMDB0060517;HMDB0060519;HMDB0032697;HMDB0033090;HMDB0038939;HMDB0040926;HMDB0060354;HMDB0060388;HMDB0038583	7	PS-6;Penicillin_F;trans-3,4-Dihydro-3,4-dihydroxy-7,12-dimethylbenz[a]anthracene;trans-5,6-Dihydro-5,6-dihydroxy-7,12-dimethylbenz[a]anthracene;Podocarpic_acid;Carbestrol;Geranyl-hydroxybenzoate	C17371;C17402;C19490;C19607;C09171;C14660;C18131
pos-M313T190	79992	74009	76447.3	81204.7	74775.8	93010.5	19078.3	25155.9	21909.9	20568.7	25250.7	23908.7	0.283398	3.17125e-09	0.0021645	1.53566e-07	0.00501999	1.52736	0.0309667	down	313.153	3.17219	1	1	Phe-Phe	Organic acids and derivatives	Carboxylic acids and derivatives		HMDB0013302	NA	7	Phenylalanylphenylalanine;Procaterol;Asparaginyl-Tyrosine;Tyrosyl-Asparagine;Norfluoxetine;3-hydroxy-1-methyl-4,5-diphenylpiperidine-2,6-dione;7-Hydroxyheptaphylline	HMDB0013302;HMDB0015453;HMDB0028743;HMDB0029100;HMDB0060551;HMDB0134789;HMDB0041245	5	Mecambrine;(+)-Mecambroline;Pukateine;Xylopine;Japonine	C09588;C09589;C09613;C09670;C10699
pos-M318T188	113562	115442	114367	117838	107984	140715	26799.1	46754.4	37584.7	29752.4	44378.2	46706.3	0.326767	2.39644e-05	0.0021645	0.000125014	0.00501999	1.29742	0.0857447	down	318.179	3.13141	1	1	Leu-Trp	Organic acids and derivatives	Carboxylic acids and derivatives		HMDB0028940	NA	4	Isoleucyl-Tryptophan;Leucyl-Tryptophan;Tryptophyl-Isoleucine;Tryptophyl-Leucine	HMDB0028918;HMDB0028940;HMDB0029086;HMDB0029087	2	Dapdiamide_A;Bifenazate	C20962;C18589
pos-M319T136	6431.84	2473.39	8648	8447.35	3229.28	9525.21	4898.72	1314.93	3658.22	4502.45	5450.95	3155.03	0.592962	0.146414	0.179654	0.20051	0.236195	0.660061	0.1926	none	319.158	2.25877	1	1	Trp-Asn	Organic acids and derivatives	Carboxylic acids and derivatives		HMDB0029078	NA	4	Imipramine;N-Methylaspidospermatidine;Histapyrrodine;Bamipine	HMDB0001848;HMDB0030357;HMDB0240221;HMDB0240245	2	Imipramine;Ibogamine	C07049;C09215
pos-M322T113	55272.9	43424.6	42388.5	41368.6	41086.5	52498.3	13773.2	17968.8	12621.4	15110.9	17208.5	17568.8	0.341442	1.06478e-07	0.0021645	1.79101e-06	0.00501999	1.23023	0.0618089	down	322.186	1.88602	1	1	Arg-Phe	Organic acids and derivatives	Carboxylic acids and derivatives		HMDB0028716	NA	0	-	-	0	-	-
pos-M334T170	21229.8	32130	31746.6	23970.1	23938.7	40617	4030.22	10444.5	4383.24	8238.08	6219.53	8131.54	0.238706	3.09897e-05	0.0021645	0.000154331	0.00501999	1.99202	0.125894	down	334.138	2.83827	1	1	Glu-Trp	Organic acids and derivatives	Carboxylic acids and derivatives		HMDB0028830	NA	8	Glutamyltryptophan;gamma-Glutamyltryptophan;(-)-Thebaine;Lansimide 3;(R)-Pronuciferine;Piperettine;Lansamide 4;N-[2-Methoxy-2-(4-methoxyphenyl)ethyl]cinnamide	HMDB0028830;HMDB0029160;HMDB0029378;HMDB0029858;HMDB0030344;HMDB0034371;HMDB0034592;HMDB0039632	5	Leonurine;Thebaine;Isothebaine;(+)-Pronuciferine;Nalorphine	C16985;C06173;C09550;C09611;C11787
pos-M338T152	7136.58	5989.76	6111.81	8197.08	5186.01	9896.93	5182.13	1907.92	4958.32	4983.75	5675.24	2479.02	0.592368	0.0272098	0.004329	0.0474159	0.0091722	0.560276	0.0683039	none	338.117	2.53433	1	1	Met-Gly-Met	Organic acids and derivatives	Carboxylic acids and derivatives		NA	NA	14	Neosaxitoxin;N'-Hydroxysaxitoxin;N-[2-hydroxy-2-(4-methoxyphenyl)ethyl]-3-phenylpropanimidic acid;Codeine;Hydrocodone;Neopine;Erysodine;Secoclausenamide;(2E,6E)-Piperamide-C7:2;(R)-Juziphine;Pandamarilactone 32;(S)-N-Methylcoclaurine;N-depropylpropafenone;N-desalkylpropafenone	HMDB0029369;HMDB0033664;HMDB0139464;HMDB0004995;HMDB0015091;HMDB0030248;HMDB0030255;HMDB0032962;HMDB0038647;HMDB0038725;HMDB0039767;HMDB0060319;HMDB0060642;HMDB0060960	8	Neosaxitoxin;(S)-N-Methylcoclaurine;(R)-N-Methylcoclaurine;Codeine;Hydrocodone;Neopine;Heterocodeine;Estrone_16-oxime	C17208;C05176;C05243;C06174;C08024;C09594;C11779;C15366
pos-M342T185	143021	136366	102990	124914	116872	166338	25583.5	42924.6	24359.9	26975	30736.9	37456.4	0.23787	4.0854e-07	0.0021645	4.98793e-06	0.00501999	1.69346	0.24095	down	342.237	3.08012	1	1	Ile-Pro-Ile	Organic acids and derivatives	Carboxylic acids and derivatives		NA	NA	0	-	-	0	-	-
pos-M345T141	14052	12276.1	17982.6	14505.7	14073.8	15439.3	11189.5	9462.2	7412.07	9057.71	8625.1	9440.18	0.624783	9.5628e-05	0.0021645	0.000392749	0.00501999	0.719222	0.10493	none	345.143	2.34347	1	1	Tyr-Tyr	Organic acids and derivatives	Carboxylic acids and derivatives		HMDB0029117	NA	2	Tyrosyl-Tyrosine;N-(4-Hydroxycinnamoyl)tyrosine	HMDB0029117;HMDB0039502	1	Terrestriamide	C17839
pos-M352T196	19006.7	17591	18257.4	23164.5	38318.1	27893.3	11439.8	10392.7	10395.4	11517.4	10615.1	12062.9	0.460535	0.00159218	0.0021645	0.00417644	0.00501999	0.83154	0.209717	none	352.162	3.26141	1	1	Phe-Trp	Organic acids and derivatives	Carboxylic acids and derivatives		HMDB0029006	NA	4	9-(beta-D-Ribofuranosyl)zeatin;Phenylalanyl-Tryptophan;Tryptophyl-Phenylalanine;Mitomycin	HMDB0030388;HMDB0029006;HMDB0029090;HMDB0014450	5	O-beta-D-Xylosylzeatin;trans-Zeatin_riboside;cis-Zeatin_riboside;Aniflorine;Mitomycin	C03300;C16431;C16449;C10635;C06681
pos-M359T52_2	34782.1	33341.4	34920.1	39239.7	35266.7	47233.5	21473.7	22313.4	19874	18768.9	20933.8	23534.4	0.564535	1.21135e-05	0.0021645	7.17755e-05	0.00501999	0.768896	0.0949281	none	359.238	0.8683	1	1	Kinetensin 1-3	Organic acids and derivatives	Carboxylic acids and derivatives		HMDB0012983	null	7	Kinetensin 1-3;3a,20b-Pregnanediol;Pregnanediol;7a,17-dimethyl-5b-Androstane-3a,17b-diol;Adipostatin A;1-Hydroxy-2,12,15-heneicosatrien-4-one;5alpha-Pregnane-3alpha,20alpha-diol	HMDB0012983;HMDB0002156;HMDB0004025;HMDB0006013;HMDB0031009;HMDB0036741;HMDB0060409	7	Pregnanediol;5-Pentadecylresorcinol;6alpha,17-Dimethyl-5alpha-androstane-3beta,17beta-diol;6beta,17-Dimethyl-5alpha-androstane-3beta,17beta-diol;11,17-Dimethyl-5alpha-androstane-11beta,17beta-diol;3-Ethyl-5alpha-androstane-3alpha,17beta-diol;5alpha-Pregnane-3alpha,20alpha-diol	C05484;C10809;C14878;C14982;C15047;C15198;C18042
pos-M368T176	30653.3	45287.6	32350.8	28447.7	28736.2	56000.5	16049.7	25776.1	14693.9	16511	16731.2	16453.3	0.479579	0.000614461	0.0021645	0.00186226	0.00501999	1.03769	0.180154	down	368.159	2.93165	1	1	Tyr-Trp	Organic acids and derivatives	Carboxylic acids and derivatives		HMDB0029116	NA	1	Tiapride	HMDB0042039	0	-	-
pos-M427T481_2	9915.98	9435.56	9174.55	9476.69	7934.78	6769.41	15894.2	16318.3	15046.9	14043.2	11114.5	13759	1.635	0.000132427	0.0021645	0.00051477	0.00501999	0.564346	0.104013	none	427.3	8.01479	1	1	Leupeptin	Organic acids and derivatives	Carboxylic acids and derivatives		NA	C01591	1	3-Hydroxy-1-phenyl-1-eicosanone	HMDB0036371	1	Leupeptin	C01591
pos-M513T392	3557.97	4750.34	3405.28	3136.44	2995.86	2774.11	20688.8	23331.3	19635.9	14468.2	24199.4	17205.8	5.79677	1.95427e-08	0.0021645	5.38839e-07	0.00501999	1.97775	0.141735	up	513.3	6.52596	1	1	Angiotensin II (5-8), human	Organic acids and derivatives	Carboxylic acids and derivatives		NA	NA	2	(3beta,17alpha,23S,24S)-17,23-Epoxy-3,24,29-trihydroxy-27-norlanost-8-en-15-one;(3beta,17alpha,23S)-17,23-Epoxy-3,28,29-trihydroxy-27-norlanost-8-en-24-one	HMDB0035144;HMDB0035221	0	-	-
pos-M530T160	4532.13	6015.28	8273.85	5557.11	7178.63	6099.33	3885.01	3513.49	2950.69	4339.7	8155.95	5559.99	0.754317	0.0960613	0.0930736	0.139542	0.132342	0.44021	0.153778	none	530.22	2.66063	1	1	[DAla2, (pCl)Phe3] .beta.-Casomorphin, amide, bovine	Organic acids and derivatives	Carboxylic acids and derivatives		NA	NA	0	-	-	0	-	-
pos-M765T151	8724.53	9988.42	7692.14	6186.51	6883.61	11471.3	1918.12	2419.52	2486.12	2201.92	2448.94	2526.77	0.274825	5.62344e-06	0.0021645	3.85124e-05	0.00501999	1.47664	0.173826	down	765.385	2.51263	1	1	[Ala5,.beta.-Ala8] Neurokinin A (4-10)	Organic acids and derivatives	Carboxylic acids and derivatives		NA	NA	0	-	-	0	-	-
pos-M844T426	38435.8	84187.9	67074.1	38256.8	21670.4	37990.8	5533.35	5933.42	8885.66	5678.68	6178.61	8803.84	0.142598	5.50506e-05	0.0021645	0.000247148	0.00501999	1.77137	0.433865	down	844.485	7.09463	1	1	Protein Kinase C.epsilon. Translocation Inhibitor Peptide, Negative Control	Organic acids and derivatives	Carboxylic acids and derivatives		NA	NA	2	Azaspiracid 4;Azaspiracid 5	HMDB0038232;HMDB0038233	0	-	-
pos-M87T56	22414.6	46627.4	48364.8	44405.6	46675	43267.1	35129.4	29440.9	31389.2	5253.47	5108.21	29961.7	0.541333	0.0749371	0.025974	0.112906	0.0448632	1.10833	0.257537	none	87.044	0.938183	1	1	Ethenyl acetate	Organic acids and derivatives	Carboxylic acids and derivatives		HMDB0031209	C19309	7	Gamma-Butyrolactone;Oxolan-3-one;Diacetyl;But-2-enoic acid;Ethenyl acetate;Methyl acrylate;Isocrotonic acid	HMDB0000549;HMDB0002523;HMDB0003407;HMDB0010720;HMDB0031209;HMDB0033977;HMDB0034439	9	Diacetyl;gamma-Butyrolactone;2-Butenoate;2-Butyne-1,4-diol;Cyclopropanecarboxylate;Succinic_aldehyde;beta-Butyrolactone;Vinyl_acetate;Methyl_acrylate	C00741;C01770;C01771;C02497;C16267;C16835;C19201;C19309;C19443
neg-M163T161	111127	147307	117793	118641	102661	161290	206587	183101	190640	193987	182092	185940	1.50543	0.00143344	0.0021645	0.00382082	0.00501999	0.470039	0.117517	none	163.04	2.68537	1	1	trans-4-Coumaric acid	Phenylpropanoids and polyketides	Cinnamic acids and derivatives		NA	NA	18	Methyl Phenylglyoxalate;3-(3-hydroxyphenyl)prop-2-enoic acid;3-phenyloxirane-2-carboxylic acid;3-(4-hydroxyphenyl)prop-2-enoic acid;4-methoxy-1-benzofuran-6-ol;3-(2-hydroxyphenyl)prop-2-enoic acid;3-(2,3-dihydroxyphenyl)prop-2-enal;3-(2,5-dihydroxyphenyl)prop-2-enal;3-(2-hydroxyphenyl)oxirane-2-carbaldehyde;(2E)-3-(3,4-dihydroxyphenyl)prop-2-enal;3-(4-hydroxyphenyl)oxirane-2-carbaldehyde;Phenylpy…	HMDB0062605;HMDB0125104;HMDB0126545;HMDB0128076;HMDB0129375;HMDB0134028;HMDB0134029;HMDB0134030;HMDB0134031;HMDB0141767;HMDB0141768;HMDB0000205;HMDB0001713;HMDB0002035;HMDB0002641;HMDB0012225;HMDB0030677;HMDB0041592	9	Phenylpyruvate;4-Coumarate;trans-2-Hydroxycinnamate;2-Hydroxy-3-phenylpropenoate;cis-2-Hydroxycinnamate;cis-p-Coumarate;3-Oxo-3-phenylpropanoate;Caffeic_aldehyde;trans-3-Hydroxycinnamate	C00166;C00811;C01772;C02763;C05838;C06738;C07114;C10945;C12621
neg-M177T265	1052.19	813.966	1589.28	1256.51	1009.16	1551.89	14204.6	11595.7	7856.42	8221.82	5528.07	10463.3	7.95682	5.28246e-07	0.0021645	6.07789e-06	0.00501999	1.42854	0.297481	up	177.054	4.41503	1	1	4-Methoxycinnamic acid	Phenylpropanoids and polyketides	Cinnamic acids and derivatives		HMDB0002040	NA	27	1,2-Dihydroxy-3,4-epoxy-1,2,3,4-tetrahydronaphthalene;Ethyl Phenylglyoxylate;3-(3-methoxyphenyl)prop-2-enoic acid;(2E)-3-(3-methoxyphenyl)prop-2-enoic acid;methyl (2E)-3-(4-hydroxyphenyl)prop-2-enoate;4-(3,4-dihydroxyphenyl)but-3-en-2-one;(2Z)-2-(hydroxymethyl)-3-phenylprop-2-enoic acid;(2E)-3-(3-hydroxyphenyl)-2-methylprop-2-enoic acid;(2E)-3-(4-hydroxyphenyl)-2-methylprop-2-enoic acid;2-methyl-…	HMDB0062273;HMDB0062729;HMDB0125103;HMDB0125518;HMDB0131168;HMDB0133457;HMDB0133611;HMDB0133612;HMDB0133613;HMDB0133614;HMDB0133615;HMDB0134055;HMDB0135647;HMDB0135649;HMDB0135650;HMDB0135651;HMDB0141076;HMDB0141077;HMDB0141078;HMDB0002040;HMDB0030903;HMDB0031055;HMDB0033248;HMDB0038712;HMDB0038965;HMDB0039471;HMDB0141782	6	Vermelone;Coniferyl_aldehyde;3-Acetyl-6-methoxybenzaldehyde;1,2-Dihydroxy-3,4-epoxy-1,2,3,4-tetrahydronaphthalene;2-Oxo-4-phenylbutyric_acid;(3S)-2-Oxo-3-phenylbutanoate	C01624;C02666;C10667;C14784;C20327;C20646
neg-M179T172	48434.3	28494.7	13764.2	14770.2	11465.6	33176.2	31813.3	10624.4	10531.6	7690.62	10527.2	10059.5	0.541266	0.0822196	0.025974	0.122175	0.0448632	0.851463	0.200994	none	179.055	2.87263	1	1	Caffeic acid	Phenylpropanoids and polyketides	Cinnamic acids and derivatives		HMDB0001964	C01481	40	muco-Inositol;2,5-bis(hydroxymethyl)oxolane-2,3,4-triol;neo-inositol ;cis-inositol;D-Glucose;D-Galactose;D-Mannose;myo-Inositol;3-Deoxyarabinohexonic acid;Beta-D-Glucose;D-Fructose;Allose;L-Sorbose;Alpha-D-Glucose;D-Tagatose;Beta-D-Galactose;scyllo-Inositol;L-Gulose;Dihydroxyacetone (dimer);L-Galactose;Levoinositol;Alpha-D-Glucopyranoside;D-Glucopyranoside;3(S)-hydroxy-all-cis-8,11,14,17-eicosate…	HMDB0062138;HMDB0125599;HMDB0240208;HMDB0240210;HMDB0000122;HMDB0000143;HMDB0000169;HMDB0000211;HMDB0000346;HMDB0000516;HMDB0000660;HMDB0001151;HMDB0001266;HMDB0003345;HMDB0003418;HMDB0003449;HMDB0006088;HMDB0012326;HMDB0032222;HMDB0033704;HMDB0034220;HMDB0061922;HMDB0062170;HMDB0062202;HMDB0062473;HMDB0062538;HMDB0240207;HMDB0240209;HMDB0240211;HMDB0062741;HMDB0000153;HMDB0000338;HMDB0000347;HMD…	49	D-Glucose;D-Fructose;D-Galactose;myo-Inositol;D-Mannose;beta-D-Glucose;L-Sorbose;alpha-D-Glucose;D-Aldose;D-Hexose;D-Sorbose;D-Tagatose;alpha-D-Mannose;beta-D-Galactose;alpha-D-Galactose;Sorbose;D-Allose;Galactose;D-Fuconate;L-Fructose;L-Fuconate;L-Galactose;D-Hamamelose;L-Rhamnonate;beta-D-Mannose;beta-D-Fructose;2-Deoxy-D-gluconate;D-Fructose;1L-chiro-Inositol;muco-Inositol;scyllo-Inositol;D-Al…	C00031;C00095;C00124;C00137;C00159;C00221;C00247;C00267;C00737;C00738;C00764;C00795;C00936;C00962;C00984;C01452;C01487;C01582;C01680;C01719;C01720;C01825;C01906;C01934;C02209;C02336;C02782;C05003;C06151;C06152;C06153;C06464;C06465;C06466;C06467;C06468;C08351;C08356;C10906;C15923;C19891;C21032;C21050;C21066;C03935;C05141;C05301;C14209;C15385
neg-M193T168	106362	81099	104590	103794	109950	115616	15036.3	19480.8	17054.2	21563	18604.1	22270.8	0.183468	1.52578e-09	0.0021645	8.98313e-08	0.00501999	2.34784	0.122786	down	193.05	2.8065	1	1	trans-Ferulic acid	Phenylpropanoids and polyketides	Cinnamic acids and derivatives		HMDB0000954	C01494	27	Temozolomide;3-(4-hydroxy-3-methoxyphenyl)prop-2-enoic acid;(2E)-3-(3-hydroxy-5-methoxyphenyl)prop-2-enoic acid;3-(3-hydroxy-5-methoxyphenyl)prop-2-enoic acid;3-(4-methoxyphenyl)-2-oxopropanoic acid;3-(3-hydroxy-4-methoxyphenyl)prop-2-enoic acid;(2Z)-2-hydroxy-3-(4-methoxyphenyl)prop-2-enoic acid;(2E)-3-(2-hydroxy-4-methoxyphenyl)prop-2-enoic acid;3-(4-methoxyphenyl)oxirane-2-carboxylic acid;3-(2…	HMDB0014991;HMDB0125096;HMDB0125524;HMDB0125588;HMDB0127500;HMDB0131137;HMDB0131171;HMDB0131172;HMDB0131173;HMDB0134088;HMDB0135741;HMDB0137510;HMDB0140957;HMDB0141263;HMDB0141265;HMDB0142175;HMDB0000954;HMDB0000955;HMDB0002120;HMDB0029663;HMDB0030765;HMDB0032614;HMDB0032652;HMDB0037644;HMDB0039606;HMDB0059721;HMDB0061686	9	Scytalone;Ferulate;6-Hydroxymellein;2,4,8-Trihydroxy-1-tetralone;Isoferulic_acid;Methyl_caffeate;Dimethyl_phthalate;5-Hydroxyconiferaldehyde;Kakuol	C00779;C01494;C02379;C09974;C10470;C10477;C11233;C12204;C16982
neg-M193T208	26253.5	24138.6	38090	35088.2	29880.5	34782.7	20778.4	22736.7	21196.7	22951.2	27355	26876.2	0.75382	0.0127666	0.025974	0.024746	0.0448632	0.370686	0.0869644	none	193.05	3.46348	1	1	3-Hydroxy-4-methoxycinnamic acid	Phenylpropanoids and polyketides	Cinnamic acids and derivatives		HMDB0000955	C10470	15	Remoxipride;3,4,5-trihydroxy-6-{[3-(4-methoxyphenyl)-2-oxopropanoyl]oxy}oxane-2-carboxylic acid;6-[4-(2-carboxyeth-1-en-1-yl)-2-methoxyphenoxy]-3,4,5-trihydroxyoxane-2-carboxylic acid;3,4,5-trihydroxy-6-{[3-(4-hydroxy-3-methoxyphenyl)prop-2-enoyl]oxy}oxane-2-carboxylic acid;6-[3-(2-carboxyeth-1-en-1-yl)-5-methoxyphenoxy]-3,4,5-trihydroxyoxane-2-carboxylic acid;3,4,5-trihydroxy-6-{[3-(3-hydroxy-5-…	HMDB0014553;HMDB0127515;HMDB0127953;HMDB0127954;HMDB0127997;HMDB0127998;HMDB0133307;HMDB0133308;HMDB0135747;HMDB0135748;HMDB0039774;HMDB0041733;HMDB0041734;HMDB0041747;HMDB0041749	1	Fraxin	C09266
neg-M223T171	6120.51	11401.1	8703.35	11129.5	8551.1	8149.74	2826.15	4922.29	3776.81	4841.64	3863.26	5652.24	0.478814	0.000321921	0.0021645	0.00108126	0.00501999	0.772589	0.163556	none	223.06	2.84243	1	1	Sinapic acid	Phenylpropanoids and polyketides	Cinnamic acids and derivatives		HMDB0032616	C00482	36	3-(4-hydroxy-3,5-dimethoxyphenyl)prop-2-enoic acid;5-[(2,4,5-trihydroxyphenyl)methyl]oxolan-2-one;3-(4,5-dihydroxy-2,3-dimethoxyphenyl)prop-2-enal;3-(6-hydroxy-7-methoxy-2H-1,3-benzodioxol-5-yl)propanal;3-(7-hydroxy-6-methoxy-2H-1,3-benzodioxol-5-yl)propanal;6-(3-hydroxyprop-1-en-1-yl)-4-methoxy-2H-1,3-benzodioxol-5-ol;6-(3-hydroxyprop-1-en-1-yl)-5-methoxy-2H-1,3-benzodioxol-4-ol;3-(3-hydroxy-2,4…	HMDB0127488;HMDB0128183;HMDB0128665;HMDB0128667;HMDB0128668;HMDB0128673;HMDB0128674;HMDB0140920;HMDB0141325;HMDB0142075;HMDB0142169;HMDB0142170;HMDB0142171;HMDB0142172;HMDB0142173;HMDB0142174;HMDB0030018;HMDB0032616;HMDB0034069;HMDB0041691;HMDB0033136;HMDB0126089;HMDB0126090;HMDB0126091;HMDB0126092;HMDB0126093;HMDB0127392;HMDB0029533;HMDB0029787;HMDB0029791;HMDB0030141;HMDB0030450;HMDB0034027;HMD…	6	Sinapate;2-Benzylmalic_acid;3-Benzylmalic_acid;Psoralidin;Sojagol;Firocoxib	C00482;C20653;C20654;C10523;C10529;C18363
neg-M385T170	148106	133379	160574	165273	164520	147805	29741	24563.3	26794.4	25016.6	27340.4	28865.6	0.176502	4.86415e-12	0.0021645	2.89996e-09	0.00501999	1.45986	0.0360764	down	385.113	2.84035	1	1	1-O-beta-D-Glucopyranosyl sinapate	Phenylpropanoids and polyketides	Cinnamic acids and derivatives		NA	NA	15	6-[(4,7-dihydroxy-2,2-dimethyl-3,4-dihydro-2H-1-benzopyran-5-yl)oxy]-3,4,5-trihydroxyoxane-2-carboxylic acid;6-[(4,5-dihydroxy-2,2-dimethyl-3,4-dihydro-2H-1-benzopyran-7-yl)oxy]-3,4,5-trihydroxyoxane-2-carboxylic acid;6-[3-(4-carboxy-2-hydroxybutyl)phenoxy]-3,4,5-trihydroxyoxane-2-carboxylic acid;3,4,5-trihydroxy-6-{[4-hydroxy-5-(3-hydroxyphenyl)pentanoyl]oxy}oxane-2-carboxylic acid;6-[4-(4-carbo…	HMDB0125821;HMDB0125822;HMDB0127754;HMDB0127755;HMDB0127757;HMDB0127758;HMDB0127759;HMDB0135700;HMDB0135706;HMDB0135707;HMDB0135710;HMDB0135713;HMDB0041175;HMDB0042054;HMDB0014863	2	1-O-Sinapoyl-beta-D-glucose;4-O-beta-D-Glucosyl-sinapate	C01175;C02919
pos-M165T334	1744.88	1275.89	1522.8	3763.75	3660.33	2105.66	4306.66	2520.12	5553.31	1748.17	5426.09	4847.52	1.73391	0.0642972	0.0411255	0.0991257	0.066885	0.736239	0.24366	none	165.053	5.5636	1	1	3-Hydroxycinnamic acid	Phenylpropanoids and polyketides	Cinnamic acids and derivatives		HMDB0001713	C12621	6	5-Ethyl-3-hydroxy-4-methyl-2(5H)-furanone;Homofureanol;Mesifurane;Erinapyrone A;Erinapyrone B;Ibervirin	HMDB0033551;HMDB0033736;HMDB0034230;HMDB0041426;HMDB0041427;HMDB0034370	1	4-Oxocyclohexanecarboxylate	C03767
pos-M165T45	3695.82	3586.68	3228.22	3373.31	3151.47	3637.42	704.159	1298.08	1684.08	1521.22	858.852	1076.13	0.345502	0.000370553	0.0021645	0.0012178	0.00501999	1.45797	0.190695	down	165.075	0.748633	1	1	2-Coumaric acid	Phenylpropanoids and polyketides	Cinnamic acids and derivatives		HMDB0002641	C01772	18	2-Deoxyglucose;L-Fucose-1P;6-methyloxane-2,3,4,5-tetrol;L-Fucose;Rhamnose;1,5-Anhydrosorbitol;Beta-D-Fucose;3-Deoxyfructose;L-Rhamnulose;2-Deoxygalactopyranose;D-Fucose;2-O-Methyl-D-xylose;Alpha-L-fucose;beta-L-fucose;L-Fuculose;Butyl isopropyl disulfide;Butyl propyl disulfide;1-(Methylthio)-1-hexanethiol	HMDB0062477;HMDB0062489;HMDB0124735;HMDB0000174;HMDB0000849;HMDB0002712;HMDB0003081;HMDB0005876;HMDB0010207;HMDB0012327;HMDB0029196;HMDB0033821;HMDB0059624;HMDB0059625;HMDB0060267;HMDB0033050;HMDB0033051;HMDB0039783	22	L-Rhamnose;2-Deoxy-D-glucose;L-Rhamnulose;6-Deoxy-D-galactose;6-Deoxy-L-galactose;D-Rhamnose;L-Fuculose;beta-D-Fucose;beta-L-Rhamnose;L-Rhamnofuranose;alpha-L-Rhamnose;6-Deoxy-D-glucose;2-Deoxy-D-galactose;1,5-Anhydro-D-glucitol;(+)-Quercitol;(-)-Viburnitol;Quinovose;1,5-Anhydro-D-mannitol;alpha-L-Fucopyranose;beta-L-Fucopyranose;6-Deoxy-L-altrose;6-Deoxy-D-talose	C00507;C00586;C00861;C01018;C01019;C01684;C01721;C02095;C02338;C02431;C02476;C02522;C02781;C07326;C08258;C08259;C08352;C16538;C20835;C20836;C21033;C21058
pos-M310T167	3327.15	3875.44	3657.98	3458.32	3743.55	3794.03	2450.34	2664.91	3575.34	584.589	4206.27	4081.83	0.803573	0.263882	0.588745	0.332398	0.649604	0.291451	0.0414739	none	310.163	2.78016	1	1	Sinapine	Phenylpropanoids and polyketides	Cinnamic acids and derivatives		HMDB0029379	C00933	7	Metixene;N,O-Bis- (trimethylsilyl)phenylalanine;Histidinyl-Histidine;Mono-(2-ethyl-5-oxohexyl) phthalate;11,12-Dimethoxydihydrokawain;Coriandrone A;Coriandrone B	HMDB0014484;HMDB0094675;HMDB0028887;HMDB0094645;HMDB0030767;HMDB0037774;HMDB0037775	2	Fulvine;SB_206553	C10304;C11740
pos-M344T162	309069	307163	363656	271661	326301	336823	1.0394e+06	863814	927515	834495	835676	798051	2.76755	5.67779e-09	0.0021645	2.23774e-07	0.00501999	1.08538	0.0825311	up	344.134	2.69256	1	1	1-O-p-Coumaroyl-beta-D-glucose	Phenylpropanoids and polyketides	Cinnamic acids and derivatives		HMDB0036936	null	24	N-(1-Deoxy-1-fructosyl)tyrosine;Famciclovir;3,4,5-trihydroxy-6-[(3-phenylpropanoyl)oxy]oxane-2-carboxylic acid;6-(4-ethenyl-2-methoxyphenoxy)-3,4,5-trihydroxyoxane-2-carboxylic acid;6-(3-ethenyl-5-methoxyphenoxy)-3,4,5-trihydroxyoxane-2-carboxylic acid;3,4,5-trihydroxy-6-[2-(3-oxopropyl)phenoxy]oxane-2-carboxylic acid;3,4,5-trihydroxy-6-[2-(3-hydroxyprop-1-en-1-yl)phenoxy]oxane-2-carboxylic acid;…	HMDB0037845;HMDB0014570;HMDB0125172;HMDB0127979;HMDB0128020;HMDB0134046;HMDB0134047;HMDB0135256;HMDB0135294;HMDB0135296;HMDB0135298;HMDB0135300;HMDB0135302;HMDB0135305;HMDB0135308;HMDB0135655;HMDB0141878;HMDB0033581;HMDB0036735;HMDB0036936;HMDB0039167;HMDB0039169;HMDB0039509;HMDB0060077	7	Salbostatin;4-O-beta-D-Glucosyl-4-hydroxycinnamate;trans-beta-D-Glucosyl-2-hydroxycinnamate;cis-beta-D-Glucosyl-2-hydroxycinnamate;4'-O-beta-D-Glucosyl-cis-p-coumarate;Bilobalide;p-Coumaroyl-D-glucose	C17698;C04415;C05158;C05839;C06739;C07605;C16827
neg-M177T177	691.769	878.263	1654.16	1947.97	1942.6	1200.42	20334.9	15947.9	15941.7	17029.6	13551.2	14739.6	11.7309	9.76205e-06	0.0021645	6.01976e-05	0.00501999	2.43062	0.0698939	up	177.018	2.95233	1	1	6,7-Dihydroxycoumarin	Phenylpropanoids and polyketides	Coumarins and derivatives		HMDB0030819	C09263	9	Aesculetin;5,7-dihydroxy-2H-chromen-2-one;5,6-dihydroxy-2H-chromen-2-one;3,7-dihydroxy-2H-chromen-2-one;3,6-dihydroxy-2H-chromen-2-one;3,8-dihydroxy-2H-chromen-2-one;5,7-Dihydroxy-4H-1-benzopyran-4-one;4,7-Dihydroxy-2H-1-benzopyran-2-one;7,8-dihydroxy-2H-chromen-2-one	HMDB0030819;HMDB0136739;HMDB0136740;HMDB0141198;HMDB0141199;HMDB0141200;HMDB0032950;HMDB0032951;HMDB0130547	4	7,8-Dihydroxycoumarin;5,7-Dihydroxychromone;Esculetin;Caffeoquinone	C03093;C09001;C09263;C16828
neg-M237T132	3373.74	2348.25	3756.75	3177.73	3111.21	3382.94	3703.55	3527.63	3223.89	3531.52	3749.31	3282.42	1.09753	0.192666	0.24026	0.253614	0.303826	0.152657	0.147553	none	237.042	2.2052	1	1	4,7-Dihydroxy-2H-1-benzopyran-2-one	Phenylpropanoids and polyketides	Coumarins and derivatives		HMDB0032951	null	5	3-(6-hydroxy-7-methoxy-2H-1,3-benzodioxol-5-yl)prop-2-enoic acid;3-(7-hydroxy-6-methoxy-2H-1,3-benzodioxol-5-yl)prop-2-enoic acid;Benzoylmalic acid;L-4-Chlorotryptophan;(卤)-6-Chlorotryptophan	HMDB0128679;HMDB0128680;HMDB0039494;HMDB0030400;HMDB0033557	4	Plutonium;Ethychlozate;7-Chloro-L-tryptophan;Quinmerac	C19159;C18532;C19687;C18891
neg-M339T152	7956.34	8373.36	7547.19	15329.5	9230.12	8333.68	5879.36	8204.65	6637.94	6171.52	6856.49	7097.71	0.719526	0.0357233	0.00865801	0.0599292	0.0169785	0.332428	0.173925	none	339.072	2.53028	1	1	Esculin	Phenylpropanoids and polyketides	Coumarins and derivatives		HMDB0030820	C09264	23	6-{3-[(1E)-2-carboxyeth-1-en-1-yl]phenoxy}-3,4,5-trihydroxyoxane-2-carboxylic acid;3,4,5-trihydroxy-6-{[(2E)-3-(3-hydroxyphenyl)prop-2-enoyl]oxy}oxane-2-carboxylic acid;6-{4-[(1E)-2-carboxyeth-1-en-1-yl]phenoxy}-3,4,5-trihydroxyoxane-2-carboxylic acid;3,4,5-trihydroxy-6-{[(2E)-3-(4-hydroxyphenyl)prop-2-enoyl]oxy}oxane-2-carboxylic acid;3,4,5-trihydroxy-6-(3-phenyloxirane-2-carbonyloxy)oxane-2-car…	HMDB0124973;HMDB0124974;HMDB0125164;HMDB0125165;HMDB0126548;HMDB0127983;HMDB0127984;HMDB0128091;HMDB0128092;HMDB0129410;HMDB0132501;HMDB0134049;HMDB0134050;HMDB0134051;HMDB0134052;HMDB0134056;HMDB0134057;HMDB0134059;HMDB0141335;HMDB0030820;HMDB0030821;HMDB0000095;HMDB0011692	8	Daphnin;Sinapoyl_malate;Cichoriin;Esculin;Pirinixic_acid;CMP;Cytidine_2'-phosphate;3'-CMP	C01421;C02887;C09206;C09264;C15617;C00055;C03104;C05822
neg-M339T175	29275	21849.4	22870.5	27899.9	10632.4	24166.2	11332.1	1881.3	2577.03	12414.9	2755.1	16670.5	0.34845	0.0164432	0.0151515	0.0307123	0.0279234	1.24193	0.177533	down	339.097	2.91858	1	1	6,7-Dihydroxycoumarin-6-glucoside	Phenylpropanoids and polyketides	Coumarins and derivatives		NA	NA	0	-	-	1	Thenylchlor	C10959
neg-M343T145	21215.1	23737.8	28553.8	20075	28713.9	27914.5	1412.92	11985.5	7453.38	11311.5	15349.5	9822.9	0.381704	0.0210408	0.0021645	0.0379563	0.00501999	1.26817	0.0342564	down	343.102	2.4202	1	1	7-Hydroxy-3-(4-methoxyphenyl)-4-phenylcoumarin	Phenylpropanoids and polyketides	Coumarins and derivatives		NA	NA	10	Clotrimazole;6-(5-ethyl-2-hydroxy-3-methoxyphenoxy)-3,4,5-trihydroxyoxane-2-carboxylic acid;6-(4-ethyl-2-hydroxy-6-methoxyphenoxy)-3,4,5-trihydroxyoxane-2-carboxylic acid;6-(2-ethyl-5-hydroxy-4-methoxyphenoxy)-3,4,5-trihydroxyoxane-2-carboxylic acid;6-(4-ethyl-5-hydroxy-2-methoxyphenoxy)-3,4,5-trihydroxyoxane-2-carboxylic acid;6-(6-ethyl-3-hydroxy-2-methoxyphenoxy)-3,4,5-trihydroxyoxane-2-carboxy…	HMDB0001922;HMDB0128017;HMDB0128018;HMDB0128043;HMDB0128044;HMDB0128054;HMDB0128055;HMDB0029647;HMDB0034862;HMDB0039316	4	Clotrimazole;TRAM-34;3-Methylthiopropyl-desulfoglucosinolate;S-(Hydroxymethyl)mycothiol	C06922;C13784;C17244;C18235
neg-M373T150	49388.3	39186.6	75453.7	54644.8	57200.4	63577.6	11363.1	12247	9382.81	12410.4	11738.5	10176.7	0.198316	6.4144e-07	0.0021645	7.04409e-06	0.00501999	1.79272	0.0470128	down	373.113	2.50757	1	1	3-(3,4-Dimethoxyphenyl)-7-hydroxy-4-phenylcoumarin	Phenylpropanoids and polyketides	Coumarins and derivatives		NA	NA	4	Geniposidic acid;Balsalazide;2-amino-4-({1-[(carboxymethyl)-C-hydroxycarbonimidoyl]-2-{[2-hydroxy-3-(4-methoxyphenyl)-3-oxo-1-phenylpropyl]sulfanyl}ethyl}-C-hydroxycarbonimidoyl)butanoic acid;2-amino-4-({1-[(carboxymethyl)-C-hydroxycarbonimidoyl]-2-{[1-hydroxy-3-(4-methoxyphenyl)-3-oxo-1-phenylpropan-2-yl]sulfanyl}ethyl}-C-hydroxycarbonimidoyl)butanoic acid	HMDB0034942;HMDB0015149;HMDB0135628;HMDB0135629	4	Secologanate;Swertiamarin;Geniposidic_acid;Gardoside	C01957;C09800;C11673;C16963
pos-M161T482	2609.06	1416.24	2068.14	1580.98	2190.71	2742.64	4933.38	1872.74	2266.28	2497.12	16824.2	2246.37	2.43026	0.173915	0.24026	0.232369	0.303826	0.700871	0.147108	none	161.058	8.02977	1	1	6-Methylcoumarin	Phenylpropanoids and polyketides	Coumarins and derivatives		HMDB0032394	null	17	2-Phenoxyethanol;5-ethylbenzene-1,3-diol;4-ethylbenzene-1,3-diol;Tyrosol;3-Acetyl-2,5-dimethylfuran;1,4-Dimethoxybenzene;1,3-Dimethoxybenzene;4-Ethoxyphenol;2-Methoxy-4-methylphenol;2,6-Dimethyl-1,4-benzenediol;1,2-Dimethoxybenzene;2-Acetyl-3,5-dimethylfuran;1-(2-Furyl)butan-3-one;4-Methoxybenzyl alcohol;1-(2-Furanyl)-1-butanone;4-Ethyl-1,2-benzenediol;3-Ethyl-1,2-benzenediol	HMDB0041607;HMDB0125590;HMDB0126388;HMDB0004284;HMDB0029563;HMDB0029671;HMDB0029672;HMDB0032036;HMDB0032136;HMDB0032137;HMDB0032139;HMDB0032159;HMDB0032290;HMDB0034241;HMDB0039802;HMDB0040174;HMDB0040177	7	3-Methoxybenzyl_alcohol;4-Hydroxyphenylethanol;3-Ethylcatechol;Styrene-cis-2,3-dihydrodiol;2-Methyl-6-oxohepta-2,4-dienal;1-(4'-Hydroxyphenyl)ethanol;(2E,4E,6E)-7-Hydroxy-4-methylhepta-2,4,6-trienal	C03352;C06044;C06728;C07084;C11480;C13638;C20694
pos-M259T433	13975.2	15251.4	36730.4	45460	19073	16288.6	22253.6	23061.9	25020.4	78624.9	28202.2	29678.9	1.40921	0.254734	0.24026	0.32241	0.303826	0.295904	0.0861642	none	259.094	7.2226	1	1	Xanthoxyletin	Phenylpropanoids and polyketides	Coumarins and derivatives		HMDB0033931	null	50	Ribothymidine;Imidazoleacetic acid riboside;3-Methyluridine;3-phenyl-1-(2,4,6-trihydroxyphenyl)propan-1-one;5-[(E)-2-(4-hydroxyphenyl)ethenyl]-4-methoxybenzene-1,3-diol;5-[(E)-2-(4-hydroxy-3-methoxyphenyl)ethenyl]benzene-1,3-diol;2-phenyl-1-(2,4,6-trihydroxyphenyl)propan-1-one;3-(4-hydroxyphenyl)-3,4-dihydro-2H-1-benzopyran-4,7-diol;3-(4-hydroxyphenyl)-3,4-dihydro-2H-1-benzopyran-6,7-diol;3-pheny…	HMDB0000884;HMDB0002331;HMDB0004813;HMDB0128079;HMDB0128517;HMDB0128522;HMDB0129966;HMDB0130493;HMDB0130501;HMDB0130502;HMDB0130513;HMDB0130515;HMDB0132266;HMDB0135065;HMDB0135356;HMDB0135357;HMDB0135358;HMDB0135359;HMDB0135360;HMDB0135361;HMDB0135362;HMDB0135398;HMDB0135399;HMDB0135400;HMDB0135401;HMDB0135402;HMDB0135403;HMDB0004629;HMDB0030616;HMDB0030947;HMDB0031842;HMDB0032725;HMDB0033931;HMD…	14	(1-Ribosylimidazole)-4-acetate;Spongothymidine;Wyerone;Luvangetin;Peucedanin;Davidigenin;Yangonin;Lunularic_acid;Hibiscoquinone_A;2,2-Bis(4-hydroxyphenyl)-propanoic_acid;2-Naphtylmethylsuccinic_acid;Catalpalactone;3-Dimethylallyl-4-hydroxymandelic_acid;N-(2,3-Dihydroxybenzoyl)-L-serine	C05131;C16744;C08465;C09273;C09283;C09618;C09980;C10268;C10352;C13633;C14115;C16929;C12457;C04204
pos-M452T156_2	13288.7	11628.4	12769.2	14174.1	12917.9	11992.5	1372.55	6448.22	6333.98	6134.2	7067.49	6912.94	0.446386	0.016391	0.0021645	0.0306359	0.00501999	1.12644	0.324227	down	452.194	2.60638	1	1	Doxazosin	Organoheterocyclic compounds	Diazinanes		HMDB0014728	C06970	2	Doxazosin;Vestitone 7-glucoside	HMDB0014728;HMDB0033012	4	Doxazosin;Eleganin;Graminiliatrin;cis-(Z)-Flupenthixol	C06970;C09401;C09469;C11191
pos-M113T77	3282.38	3035.28	2813.51	3319.29	3238.5	2960.02	21223.3	19177	19324.4	17591.8	19405.8	18365	6.17124	3.28424e-13	0.0021645	1.02928e-09	0.00501999	1.88359	0.109842	up	113.033	1.27963	1	1	Uracil	Organoheterocyclic compounds	Diazines		HMDB0000300	C00106	1	(aminomethyl)carbamic acid	HMDB0143050	3	Methylazoxymethanol;N-(Hydroxymethyl)urea;alpha-Hydroxy-NDMA	C02390;C06384;C20301
neg-M143T138	2695.77	3334.33	3149.14	2340.54	2555.56	2304.47	2620.83	1853.98	2278.06	1892.2	2152.8	2265.08	0.797502	0.0214994	0.0151515	0.0386553	0.0279234	0.181893	0.0861372	none	143.034	2.3029	1	1	4-Hydroxy-2-butenoic acid gamma-lactone	Organoheterocyclic compounds	Dihydrofurans		HMDB0032330	C17601	9	3-Hexenedioic acid;3-Methylglutaconic acid;(E)-2-Methylglutaconic acid;trans-2-Hexenedioic acid;3-Hydroxyadipic acid 3,6-lactone;Dimethyl fumarate;Maleic acid homopolymer;Ethyl hydrogen fumarate;(R)-2-Amino-N-(2,2,4,4-tetramethyl-3-thietanyl)propanamide	HMDB0000393;HMDB0000522;HMDB0002266;HMDB0013311;HMDB0029171;HMDB0031257;HMDB0036232;HMDB0040207;HMDB0034910	8	2,3-Dimethylmaleate;Triacetate;Methylitaconate;2-Methyleneglutarate;2-Hydroxy-2-(hydroxymethyl)-2H-pyran-3(6H)-one;1,5-Anhydro-4-deoxy-D-glycero-hex-3-en-2-ulose;1,5-Anhydro-4-deoxy-D-glycero-hex-1-en-3-ulose;cis-(Homo)3-aconitate	C00922;C01757;C02295;C02930;C19821;C19822;C19826;C20582
neg-M175T54	23418.9	22190.9	19652.7	7117.81	23499	19900.8	8762.18	13024.4	18096.9	6287.85	4060.4	19864.9	0.605429	0.0990789	0.0411255	0.14321	0.066885	0.441541	0.0939929	none	175.023	0.89485	1	1	Vitamin C	Organoheterocyclic compounds	Dihydrofurans		HMDB0000044	C00072	10	Ascorbic acid;D-Glucurono-6,3-lactone;1,2,3-Propanetricarboxylic acid;Aspartylphenylalanine;L-beta-aspartyl-L-phenylalanine ;Phenylalanyl-Aspartate;Levosimendan;Phenprocoumon;Ipriflavone;Asparenyol	HMDB0000044;HMDB0006355;HMDB0031193;HMDB0000706;HMDB0011167;HMDB0028991;HMDB0015058;HMDB0015081;HMDB0032987;HMDB0041304	16	Ascorbate;D-Glucuronolactone;2-Hydroxy-3-oxoadipate;L-xylo-Hexulonolactone;D-Glucurono-6,2-lactone;5-Dehydro-4-deoxy-D-glucuronate;(4S)-4,6-Dihydroxy-2,5-dioxohexanoate;(4S,5S)-4,5-Dihydroxy-2,6-dioxohexanoate;Parapyruvate;D-Galacturonolactone;2-Dehydro-D-glucono-1,5-lactone;Propane-1,2,3-tricarboxylate;Erythorbic_acid;2-(4-Methoxyphenethyl)chromone;(2-Isopropyl-1-benzofuran-3-yl)(4-hydroxyphenyl…	C00072;C02670;C03217;C03289;C03387;C04053;C04349;C04471;C06033;C06430;C06440;C19806;C20364;C08485;C15191;C14799
pos-M228T504	68618.4	22605.2	26298.5	33452.6	22916.2	24494.2	108996	60194.5	56297.7	41443.9	34136.2	55096.1	1.79532	0.0291749	0.0411255	0.050379	0.066885	0.640904	0.19178	none	228.194	8.40573	1	1	Citral propylene glycol acetal	Organoheterocyclic compounds	Dioxolanes		HMDB0037286	null	13	Altretamine;Linalyl propionate;Methyl (2E,6Z)-dodecadienoate;alpha-Terpineol propanoate;Cepanone;Citral propylene glycol acetal;Propyl 2,4-decadienoate;Tsibulin 1;Isobornyl propionate;Neryl propionate;2-Propenyl cyclohexanebutanoate;Octahydro-2,5,5,8a-tetramethyl-7H-1-benzopyran-7-one;Artemisyl propionate	HMDB0014631;HMDB0030425;HMDB0031014;HMDB0032052;HMDB0032098;HMDB0037286;HMDB0037307;HMDB0037390;HMDB0038249;HMDB0038258;HMDB0038291;HMDB0040232;HMDB0041554	0	-	-
pos-M152T41_2	2342.05	2010.65	2166.07	2521.37	2812.41	2198.41	2851.71	3274.19	3575.6	3959.89	3359.4	4049.53	1.49956	0.000237464	0.0021645	0.000836698	0.00501999	0.921638	0.133443	none	152.035	0.678733	1	1	3,3-Dimethyl-1,2-dithiolane	Organoheterocyclic compounds	Dithiolanes		HMDB0038974	null	0	-	-	1	6-Imino-5-oxocyclohexa-1,3-dienecarboxylate	C04584
pos-M379T471	13022.7	12344.9	13798.7	19142.9	13651.6	11807.4	20072.1	15683.8	15365.4	15922.2	14787.1	14428.6	1.14911	0.121147	0.0411255	0.170194	0.066885	0.16344	0.388312	none	379.28	7.84918	1	1	2-Arachidonoylglycerol	Lipids and lipid-like molecules	Endocannabinoids		HMDB0004666	C13856	7	MG(0:0/18:1(11Z)/0:0);MG(0:0/18:1(9Z)/0:0);MG(18:1(11Z)/0:0/0:0);MG(18:1(9Z)/0:0/0:0);Stearoyllactic acid;3-(2-Heptenyloxy)-2-hydroxypropyl undecanoate;Monooleoylglycerol	HMDB0011536;HMDB0011537;HMDB0011566;HMDB0011567;HMDB0033372;HMDB0034031;HMDB0094684	0	-	-
neg-M129T47_1	2958.96	2778.05	2568.89	3136.21	2399.9	3798.41	1253.47	2122.74	2934.6	4464.83	37369.9	40931.8	5.04962	0.276604	0.699134	0.346101	0.750372	0.816992	0.365826	none	129.038	0.782467	1	1	Mesaconic acid	Lipids and lipid-like molecules	Fatty Acyls		HMDB0000749	C01732	0	-	-	0	-	-
neg-M131T136	5789.47	10651.8	3521.86	3461.57	4894.16	3180.29	6008.23	6702.33	6270.68	6337.36	7295.18	7703.79	1.27996	0.129721	0.0649351	0.180532	0.0964908	0.427452	0.111365	none	131.034	2.26772	1	1	Ethylmalonic acid	Lipids and lipid-like molecules	Fatty Acyls		HMDB0000622	NA	11	Monoethyl malonic acid;Ethylmalonic acid;Glutaric acid;Methylsuccinic acid;Dimethylmalonic acid;2-Acetolactate ;(S)-2-Acetolactate;2-C-Methyl-1,4-erythrono-D-lactone;2-Deoxy-L-ribono-1,4-lactone;2-Hydroxy-4-oxopentanoic acid;(S)-Methylbutanethioic acid	HMDB0000576;HMDB0000622;HMDB0000661;HMDB0001844;HMDB0002001;HMDB0006833;HMDB0006855;HMDB0029884;HMDB0033958;HMDB0040531;HMDB0061879	0	-	-
neg-M133T48	11986.9	12839.7	12474.3	12511.3	13805	18077.5	10055.8	6386.81	8937.22	10577.8	8861.52	10320.6	0.674949	0.00257999	0.0021645	0.00629274	0.00501999	0.536181	0.129262	none	133.032	0.794817	1	1	D-Malic acid	Lipids and lipid-like molecules	Fatty Acyls		HMDB0031518	C00497	5	Ethyl 2-mercaptopropionate;Methyl 3-mercaptobutanoate;Methyl 3-(methylthio)propanoate;Ethyl 2-(methylthio)acetate;Ethyl 3-mercaptopropanoic acid	HMDB0031521;HMDB0032409;HMDB0034377;HMDB0040263;HMDB0040410	1	S,S-Dimethyl-beta-propiothetin	C04022
neg-M145T151	5376.77	10188.3	2105.25	2445.97	3906.23	3461.38	10724.3	4077.26	7300.99	3438.6	3174.3	2949.22	1.15211	0.612823	0.699134	0.675093	0.750372	0.217628	0.30865	none	145.049	2.51942	1	1	Adipic acid	Lipids and lipid-like molecules	Fatty Acyls		HMDB0000448	C06104	5	Prilocaine;ID11614;benzisothiazole piperazine;Asparaginyl-Serine;Serylasparagine	HMDB0014888;HMDB0060827;HMDB0061056;HMDB0028740;HMDB0029034	2	Prilocaine;1D-1-Guanidino-1-deoxy-3-dehydro-scyllo-inositol	C07531;C04673
neg-M147T118	2478.72	2182.18	2630.59	2536.27	2759.39	2041.99	5862.31	5651.86	5249.52	6378.5	7417.05	7105.68	2.57465	1.70046e-07	0.0021645	2.56323e-06	0.00501999	1.32213	0.0431569	up	147.065	1.96343	1	1	Ethylmethylacetic acid	Lipids and lipid-like molecules	Fatty Acyls		HMDB0002176	C18319	8	Mevalonic acid;(R) 2,3-Dihydroxy-3-methylvalerate;Glycerol 1-propanoate;(R)-mevalonate;(2-Methoxyethoxy)propanoic acid;N-carbamoyl-beta-alaninate;Cuscohygrine;Isopropyl beta-D-glucoside	HMDB0000227;HMDB0012140;HMDB0031639;HMDB0059629;HMDB0059705;HMDB0062812;HMDB0030290;HMDB0032705	14	(R)-Mevalonate;(R)-Pantoate;(S)-Mevalonate;3,6-Dideoxy-L-galactose;2,3-Dihydroxy-3-methylpentanoate;(R)-2,3-Dihydroxy-3-methylpentanoate;Abequose;D-Digitoxose;Olivose;Paratose;Tyvelose;L-(+)-Anaferine;Cuscohygrine;D-(-)-Anaferine	C00418;C00522;C02104;C03348;C04104;C06007;C06471;C21045;C21054;C21055;C21062;C06183;C06521;C11358
neg-M157T340	14915.4	13067.7	13684.1	15125.9	12697.6	11098.7	2786.42	3269.98	3568.15	3445.57	3173.66	3194.39	0.2412	1.05792e-09	0.0021645	6.99703e-08	0.00501999	1.32167	0.0466082	down	157.142	5.6694	1	1	Pelargonic acid	Lipids and lipid-like molecules	Fatty Acyls		HMDB0000847	C01601	0	-	-	0	-	-
neg-M159T174	715.992	682.879	452.238	895.85	999.315	1295.06	3732.77	2988.54	2987.23	3613.8	3343.7	3106.61	3.92211	0.000120498	0.0021645	0.000477003	0.00501999	1.66334	0.168048	up	159.065	2.8944	1	1	4-Methyl-2-pentenoic acid	Lipids and lipid-like molecules	Fatty Acyls		HMDB0031561	null	10	Propyleneglycol diacetate;3-Methyladipic acid;Pimelic acid;3,3-Dimethylglutaric acid;2-Methyladipic acid;Diethyl malonate;Mono-methyl-adipate;2-Ethylglutaric acid;Ethyl methyl_succinate;2,2-Dimethylglutaric acid	HMDB0041605;HMDB0000555;HMDB0000857;HMDB0002441;HMDB0029167;HMDB0029573;HMDB0059722;HMDB0059738;HMDB0059893;HMDB0061676	9	Pimelate;(1S,3R,4S)-3,4-Dihydroxycyclohexane-1-carboxylate;2-Propylsuccinic_acid;5-Tetrazolyl-glycine;Aphylline;Lupanine;Matrine;Isomatrine;17-Oxosparteine	C02656;C04687;C16657;C13738;C10752;C10772;C10774;C17442;C18158
neg-M159T203	3447.02	2244.22	2322.69	3945.04	3029.64	2286.45	4465.96	3729.57	4174.34	4949.07	5225.59	5534.45	1.62541	0.00229314	0.004329	0.00569922	0.0091722	0.475139	0.126118	none	159.101	3.38293	1	1	3-Hydroxyvalproic acid	Lipids and lipid-like molecules	Fatty Acyls		HMDB0013899	C16651	15	(7R)-7-hydroxyoctanoic Acid;7-Hydroxyoctanoic acid;Hydroxyoctanoic acid;3-Hydroxyoctanoic acid;(R)-2-Hydroxycaprylic acid;(R)-3-Hydroxyoctanoic acid;5-Hydroxyvalproic acid;3-Hydroxyvalproic acid;4-Hydroxyvalproic acid;Ethyl (卤)-3-hydroxyhexanoate;(+/-)-Ethyl 2-hydroxy-3-methylvalerate;Peroxyoctanoic acid;Isoamyl lactate;Ethyl 2-hydroxy-4-methylpentanoate;Pheniramine	HMDB0062596;HMDB0000486;HMDB0000711;HMDB0001954;HMDB0002264;HMDB0010722;HMDB0013898;HMDB0013899;HMDB0013900;HMDB0031509;HMDB0032270;HMDB0032827;HMDB0059825;HMDB0059867;HMDB0015557	9	Ethyl_(R)-3-hydroxyhexanoate;Ethyl_(S)-3-hydroxyhexanoate;4-Hydroxyvalproic_acid;5-Hydroxyvalproic_acid;3-Hydroxyvalproic_acid;Rengyol;3-Hydroxyoctanoate;Borrerine;Festuclavine	C03864;C03865;C16649;C16650;C16651;C17527;C20793;C09054;C20408
neg-M161T49	26545.9	30681.4	27476.5	26394.5	28745.3	32480.7	17761.9	19883.8	21985.3	19156.2	21957.7	29214.9	0.754158	0.00711295	0.025974	0.0149967	0.0448632	0.587287	0.175468	none	161.044	0.819033	1	1	3-Hydroxy-3-methylglutaric acid	Lipids and lipid-like molecules	Fatty Acyls		HMDB0000355	C03761	9	2-Hydroxyadipic acid;3-Hydroxyadipic acid;3-Hydroxymethylglutaric acid;2(R)-Hydroxyadipic acid;Levoglucosan;D-1-Deoxy-erythro-hexo-2,3-diulose;Diethyl dicarbonate;D-1,5-Anhydrofructose;2-Hydroxy-2-ethylsuccinic acid	HMDB0000321;HMDB0000345;HMDB0000355;HMDB0000368;HMDB0000640;HMDB0029934;HMDB0032873;HMDB0041561;HMDB0059758	20	Lichenin;(R)-3,3-Dimethylmalate;3-Ethylmalate;2-Hydroxyadipate;(R)-2-Ethylmalate;L-Rhamnono-1,4-lactone;(2R,3S)-2,3-Dimethylmalate;3-Hydroxy-3-methylglutarate;2-Dehydro-3-deoxy-L-fuconate;2-Dehydro-3-deoxy-L-rhamnonate;D-Fucono-1,4-lactone;2-Dehydro-3-deoxy-D-fuconate;3,6-Anhydrogalactose;3,6-Anhydroglucose;1,5-Anhydro-D-fructose;Diethyl_pyrocarbonate;(S)-2-(Hydroxymethyl)glutarate;2-Deoxy-scyllo…	C00478;C01088;C01989;C02360;C02488;C02991;C03652;C03761;C03827;C03979;C06158;C06159;C06474;C06478;C06485;C11592;C16390;C17209;C18028;C20902
neg-M171T378	10511.1	8278.59	9123.14	15696.7	8076.77	6703.56	6585	7201.7	9191.47	10789.1	8450.17	9410.32	0.884191	0.50415	0.937229	0.574098	0.953257	0.0968769	0.0566107	none	171.138	6.30483	1	1	Capric acid	Lipids and lipid-like molecules	Fatty Acyls		HMDB0000511	C01571	36	Capric acid;1,1-Diethoxy-2-hexene;Isopentyl isopentanoate;Methyl nonanoate;7-Hydroxy-3,7-dimethyloctanal;Pentyl 3-methylbutanoate;Isooctyl acetate;Acetaldehyde 1,3-octanediol acetal;Ethyl 2-ethylhexanoate;Heptanal propyleneglycol acetal;Hexanal butane-2,3-diol acetal;Hexyl butyrate;Propyl heptanoate;4-Methylnonanoic acid;trans-p-Menthane-1,8-diol;(1R,2S,3S,4R)-p-Menthane-2,3-diol;4-Ethyloctanoic …	HMDB0000511;HMDB0029760;HMDB0030029;HMDB0031264;HMDB0031739;HMDB0032045;HMDB0032070;HMDB0032155;HMDB0032264;HMDB0032302;HMDB0032315;HMDB0033620;HMDB0034457;HMDB0034849;HMDB0035595;HMDB0035723;HMDB0036136;HMDB0036145;HMDB0036228;HMDB0037387;HMDB0037849;HMDB0038038;HMDB0038602;HMDB0038783;HMDB0039218;HMDB0040157;HMDB0040167;HMDB0040195;HMDB0040211;HMDB0040529;HMDB0041216;HMDB0061805;HMDB0094654;HMD…	5	Arcaine;Decanoic_acid;p-Menthane-3,8-diol;Isoamyl_isovalerate;Ethyl_octanoate	C03047;C01571;C02904;C12289;C12292
neg-M173T219	6871.9	2497.42	3869.44	4508.75	5951.76	7290.53	14056.4	9099.11	8696.16	11967.5	10533.3	6450.56	1.96203	0.00661293	0.00865801	0.0140934	0.0169785	0.746563	0.084521	none	173.08	3.64945	1	1	2-Propylglutaric acid	Lipids and lipid-like molecules	Fatty Acyls		HMDB0060684	C16658	13	Dimethyl adipate;Suberic acid;Ethyladipic acid;Diethyl succinate;2,4-Dimethyladipic acid;3-Methylpimelic acid;2-Propylglutaric acid;Thenyldiamine;Gamma glutamyl ornithine;N6-beta-Aspartyllysine;Aspartyllysine;Aspartyl-Lysine;Lysyl-Aspartate	HMDB0041606;HMDB0000893;HMDB0002023;HMDB0033838;HMDB0059727;HMDB0059757;HMDB0060684;HMDB0240241;HMDB0002248;HMDB0004985;HMDB0004987;HMDB0028758;HMDB0028947	6	Suberic_acid;Dimethyl_adipate;2-Propylglutaric_acid;Dimethoxane;Etidocaine;Methapyrilene	C08278;C14570;C16658;C19402;C07530;C11114
neg-M187T138	3507.65	3480.35	2650.53	2649.61	3410.15	3941.16	3165.41	2117.19	1677.23	2061.69	1482.21	2734.73	0.674075	0.0146232	0.025974	0.0277661	0.0448632	0.410256	0.0438683	none	187.024	2.30732	1	1	cis,cis-Muconic acid	Lipids and lipid-like molecules	Fatty Acyls		HMDB0006331	C02480	3	cis-2-Methylaconitate;(Z)-But-1-ene-1,2,4-tricarboxylate;L-N-(1H-Indol-3-ylacetyl)glutamic acid	HMDB0006357;HMDB0060320;HMDB0038665	6	(Z)-But-1-ene-1,2,4-tricarboxylate;(Z)-But-2-ene-1,2,3-tricarboxylate;(E)-3-(Methoxycarbonyl)pent-2-enedioate;(E)-2-(Methoxycarbonylmethyl)butenedioate;trans-Homoaconitate;2-Methyl-trans-aconitate	C04002;C04225;C11514;C11515;C16579;C21250
neg-M187T223	28022.9	22293	26368.4	27870.8	23500.2	32728.5	558032	606094	639890	625022	587092	686017	23.0256	9.60459e-11	0.0021645	1.6511e-08	0.00501999	2.41188	0.106765	up	187.097	3.7098	1	1	Azelaic acid	Lipids and lipid-like molecules	Fatty Acyls		HMDB0000784	C08261	10	Azelaic acid;Nonate;cis- and trans-Ethyl 2,4-dimethyl-1,3-dioxolane-2-acetate;(+/-)-Ethyl 3-acetoxy-2-methylbutyrate;(+/-)-Methyl 5-acetoxyhexanoate;Butyl ethyl malonate;2,4-Dimethylpimelic acid;3-Methylsuberic acid;Diethyl methylsuccinate;Diethyl glutarate	HMDB0000784;HMDB0011717;HMDB0032200;HMDB0032258;HMDB0032387;HMDB0036233;HMDB0059760;HMDB0059783;HMDB0059814;HMDB0059879	2	Azelaic_acid;Eucommiol	C08261;C17878
neg-M189T139	6510.88	6158.64	6609.43	6412.61	7544.46	5974.75	26759.8	26318.7	25320.1	23811.2	26988.7	25411.6	3.94305	4.01247e-10	0.0021645	3.76673e-08	0.00501999	1.36787	0.0553418	up	189.076	2.31905	1	1	6-(2-Hydroxyethoxy)-6-oxohexanoic acid	Lipids and lipid-like molecules	Fatty Acyls		HMDB0061681	null	3	3-Hydroxysuberic acid;Diethyl L-malate;6-(2-Hydroxyethoxy)-6-oxohexanoic acid	HMDB0000325;HMDB0040220;HMDB0061681	1	(R)-3-((R)-3-Hydroxybutanoyloxy)butanoate	C04546
neg-M201T355	6786.57	5791.8	5745.06	7760.62	6207.91	5818.53	8591.56	9876.25	9717.81	11145.1	9890.88	13207.5	1.63811	9.99245e-05	0.0021645	0.000407928	0.00501999	0.522118	0.194815	none	201.112	5.91367	1	1	trans-2-Octenoic acid	Lipids and lipid-like molecules	Fatty Acyls		HMDB0001568	null	7	N-lactoyl-Isoeucine;Sebacic acid;R-2-Hydroxy-3-methylbutanoic acid 3-Methylbutanoyl;Oxalic acid dibutyl ester;2-Ethylsuberic acid;Heptylmalonic acid;3-Methylazelaic acid	HMDB0062180;HMDB0000792;HMDB0031510;HMDB0040196;HMDB0059708;HMDB0059719;HMDB0059754	3	Sebacic_acid;Diethyl_adipate;Dimethyl_suberate	C08277;C14566;C17803
neg-M227T280	17679.1	13924.9	18571.2	20558.7	23040.7	42519.1	1688.99	2170.33	2597.02	2555.78	2612.04	2887.08	0.10647	2.85481e-06	0.0021645	2.23717e-05	0.00501999	1.92918	0.326343	down	227.127	4.66501	1	1	trans-Traumatic acid	Lipids and lipid-like molecules	Fatty Acyls		HMDB0000933	C16308	7	Traumatic acid;5-Heptyltetrahydro-2-oxo-3-furancarboxylic acid;2,3-dinor-6-oxoprostaglandin F1alpha;2,3-Dinor-6-keto-prostaglandin F1 a;2,3-Dinor-TXB2;(-)-11-Hydroxy-9,15,16-trioxooctadecanoic acid;Monic acid	HMDB0000933;HMDB0030994;HMDB0062618;HMDB0002277;HMDB0002904;HMDB0038940;HMDB0061154	1	Traumatic_acid	C16308
neg-M227T434	2268.56	3032.51	1938.21	2261.5	2253.09	1851.24	2987.81	3093.34	3448.87	2736.91	3115.85	2337.88	1.3025	0.0136228	0.0151515	0.0261555	0.0279234	0.351568	0.226505	none	227.2	7.2306	1	1	Myristic acid	Lipids and lipid-like molecules	Fatty Acyls		HMDB0000806	C06424	16	Myristic acid;2,6,10-Trimethylundecanoic acid;12-Methyltridecanoic acid;Hexanal octane-1,3-diol acetal;Undecanal propyleneglycol acetal;Ethyl dodecanoate;Heptyl heptanoate;Hexyl octanoate;Decyl butanoate;3-Methylbutyl nonanoate;Nonyl isovalerate;Dodecyl acetate;Isobutyl decanoate;10-Methyltridecanoic acid;MG(P-18:0e/0:0/0:0);Propylene glycol stearate	HMDB0000806;HMDB0002221;HMDB0031072;HMDB0032318;HMDB0032548;HMDB0033788;HMDB0034461;HMDB0036216;HMDB0037312;HMDB0037495;HMDB0038034;HMDB0038969;HMDB0059865;HMDB0061781;HMDB0011153;HMDB0029764	2	Tetradecanoic_acid;1-O-Octadec-9-enyl_glycerol	C06424;C13860
neg-M229T289	1633.9	1871.32	1451.51	1411.09	1720.14	1985.1	1219.89	700.499	881.436	1017.62	1068.94	1054.7	0.589997	0.00035894	0.0021645	0.00118566	0.00501999	0.575229	0.357503	none	229.143	4.8166	1	1	Dodecanedioic acid	Lipids and lipid-like molecules	Fatty Acyls		HMDB0000623	C02678	4	Bis(1-methylethyl) hexanedioate;Dipropyl hexanedioate;Dodecanedioic acid;Talaromycin A	HMDB0041613;HMDB0041614;HMDB0000623;HMDB0030143	3	Dodecanedioic_acid;Diisopropyl_adipate;Dibutyl_succinate	C02678;C14523;C19143
neg-M233T158	37247.7	29033.3	39476.6	28935.6	33776.6	29906.9	26833.9	11831	23812.6	8950.43	26129.5	9521.41	0.539775	0.0187736	0.0021645	0.0344243	0.00501999	0.817348	0.113195	none	233.101	2.63301	1	1	Nonate	Lipids and lipid-like molecules	Fatty Acyls		HMDB0011717	null	1	Alanyl-Glutamic acid	HMDB0028686	0	-	-
neg-M241T450	16494.8	11839.3	13673.8	16552.4	15293.2	10951.2	13028.4	10483.8	17292.6	11338.8	13746.8	10579.4	0.901716	0.335916	0.393939	0.408059	0.46004	0.12571	0.110893	none	241.216	7.50751	1	1	Pentadecanoic acid	Lipids and lipid-like molecules	Fatty Acyls		HMDB0000826	C16537	13	Pentadecanoic acid;Methyl tetradecanoate;Dodecyl propionate;Hexyl nonanoate;Heptyl octanoate;Octyl heptanoate;Pentyl decanoate;3-Methylbutyl decanoate;7(14)-Farnesene-9,12-diol;Isopropyl_laurate;Ethyl tridecanoate;13-Methylmyristic acid;2,6,10-Trimethyldodecanoic acid	HMDB0000826;HMDB0030469;HMDB0032250;HMDB0032328;HMDB0036218;HMDB0036220;HMDB0037306;HMDB0038907;HMDB0040998;HMDB0059820;HMDB0059833;HMDB0061707;HMDB0041588	2	Pentadecanoic_acid;12-Methyltetradecanoic_acid	C16537;C16665
neg-M243T310	2884.82	2159	2244.81	2137.62	1824.08	2581.28	3031.16	2396.2	3205.95	3276.12	3105.66	3099.19	1.30963	0.00741817	0.00865801	0.0155405	0.0169785	0.42148	0.0604406	none	243.158	5.16492	1	1	1,11-Undecanedicarboxylic acid	Lipids and lipid-like molecules	Fatty Acyls		HMDB0002327	null	3	1,11-Undecanedicarboxylic acid;Menthyl ethylene glycol carbonate;(卤)-1,4-Nonanediol diacetate	HMDB0002327;HMDB0036141;HMDB0037184	0	-	-
neg-M253T391	1586.71	1246.03	1290.82	1339.65	1180.25	1014.75	2378.49	1938.43	2917.29	2178.99	2596.87	2534.14	1.89917	1.73466e-05	0.0021645	9.63377e-05	0.00501999	0.836623	0.0992619	none	253.215	6.52045	1	1	Palmitelaidic acid	Lipids and lipid-like molecules	Fatty Acyls		HMDB0012328	null	13	Hypogeic acid;Palmitoleic acid;Trans-Hexa-dec-2-enoic acid;Palmitelaidic acid;(E)-6-Hexadecenoic acid;5-Dodecyldihydro-2(3H)-furanone;15-Hexadecanolide;(Z)-5-Hexadecenoic acid;(E)-3-Hexadecenoic acid;(Z)-13-Hexadecenoic acid;(E)-11-Hexadecenoic acid;Citronellyl hexanoate;(Z)-14-Methyl-6-pentadecenoic acid	HMDB0002186;HMDB0003229;HMDB0010735;HMDB0012328;HMDB0031053;HMDB0031145;HMDB0031711;HMDB0032638;HMDB0033791;HMDB0035877;HMDB0037647;HMDB0038958;HMDB0041422	1	(9Z)-Hexadecenoic_acid	C08362
neg-M257T331	1119.13	1211.99	1496.42	1109.82	1833.3	1831.76	1647.8	1122.66	1660.22	1839.78	1480.38	1700.61	1.0987	0.399865	0.484848	0.473054	0.550304	0.21239	0.148695	none	257.174	5.51993	1	1	Tetradecanedioic acid	Lipids and lipid-like molecules	Fatty Acyls		HMDB0000872	C11002	5	Diisobutyl adipate;Tetradecanedioic acid;Diethyl decanedioate;2-Hydroxypropyl 2-isopropyl-5-methylcyclohexyl carbonate;1-Hydroxypropan-2-yl 2-isopropyl-5-methylcyclohexyl carbonate	HMDB0041618;HMDB0000872;HMDB0040429;HMDB0059946;HMDB0059947	2	Dibutyl_adipate;Diisobutyl_adipate	C14253;C14260
neg-M265T542_2	31097.1	36458.4	55455.4	33150.1	50030.5	43460.1	34428.6	29113.8	39049.2	37000.2	67188.2	64299	1.08583	0.758828	0.818182	0.803289	0.854771	0.0826343	0.150433	none	265.147	9.02538	1	1	Dodecyl phosphate	Lipids and lipid-like molecules	Fatty Acyls		NA	NA	1	Epinastine	HMDB0014889	0	-	-
neg-M271T391	22357.4	23009.6	20203.9	26158.6	21193.8	17679.5	59121.2	82125.1	75637.2	81558.9	78885.9	78439.5	3.48972	1.11913e-08	0.0021645	3.63902e-07	0.00501999	1.4204	0.070244	up	271.226	6.52443	1	1	16-Hydroxyhexadecanoic acid	Lipids and lipid-like molecules	Fatty Acyls		HMDB0006294	NA	12	(R)-3-Hydroxy-hexadecanoic acid;(R)-2-Hydroxyhexadecanoic acid;3-hydroxyhexadecanoic acid;5-Hydroxyhexadecanoic acid;7-Hydroxyhexadecanoic acid;8-Hydroxyhexadecanoic acid;9-Hydroxyhexadecanoic acid;10-Hydroxyhexadecanoic acid;11-Hydroxyhexadecanoic acid;12-Hydroxyhexadecanoic acid;13-Hydroxyhexadecanoic acid;6-Hydroxyhexadecanoic acid	HMDB0010734;HMDB0031057;HMDB0061658;HMDB0112184;HMDB0112185;HMDB0112186;HMDB0112187;HMDB0112188;HMDB0112189;HMDB0112190;HMDB0112191;HMDB0112192	1	16-Hydroxypalmitate	C18218
neg-M277T381	48200.7	48364.3	8354.81	6346.03	8578.11	24246	63605.3	67841	87229.3	66298.9	121618	77734.1	3.36128	0.00877431	0.0021645	0.0179477	0.00501999	1.8623	0.272645	up	277.216	6.3579	1	1	Gamma-Linolenic acid	Lipids and lipid-like molecules	Fatty Acyls		HMDB0003073	C06426	5	Alpha-Linolenic acid;Gamma-Linolenic acid;Calendic acid;Punicic acid;Linolenelaidic acid	HMDB0001388;HMDB0003073;HMDB0030962;HMDB0030963;HMDB0030964	6	(6Z,9Z,12Z)-Octadecatrienoic_acid;(9Z,12Z,15Z)-Octadecatrienoic_acid;Crepenynate;(9Z,11E,13E)-Octadecatrienoic_acid;Punicic_acid;5beta-Estrane-3alpha,17beta-diol	C06426;C06427;C07289;C08315;C08364;C15201
neg-M277T401	11496.8	11237.6	34805.1	18310.4	6112.13	7711.22	19639.2	22817.1	24334.5	22795.9	21776.9	23351.4	1.50229	0.0721895	0.0649351	0.109393	0.0964908	0.700325	0.170005	none	277.216	6.68855	1	1	Alpha-Linolenic acid	Lipids and lipid-like molecules	Fatty Acyls		HMDB0001388	C06427	5	Alpha-Linolenic acid;Gamma-Linolenic acid;Calendic acid;Punicic acid;Linolenelaidic acid	HMDB0001388;HMDB0003073;HMDB0030962;HMDB0030963;HMDB0030964	6	(6Z,9Z,12Z)-Octadecatrienoic_acid;(9Z,12Z,15Z)-Octadecatrienoic_acid;Crepenynate;(9Z,11E,13E)-Octadecatrienoic_acid;Punicic_acid;5beta-Estrane-3alpha,17beta-diol	C06426;C06427;C07289;C08315;C08364;C15201
neg-M279T406	32254.4	14640.3	19609.1	9895.15	23062.5	33144	46036.6	42229.7	54182.6	36612.8	62949.3	34883.8	2.08811	0.0066405	0.0021645	0.0141463	0.00501999	0.987982	0.14969	none	279.231	6.77208	1	1	Linoleic acid	Lipids and lipid-like molecules	Fatty Acyls		HMDB0000673	C01595	11	Linoleic acid;Bovinic acid;9E,11E-Octadecadienoic acid;10E,12Z-Octadecadienoic acid;Linoelaidic acid;Mangiferic acid;Linalyl caprylate;Ethyl 2E,4Z-hexadecadienoate;5-Octadecynoic acid;Octadecadienoate;6Z,9Z-octadecadienoic acid	HMDB0000673;HMDB0003797;HMDB0005047;HMDB0005048;HMDB0006270;HMDB0029800;HMDB0030430;HMDB0031051;HMDB0031097;HMDB0062784;HMDB0062238	5	Linoleate;9-cis,11-trans-Octadecadienoate;Chaulmoogric_acid;Malvalic_acid;Stearolic_acid	C01595;C04056;C08282;C08321;C08459
neg-M281T514	27594.3	21415.4	30109.8	34567	25105.2	19204.2	33276.5	27310.9	31350.3	29031.5	25802.3	21275.8	1.06362	0.534158	0.699134	0.602894	0.750372	0.11602	0.247453	none	281.248	8.56868	1	1	Oleic acid	Lipids and lipid-like molecules	Fatty Acyls		HMDB0000207	C00712	9	Oleic acid;Elaidic acid;Ethyl 9-hexadecenoate;(E)-13-Octadecenoic acid;cis-Vaccenic acid;Vaccenic acid;(Z)-13-Octadecenoic acid;7Z-octadecenoic acid;Octadec-9-enoic Acid	HMDB0000207;HMDB0000573;HMDB0059871;HMDB0062218;HMDB0240219;HMDB0003231;HMDB0041480;HMDB0062242;HMDB0062703	5	(9Z)-Octadecenoic_acid;(9E)-Octadecenoic_acid;(6Z)-Octadecenoic_acid;(11E)-Octadecenoic_acid;omega-Cycloheptylundecanoic_acid	C00712;C01712;C08363;C08367;C12103
neg-M285T309	8346.63	10263.8	3079.9	4411.06	3413.87	10114.3	61262.7	52246.5	50166.8	38701	65390.8	40958.1	7.79028	7.45698e-05	0.0021645	0.000317962	0.00501999	1.75524	0.054254	up	285.205	5.14412	1	1	Hexadecanedioic acid	Lipids and lipid-like molecules	Fatty Acyls		HMDB0000672	C19615	3	Hexadecanedioic acid;16-Hydroxy-10-oxohexadecanoic acid;2,2,4-Trimethyl-1,3-pentadienol diisobutyrate	HMDB0000672;HMDB0041287;HMDB0059777	2	2,3-Dihydroxycyclopentaneundecanoic_acid;Hexadecanedioate	C14987;C19615
neg-M293T380	151719	153895	173627	199867	128249	96904.4	598116	656054	608045	807591	605947	637992	4.32811	3.68592e-06	0.0021645	2.74376e-05	0.00501999	1.66413	0.111001	up	293.211	6.32658	1	1	17-Hydroxylinolenic acid	Lipids and lipid-like molecules	Fatty Acyls		HMDB0011108	C16346	24	13-OxoODE;9-OxoODE;A-12(13)-EpODE;13-HOTE;15(16)-EpODE;9(10)-EpODE;9-HOTE;17-Hydroxylinolenic acid;10-Oxo-11-octadecen-13-olide;Squamostanal A;15,16-Epoxy-9,12-octadecadienoic acid;(2'E,4'Z,8E)-Colneleic acid;12,13-Epoxy-9,15-octadecadienoic acid;2-Hydroxylinolenic acid;(9S,10E,12Z,15Z)-9-Hydroxy-10,12,15-octadecatrienoic acid;(9Z,12Z,14E)-16-Hydroxy-9,12,14-octadecatrienoic acid;Sterebin D;3,4-D…	HMDB0004668;HMDB0004669;HMDB0010200;HMDB0010203;HMDB0010206;HMDB0010220;HMDB0010224;HMDB0011108;HMDB0029786;HMDB0029969;HMDB0030950;HMDB0030995;HMDB0031088;HMDB0031103;HMDB0031934;HMDB0034586;HMDB0036832;HMDB0039603;HMDB0061644;HMDB0062288;HMDB0112093;HMDB0112099;HMDB0112102;HMDB0112103	11	(9Z)-(13S)-12,13-Epoxyoctadeca-9,11-dienoic_acid;8-[(1R,2R)-3-Oxo-2-{(Z)-pent-2-enyl}cyclopentyl]octanoate;8-(5-Hexyl-furan-2-yl)-octanoic_acid;13-OxoODE;9-OxoODE;13(S)-HOT;9(S)-HOT;2(R)-HOT;17-Hydroxylinolenic_acid;Juvenile_hormone_I;Colneleate	C04594;C04780;C13798;C14765;C14766;C16316;C16326;C16342;C16346;C19613;C19827
neg-M295T401	211231	232815	264902	284956	192393	147760	816616	867172	768152	906555	796592	804720	3.71783	1.74253e-05	0.0021645	9.66465e-05	0.00501999	1.32504	0.0857379	up	295.228	6.68783	1	1	(10E,12Z)-9-HODE	Lipids and lipid-like molecules	Fatty Acyls		HMDB0062652	null	11	13S-hydroxyoctadecadienoic acid;Alpha-dimorphecolic acid;9,10-Epoxyoctadecenoic acid;12,13-EpOME;9-HODE;(Z)-13-Oxo-9-octadecenoic acid;Avenoleic acid;12-Hydroxy-8,10-octadecadienoic acid;13-HODE;(10E,12Z)-9-HODE;(9Z,鈥?1E)-13-HODE	HMDB0004667;HMDB0004670;HMDB0004701;HMDB0004702;HMDB0010223;HMDB0029796;HMDB0029978;HMDB0029998;HMDB0061708;HMDB0062652;HMDB0112194	7	(9Z,12Z)-(8R)-Hydroxyoctadeca-9,12-dienoic_acid;Vernolic_acid;13(S)-HODE;9(S)-HODE;9(10)-EpOME;12(13)-EpOME;18-Oxooleate	C08318;C08368;C14762;C14767;C14825;C14826;C19617
neg-M297T477	11542.7	15573.5	4982.78	5039.41	5981.94	5867.96	4472.87	6143.56	4152.5	4164.13	6045.92	7582.74	0.664684	0.17559	0.393939	0.234339	0.46004	0.377074	0.169049	none	297.242	7.95388	1	1	3-Oxooctadecanoic acid	Lipids and lipid-like molecules	Fatty Acyls		HMDB0010736	null	8	3-Oxooctadecanoic acid;9-Oxooctadecanoic acid;10-Oxooctadecanoic acid;11-Oxooctadecanoic acid;5-Hexyltetrahydro-2-furanoctanoic acid;5-Oxooctadecanoic acid;Ricinoleic acid;9,10-epoxyoctadecanoic acid	HMDB0010736;HMDB0030979;HMDB0030980;HMDB0030981;HMDB0031127;HMDB0034074;HMDB0034297;HMDB0061650	5	2-Oxooctadecanoic_acid;Ricinoleic_acid;(6R,7S)-6,7-Epoxyoctadecanoic_acid;cis-9,10-Epoxystearic_acid;18-Hydroxyoleate	C00869;C08365;C13791;C19418;C19616
neg-M299T434	21681.6	18131.3	27904.1	26723.5	17986.2	13865.9	27175.6	28868	33082.3	30654.6	27694.2	25286.2	1.36794	0.0248352	0.025974	0.0438139	0.0448632	0.471487	0.12561	none	299.258	7.23098	1	1	(R)-3-Hydroxy-Octadecanoic acid	Lipids and lipid-like molecules	Fatty Acyls		HMDB0010737	null	11	(R)-3-Hydroxy-Octadecanoic acid;xi-10-Hydroxyoctadecanoic acid;9-hydroxyoctadecanoic acid;13-hydroxyoctadecanoic acid;12-Hydroxystearic acid;2-hydroxystearate;5-Hydroxyoctadecanoic acid;7-Hydroxyoctadecanoic acid;8-Hydroxyoctadecanoic acid;11-Hydroxyoctadecanoic acid;6-Hydroxyoctadecanoic acid	HMDB0010737;HMDB0037396;HMDB0061661;HMDB0061662;HMDB0061706;HMDB0062549;HMDB0112180;HMDB0112181;HMDB0112182;HMDB0112183;HMDB0112193	3	(R)-2-Hydroxystearate;(S)-2-Hydroxystearate;(R)-10-Hydroxystearate	C03042;C03045;C03195
neg-M299T493	31590.4	23014.1	31247	51707.2	23683.4	11248.9	17877.6	21788.8	20019.9	18362.9	17907.5	11241.2	0.62147	0.122335	0.0411255	0.171625	0.066885	0.345269	0.239162	none	299.258	8.21034	1	1	2-hydroxystearate	Lipids and lipid-like molecules	Fatty Acyls		HMDB0062549	null	11	(R)-3-Hydroxy-Octadecanoic acid;xi-10-Hydroxyoctadecanoic acid;9-hydroxyoctadecanoic acid;13-hydroxyoctadecanoic acid;12-Hydroxystearic acid;2-hydroxystearate;5-Hydroxyoctadecanoic acid;7-Hydroxyoctadecanoic acid;8-Hydroxyoctadecanoic acid;11-Hydroxyoctadecanoic acid;6-Hydroxyoctadecanoic acid	HMDB0010737;HMDB0037396;HMDB0061661;HMDB0061662;HMDB0061706;HMDB0062549;HMDB0112180;HMDB0112181;HMDB0112182;HMDB0112183;HMDB0112193	3	(R)-2-Hydroxystearate;(S)-2-Hydroxystearate;(R)-10-Hydroxystearate	C03042;C03045;C03195
neg-M301T279	468.678	407.274	386.672	359.211	541.108	505.199	7332.11	5206.22	6864.7	5768.95	6520.23	5553.89	13.9596	5.48177e-11	0.0021645	1.16146e-08	0.00501999	2.06278	0.163943	up	301.199	4.65702	1	1	xi-8-Hydroxyhexadecanedioic acid	Lipids and lipid-like molecules	Fatty Acyls		HMDB0037831	null	4	Arginyl-Lysine;Lysyl-Arginine;xi-7-Hydroxyhexadecanedioic acid;xi-8-Hydroxyhexadecanedioic acid	HMDB0028714;HMDB0028945;HMDB0037830;HMDB0037831	1	10-Deoxymethymycin	C11994
neg-M301T362	449.535	993.437	513.144	1268.51	894.075	712.207	957.252	470.307	1084.99	747.096	713.087	1375.94	1.10718	0.633262	0.588745	0.693372	0.649604	0.149411	0.252533	none	301.236	6.04017	1	1	Palmitic acid	Lipids and lipid-like molecules	Fatty Acyls		HMDB0000220	C00249	4	MG(0:0/i-14:0/0:0);MG(i-14:0/0:0/0:0);MG(0:0/14:0/0:0);MG(14:0/0:0/0:0)	HMDB0072853;HMDB0072867;HMDB0011530;HMDB0011561	0	-	-
neg-M303T482	652.756	482.587	385.317	698.54	470.954	367.01	521.155	322.398	585.315	316.063	394.91	381.095	0.824599	0.230734	0.309524	0.295932	0.378061	0.168741	0.167963	none	303.231	8.03697	1	1	Cis-8,11,14,17-Eicosatetraenoic acid	Lipids and lipid-like molecules	Fatty Acyls		HMDB0002177	null	43	Arachidonic acid;Cis-8,11,14,17-Eicosatetraenoic acid;Mesterolone;Drostanolone;Sideridiol;ent-17-Hydroxy-16beta-kauran-19-al;Yucalexin P21;Copalic acid;Junicedral;7,13-Eperudien-15-oic acid;Oryzalexin S;Oryzalexin E;Arachidonate;L-Octanoylcarnitine;Boswellic acid;Sandosapogenol;(+-)-Ethyl 3-hydroxy-2-methylbutyrate;Ganodermanondiol;Soyasapogenol E;Katonic acid;3-Epikatonic acid;beta-Elemolic acid…	HMDB0001043;HMDB0002177;HMDB0006036;HMDB0014996;HMDB0036702;HMDB0036721;HMDB0036754;HMDB0036829;HMDB0036830;HMDB0037824;HMDB0039687;HMDB0039702;HMDB0060102;HMDB0000791;HMDB0002388;HMDB0031882;HMDB0032256;HMDB0033020;HMDB0034652;HMDB0034654;HMDB0034655;HMDB0034961;HMDB0034962;HMDB0034964;HMDB0035119;HMDB0035263;HMDB0035315;HMDB0035353;HMDB0035511;HMDB0035775;HMDB0036675;HMDB0036757;HMDB0036962;HMD…	20	Sodium_oleate;Arachidonate;Acutilol_A;2-Ketoepimanool;Taxa-4(20),11(12)-dien-5alpha,13alpha-diol;Methandriol;Metholone;3alpha-Hydroxy-2alpha-methyl-5alpha-androstan-17-one;17-Methyl-5alpha-androst-2-ene-1alpha,17beta-diol;17beta-Hydroxy-4alpha-methyl-5alpha-androstan-3-one;3beta-Methoxyandrost-5-en-16beta-ol;Dihydroabietic_acid;Abieta-7,13-dien-18,18-diol;L-Octanoylcarnitine;Betulinic_acid;alpha-…	C18601;C00219;C09057;C09124;C11897;C14493;C14605;C14956;C15176;C15252;C15367;C17920;C20329;C02838;C08619;C08623;C08988;C17148;C17420;C20510
neg-M307T434	1120.36	936.699	1452.45	1431.35	914.803	866.882	2387.7	1549.22	925.558	1919.64	1700.08	1237.48	1.44583	0.0662242	0.0649351	0.10162	0.0964908	0.34449	0.128473	none	307.226	7.23359	1	1	3-Methyl-5-propyl-2-furanundecanoic acid	Lipids and lipid-like molecules	Fatty Acyls		HMDB0061646	null	12	Obtusilactone A;3-Methyl-5-pentyl-2-furannonanoic acid;Annosquamosin B;3-Methyl-5-propyl-2-furanundecanoic acid;3,4-Dimethyl-5-propyl-2-furandecanoic acid;5-Ethyl-3,4-dimethyl-2-furanundecanoic acid;5-Hexyl-3,4-dimethyl-2-furanheptanoic acid;3,4-Dimethyl-5-pentyl-2-furanoctanoic acid;5-Butyl-3,4-dimethyl-2-furannonanoic acid;Ginsenoyne M;Ginsenoyne N;Ginsenoyne L	HMDB0030960;HMDB0031091;HMDB0031379;HMDB0061646;HMDB0094643;HMDB0112070;HMDB0112090;HMDB0112096;HMDB0112100;HMDB0035522;HMDB0035523;HMDB0035524	0	-	-
neg-M309T356	62578.7	56138.4	67897.9	79657.3	50557.8	44533.7	115041	114177	147636	101986	85401.8	107612	1.85921	0.000262113	0.0021645	0.000907153	0.00501999	0.719212	0.061962	none	309.206	5.94027	1	1	9-Hydroperoxy-10E,12Z,15Z-octadecatrienoic acid	Lipids and lipid-like molecules	Fatty Acyls		NA	NA	4	12(13)Ep-9-KODE;(9Z,11R,12S,13S,15Z)-12,13-Epoxy-11-hydroxy-9,15-octadecadienoic acid;Sterebin A;Auxin b	HMDB0013623;HMDB0033505;HMDB0035337;HMDB0038484	8	13(S)-HPOT;(9Z,12Z,15Z)-(7S,8S)-Dihydroxyoctadeca-9,12,15-trienoic_acid;Dihydroalbocycline;9(S)-HPOT;2(R)-HPOT;(9R,10E,12Z,15Z)-9-Hydroperoxyoctadeca-10,12,15-trienoate;(8E,10S,12Z,15Z)-10-Hydroperoxyoctadeca-8,12,15-trienoate;Amitraz	C04785;C07357;C15753;C16321;C16341;C19936;C20704;C10995
neg-M311T378	89579.3	100207	98621.7	108518	80750.6	64954.3	65042.2	74332	63625.3	71567.7	83453.5	77334	0.802303	0.0418146	0.0649351	0.0685999	0.0964908	0.242433	0.0554403	none	311.222	6.2964	1	1	9,10-DiHODE	Lipids and lipid-like molecules	Fatty Acyls		HMDB0010221	null	9	11-HpODE;(10E,12Z)-(9S)-9-Hydroperoxyoctadeca-10,12-dienoic acid;13-L-Hydroperoxylinoleic acid;8(R)-Hydroperoxylinoleic acid;9(S)-HPODE;12,13-DiHODE;15,16-DiHODE;9,10-DiHODE;(卤)-(E)-13-Hydroxy-10-oxo-11-octadecenoic acid	HMDB0062281;HMDB0062434;HMDB0003871;HMDB0004706;HMDB0006940;HMDB0010201;HMDB0010208;HMDB0010221;HMDB0040900	12	(9Z,11E)-(13S)-13-Hydroperoxyoctadeca-9,11-dienoic_acid;(9Z,12Z)-(11S)-11-Hydroperoxyoctadeca-9,12-dienoic_acid;(7S,8S)-DiHODE;9(S)-HPODE;8(R)-HPODE;12,13-Epoxy-9-hydroxy-10-octadecenoate;9,10-Epoxy-13-hydroxy-11-octadecenoate;9,10-12,13-Diepoxyoctadecanoate;Octadec-9-ene-1,18-dioic-acid;(8E,10R,12Z)-10-Hydroperoxy-8,12-octadecadienoate;5S,8R-DiHODE;(8E,10S,12Z)-10-Hydroperoxyoctadeca-8,12-dienoa…	C04717;C07338;C07354;C14827;C14831;C14832;C14834;C14836;C19618;C19937;C20186;C20703
neg-M313T339	5607.79	6926.68	4577.38	4265.64	6746.28	5535.24	42083.7	67514.5	48190.9	47575.5	67277.1	51654.9	9.63476	2.11252e-09	0.0021645	1.14758e-07	0.00501999	1.97364	0.0847013	up	313.236	5.64267	1	1	Octadecanedioic acid	Lipids and lipid-like molecules	Fatty Acyls		HMDB0000782	null	5	Octadecanedioic acid;9,10-DHOME;12,13-DHOME;(9xi,10xi,12xi)-9,10-Dihydroxy-12-octadecenoic acid;Dibutyl decanedioate	HMDB0000782;HMDB0004704;HMDB0004705;HMDB0031679;HMDB0041220	5	(9Z)-(7S,8S)-Dihydroxyoctadecenoic_acid;9,10-DHOME;12,13-DHOME;9,10-Epoxy-18-hydroxystearate;(8E,10S)-10-Hydroperoxyoctadeca-8-enoate	C07355;C14828;C14829;C19620;C20702
neg-M313T394_2	6193.93	3204.49	2094.02	5058.56	4118.78	2276.46	17474.5	16106.4	12746.7	12262.8	16128.7	10673.1	3.7214	0.00020758	0.0021645	0.000746774	0.00501999	1.365	0.166775	up	313.236	6.56035	1	1	FAHFA 18:0; FAHFA(2:0/16:0)	Lipids and lipid-like molecules	Fatty Acyls		-	-	5	Octadecanedioic acid;9,10-DHOME;12,13-DHOME;(9xi,10xi,12xi)-9,10-Dihydroxy-12-octadecenoic acid;Dibutyl decanedioate	HMDB0000782;HMDB0004704;HMDB0004705;HMDB0031679;HMDB0041220	5	(9Z)-(7S,8S)-Dihydroxyoctadecenoic_acid;9,10-DHOME;12,13-DHOME;9,10-Epoxy-18-hydroxystearate;(8E,10S)-10-Hydroperoxyoctadeca-8-enoate	C07355;C14828;C14829;C19620;C20702
neg-M315T325	1623.75	2078.76	1700.68	1279.08	1689.1	1600.61	3990.57	6440.82	5810.16	6237.48	8051.77	5385.99	3.60177	1.83829e-06	0.0021645	1.59367e-05	0.00501999	1.03674	0.0409328	up	315.252	5.42492	1	1	(9S,10S)-9,10-dihydroxyoctadecanoate	Lipids and lipid-like molecules	Fatty Acyls		HMDB0059633	C15988	8	MG(0:0/i-15:0/0:0);MG(0:0/a-15:0/0:0)[rac];MG(a-15:0/0:0/0:0)[rac];MG(i-15:0/0:0/0:0);MG(0:0/15:0/0:0);MG(15:0/0:0/0:0);(+)-15,16-Dihydroxyoctadecanoic acid;(9S,10S)-9,10-dihydroxyoctadecanoate	HMDB0072849;HMDB0072862;HMDB0072865;HMDB0072878;HMDB0011532;HMDB0011563;HMDB0031008;HMDB0059633	3	(9R,10R)-Dihydroxyoctadecanoic_acid;(9S,10S)-9,10-Dihydroxyoctadecanoate;9,10-Dihydroxystearate	C08314;C15988;C19622
neg-M325T364	17501.6	28194.5	20000.6	30344.6	14082.1	22910.2	15056.9	55264.8	16787.2	18303.4	8893.05	10918.2	0.941292	0.453957	0.24026	0.526401	0.303826	0.28334	0.428335	none	325.182	6.07113	1	1	Dodecylbenzenesulfonic acid	Lipids and lipid-like molecules	Fatty Acyls		NA	NA	4	Isoacitretin;Acitretin;2-Dodecylbenzenesulfonic acid;4-Dodecylbenzenesulfonic Acid	HMDB0003039;HMDB0014602;HMDB0031031;HMDB0059915	4	AA861;Moxestrol;Pregna-4,16-diene-3,11,20-trione;Fluperlapine	C01349;C14757;C15146;C10967
neg-M327T475	588.589	573.771	730.91	635.64	1113.45	2083.7	675.254	714.655	714.44	703.064	1228.56	1312.32	0.934028	0.962056	0.588745	0.970584	0.649604	0.0192553	0.255807	none	327.231	7.91765	1	1	Docosahexaenoic acid	Lipids and lipid-like molecules	Fatty Acyls		HMDB0002183	C06429	6	Docosahexaenoic acid;Neogrifolin;Grifolin;Retinol acetate;(Z,Z)-2-Methyl-5-(8,11,14-pentadecatrienyl)-1,3-benzenediol;2-trans,4-cis-Decadienoylcarnitine	HMDB0002183;HMDB0030053;HMDB0030446;HMDB0035185;HMDB0038908;HMDB0013325	5	(4Z,7Z,10Z,13Z,16Z,19Z)-Docosahexaenoic_acid;6alpha-Methylprogesterone;2alpha-Methylpregn-4-ene-3,20-dione;16beta-Methylpregn-4-ene-3,20-dione;7alpha-Methyl-4-pregnene-3,20-dione	C06429;C14586;C15116;C15265;C15299
neg-M327T531	7051.82	6810.6	8425.67	13140.5	6865.77	3643.08	4416.45	3756.14	4052.46	2829.3	4482.79	2446.76	0.478562	0.00764224	0.025974	0.0159329	0.0448632	0.608782	0.364333	none	327.289	8.8549	1	1	3-hydroxyicosanoic Acid	Lipids and lipid-like molecules	Fatty Acyls		HMDB0062566	null	6	Polyoxyethylene 40 monostearate;2(R)-hydroxyicosanoic acid;12-hydroxyicosanoic acid;15-hydroxyicosanoic acid;2-hydroxyphytanic acid;3-hydroxyicosanoic Acid	HMDB0032477;HMDB0061659;HMDB0061664;HMDB0061665;HMDB0061666;HMDB0062566	1	L-2-Hydroxyphytanate	C02982
neg-M329T299	193180	101030	252678	141828	111429	209625	214959	210140	194293	215860	269126	316419	1.40705	0.0551842	0.0411255	0.0870325	0.066885	0.356074	0.0385691	none	329.232	4.97877	1	1	9,10,13-TriHOME	Lipids and lipid-like molecules	Fatty Acyls		HMDB0004710	C14835	4	9,12,13-TriHOME;9,10,13-TriHOME;5,8,12-Trihydroxy-9-octadecenoic acid;(9S,10E,12S,13S)-9,12,13-Trihydroxy-10-octadecenoic acid	HMDB0004708;HMDB0004710;HMDB0030936;HMDB0038555	3	9,12,13-TriHOME;9,10,13-TriHOME;9,10-Dihydroxy-12,13-epoxyoctadecanoate	C14833;C14835;C14837
neg-M335T335	5271.11	4531.4	6119.94	5786.67	6825.63	4639.78	9796.46	4804.53	1892.96	6364.92	3601.84	5338.76	0.958551	0.550135	0.818182	0.617938	0.854771	0.169662	0.149983	none	335.22	5.58695	1	1	Prostaglandin A1	Lipids and lipid-like molecules	Fatty Acyls		HMDB0002656	C04685	38	5,12-dihydroxy-6,8,10,14-eicosatetraenoic acid;10-hydroxy-11S,12S-epoxy-5Z,8Z,14Z-eicosatrienoic acid;5,20-DiHETE;5(S),11(R)-DiHETE;(5Z,9E,14Z)-(8xi,11R,12S)-11,12-epoxy-8-hydroxyicosa-5,9,14-trienoic Acid;8,20-DiHETE;15-HPETE;5(S),15(R)-DiHETE;Leukotriene B4;5(S)-Hydroperoxyeicosatetraenoic acid;8-iso-PGA1;Prostaglandin A1;Prostaglandin B1;12(S)-HPETE;15(S)-HPETE;Hepoxilin A3;Hepoxilin B3;12(R)-…	HMDB0062409;HMDB0062479;HMDB0062614;HMDB0062615;HMDB0062619;HMDB0062687;HMDB0062688;HMDB0062749;HMDB0001085;HMDB0001193;HMDB0002236;HMDB0002656;HMDB0002982;HMDB0004243;HMDB0004244;HMDB0004688;HMDB0004690;HMDB0004692;HMDB0004693;HMDB0004696;HMDB0004699;HMDB0005050;HMDB0005087;HMDB0005088;HMDB0005089;HMDB0010204;HMDB0010211;HMDB0010216;HMDB0010219;HMDB0011135;HMDB0012498;HMDB0012839;HMDB0034686;HMD…	19	Prostaglandin_B1;Leukotriene_B4;(13E)-(15S)-15-Hydroxy-9-oxoprosta-10,13-dienoate;(13E)-(15S)-15-Hydroxy-9-oxoprosta-11,13-dienoate;8(R)-HPETE;(5Z,9E,14Z)-(8xi,11R,12S)-11,12-Epoxy-8-hydroxyicosa-5,9,14-trienoic_acid;5(S)-HPETE;12(S)-HPETE;15(S)-HPETE;Diterpenoid_SP-II;Portulal;15H-11,12-EETA;Hepoxilin_A3;Hepoxilin_B3;12(R)-HPETE;11H-14,15-EETA;11(R)-HPETE;9(S)-HPETE;8(S)-HPETE	C00959;C02165;C04685;C04686;C04822;C04849;C05356;C05965;C05966;C09087;C09175;C14781;C14808;C14810;C14812;C14813;C14820;C14821;C14823
neg-M335T416	2627.92	2451.99	9761.74	7702.92	1141.45	860.472	2348.33	1954.62	3505.9	2808.17	2433.68	1944.06	0.610871	0.757247	0.818182	0.802011	0.854771	0.129711	0.163962	none	335.219	6.92582	1	1	5,15-DiHETE	Lipids and lipid-like molecules	Fatty Acyls		HMDB0010216	null	38	5,12-dihydroxy-6,8,10,14-eicosatetraenoic acid;10-hydroxy-11S,12S-epoxy-5Z,8Z,14Z-eicosatrienoic acid;5,20-DiHETE;5(S),11(R)-DiHETE;(5Z,9E,14Z)-(8xi,11R,12S)-11,12-epoxy-8-hydroxyicosa-5,9,14-trienoic Acid;8,20-DiHETE;15-HPETE;5(S),15(R)-DiHETE;Leukotriene B4;5(S)-Hydroperoxyeicosatetraenoic acid;8-iso-PGA1;Prostaglandin A1;Prostaglandin B1;12(S)-HPETE;15(S)-HPETE;Hepoxilin A3;Hepoxilin B3;12(R)-…	HMDB0062409;HMDB0062479;HMDB0062614;HMDB0062615;HMDB0062619;HMDB0062687;HMDB0062688;HMDB0062749;HMDB0001085;HMDB0001193;HMDB0002236;HMDB0002656;HMDB0002982;HMDB0004243;HMDB0004244;HMDB0004688;HMDB0004690;HMDB0004692;HMDB0004693;HMDB0004696;HMDB0004699;HMDB0005050;HMDB0005087;HMDB0005088;HMDB0005089;HMDB0010204;HMDB0010211;HMDB0010216;HMDB0010219;HMDB0011135;HMDB0012498;HMDB0012839;HMDB0034686;HMD…	0	-	-
neg-M337T391	2102.08	1457.22	66431.4	48479.1	2419.88	2285.5	13176.9	16096.1	10118.7	9089.6	26432.3	10183.7	0.690865	0.337918	0.393939	0.410185	0.46004	0.592694	0.0908313	none	337.237	6.51962	1	1	FAHFA 20:2; FAHFA(2:0/18:2)	Lipids and lipid-like molecules	Fatty Acyls		-	-	9	14,15-DiHETrE;8,9-DiHETrE;11,12-DiHETrE;5,6-DHET;12-Keto-tetrahydro-leukotriene B4;10,11-dihydro-leukotriene B4;6,7-dihydro-12-epi-LTB4;Sterebin E;15-Hydroperoxyeicosa-8Z,11Z,13E-trienoate	HMDB0002265;HMDB0002311;HMDB0002314;HMDB0002343;HMDB0002995;HMDB0012504;HMDB0012838;HMDB0035379;HMDB0060106	6	Aphidicolin;Zoapatanol;5,6-DHET;8,9-DHET;11,12-DHET;14,15-DHET	C06088;C09205;C14772;C14773;C14774;C14775
neg-M341T431	918.65	2090.13	1155.6	1540.31	879.168	1641.15	3457.98	5186.51	2840.53	3097.41	4416.83	2013.29	2.55472	0.000730137	0.004329	0.00216029	0.0091722	0.779473	0.233856	none	341.268	7.17501	1	1	FAHFA 20:0; FAHFA(2:0/18:0)	Lipids and lipid-like molecules	Fatty Acyls		-	-	0	-	-	0	-	-
neg-M353T363_2	20576.2	90780.9	27949.1	24692.3	18668	15638	21172.6	64566.9	15964.2	19277.4	15041.1	16124.8	0.767239	0.539234	0.393939	0.607697	0.46004	0.2011	0.18376	none	353.212	6.05553	1	1	8-Isoprostaglandin E1	Lipids and lipid-like molecules	Fatty Acyls		HMDB0004686	null	0	-	-	0	-	-
neg-M369T488	1475.92	1295.43	1311.27	1485.12	1070.38	641.137	2503.25	1992.92	1866.08	2185.55	1942.85	1486.23	1.64534	0.00806146	0.0021645	0.0166814	0.00501999	0.893912	0.247718	none	369.298	8.12692	1	1	FAHFA 22:0; FAHFA(4:0/18:0)	Lipids and lipid-like molecules	Fatty Acyls		-	-	2	Diethylhexyl adipate;Dioctyl hexanedioate	HMDB0040270;HMDB0041619	2	Di(2-ethylhexyl)_adipate;Docosanedioate	C14240;C19625
neg-M371T470	3153.26	3422.14	2691.83	1043.17	861.502	1660.38	4317.23	4240.11	2121.33	2966.43	3067.91	2125.39	1.46805	0.120321	0.24026	0.16919	0.303826	0.630517	0.217816	none	371.314	7.83105	1	1	Heneicosanoic acid	Lipids and lipid-like molecules	Fatty Acyls		HMDB0002345	null	4	MG(19:0/0:0/0:0);MG(0:0/19:0/0:0);MG(0:0/i-19:0/0:0);MG(i-19:0/0:0/0:0)	HMDB0072839;HMDB0072840;HMDB0072876;HMDB0072881	0	-	-
neg-M529T480	3358.31	2960.35	2989.05	3602.94	1783.05	1367.91	5235.63	4714.65	4271.44	3773.82	2995.2	2995.47	1.49339	0.0458326	0.025974	0.0742263	0.0448632	0.37322	0.368798	none	529.421	8.00493	1	1	FAHFA 34:4; FAHFA(16:1/18:3)	Lipids and lipid-like molecules	Fatty Acyls		-	-	0	-	-	0	-	-
neg-M686T126	1943.28	1609.54	2034.78	947.031	2023.96	1683.82	1029.29	1477.7	1336.21	1229.42	1450.42	1536.64	0.786893	0.144	0.0649351	0.197644	0.0964908	0.274235	0.126791	none	686.139	2.10622	1	1	3'-Dephosphocoenzyme A	Lipids and lipid-like molecules	Fatty Acyls		NA	NA	2	Dephospho-CoA;Cefpimizole	HMDB0001373;HMDB0041851	1	Dephospho-CoA	C00882
pos-M115T132	1750.59	944.611	3468.01	769.458	825.89	823.559	2150.3	2730.13	1561.09	2395.86	1720.17	1683.24	1.42631	0.09708	0.179654	0.140811	0.236195	0.48647	0.122228	none	115.074	2.20805	1	1	2-Methyl-2-pentenoic acid	Lipids and lipid-like molecules	Fatty Acyls		HMDB0031560	null	0	-	-	0	-	-
pos-M133T408	4681.77	2116.55	3892.07	5483.03	4183.23	3415.74	2461.07	2868.66	2765.83	3355.29	3221.24	3367.48	0.758845	0.141185	0.0649351	0.194205	0.0964908	0.259332	0.100458	none	133.027	6.80437	1	1	2,4,6-Octatriynoic acid	Lipids and lipid-like molecules	Fatty Acyls		HMDB0030967	null	6	Pyrocatechol;Hydroquinone;(E,E)-2,4-Hexadienedial;1,3-Benzenediol;5-Methyl-2-furancarboxaldehyde;2-Acetylfuran	HMDB0000957;HMDB0002434;HMDB0031180;HMDB0032037;HMDB0033002;HMDB0033127	6	Catechol;Hydroquinone;Resorcinol;Benzenediol;5-Methyl-2-furaldehyde;Catechol	C00090;C00530;C01751;C01785;C11115;C15571
pos-M141T342	10808.9	10107.3	10291.6	11589.1	11430.9	8473.59	3419.12	4104.73	5400.5	5190.32	5336.48	4888.05	0.45197	1.20307e-05	0.0021645	7.14197e-05	0.00501999	0.837222	0.120913	none	141.126	5.6936	1	1	(3E,6Z)-3,6-Nonadien-1-ol	Lipids and lipid-like molecules	Fatty Acyls		HMDB0038067	null	0	-	-	0	-	-
pos-M155T299	20269.6	6459.48	7422.44	5456.65	5129.23	5678.23	21205.7	23172.8	14760.6	14002.4	21597.1	15275.3	2.18214	0.00616024	0.0151515	0.0132507	0.0279234	1.06403	0.275686	up	155.105	4.98173	1	1	Methyl 2-octynoate	Lipids and lipid-like molecules	Fatty Acyls		HMDB0031302	NA	3	xi-1-Butoxy-1-methoxyethane;1-Methylnicotinamide;Pralidoxime	HMDB0037636;HMDB0000699;HMDB0014871	3	1-tert-Butoxy-2-propanol;1-Methylnicotinamide;Pralidoxime	C19356;C02918;C07400
pos-M173T379	9460.12	8312.37	10294	12528.1	9713.07	8835.67	7936.84	8551.86	11671.5	11580.5	11671.9	11672.5	1.06665	0.535931	0.699134	0.604694	0.750372	0.063344	0.352949	none	173.152	6.31748	1	1	3-Methylbutyl pentanoate	Lipids and lipid-like molecules	Fatty Acyls		HMDB0040529	null	0	-	-	1	Arcaine	C03047
pos-M211T213	35170.6	44431.1	35816.1	37388.8	39253.6	42631.9	24830.7	24426	26053	22663.3	24123.2	20711.3	0.608489	2.36802e-06	0.0021645	1.93304e-05	0.00501999	0.592643	0.06928	none	211.168	3.54664	1	1	Propyl 2,4-decadienoate	Lipids and lipid-like molecules	Fatty Acyls		HMDB0037307	null	14	Altretamine;Linalyl propionate;Methyl (2E,6Z)-dodecadienoate;alpha-Terpineol propanoate;Cepanone;Citral propylene glycol acetal;Propyl 2,4-decadienoate;Tsibulin 1;Isobornyl propionate;Neryl propionate;2-Propenyl cyclohexanebutanoate;Octahydro-2,5,5,8a-tetramethyl-7H-1-benzopyran-7-one;Artemisyl propionate;1,1-Dimethoxynonane	HMDB0014631;HMDB0030425;HMDB0031014;HMDB0032052;HMDB0032098;HMDB0037286;HMDB0037307;HMDB0037390;HMDB0038249;HMDB0038258;HMDB0038291;HMDB0040232;HMDB0041554;HMDB0034151	0	-	-
pos-M211T241	11450.4	17498.2	13766.3	27549.8	13070.9	6844.59	8235.87	10616.7	6842.29	8111.04	10550.2	21284.1	0.727878	0.249622	0.179654	0.316687	0.236195	0.378752	0.333194	none	211.131	4.01618	1	1	Jasmonic acid	Lipids and lipid-like molecules	Fatty Acyls		HMDB0032797	C08491	22	Jasmonic acid;Sedanonic acid;Dihydro-3-(2-octenyl)-2,5-furandione;(R)-8-Acetoxycarvotanacetone;1-Benzyloxy-1-(2-methoxyethoxy)ethane;4-(Butoxymethyl)-2-methoxyphenol;Isoamyl 2-furonpropionate;Dihydro-3-(1-octenyl)-2,5-furandione;3-Ethenyl-2,5-dimethyl-4-oxohex-5-en-2-yl acetate;2,6-Dimethyl-7-octene-2,3,6-triol;Ethyl (卤)-3-hydroxyoctanoate;3-Hydroxycapric acid;(R)-3-Hydroxydecanoic acid;9-Hydroxy…	HMDB0032797;HMDB0032871;HMDB0033102;HMDB0037104;HMDB0037135;HMDB0037642;HMDB0037735;HMDB0037816;HMDB0041573;HMDB0038186;HMDB0041600;HMDB0002203;HMDB0010725;HMDB0033201;HMDB0033574;HMDB0033640;HMDB0034783;HMDB0039470;HMDB0039668;HMDB0039669;HMDB0039893;HMDB0040329	4	(-)-Jasmonic_acid;(+)-7-Isojasmonic_acid;10-Hydroxydecanoic_acid;6-Hydroxy-3,7-dimethyloctanoate	C08491;C16317;C02774;C18067
pos-M214T282	11118.2	4708.61	8420.71	4737.94	8152.41	8112.2	3542.18	3132.88	10537.7	5345.16	4106.55	6074.4	0.72351	0.145126	0.179654	0.198988	0.236195	0.384773	0.07446	none	214.178	4.70649	1	1	Dodeca-2(E),4(E)-dienoic acid	Lipids and lipid-like molecules	Fatty Acyls		NA	NA	0	-	-	0	-	-
pos-M228T306	842989	222169	221007	250355	300715	327843	321595	233182	564492	288044	230640	256581	0.875042	0.820194	0.937229	0.855469	0.953257	0.0771275	0.0432922	none	228.196	5.10223	1	1	Methyl (2E,6Z)-dodecadienoate	Lipids and lipid-like molecules	Fatty Acyls		HMDB0031014	null	12	Linalyl propionate;Methyl (2E,6Z)-dodecadienoate;alpha-Terpineol propanoate;Cepanone;Citral propylene glycol acetal;Propyl 2,4-decadienoate;Tsibulin 1;Isobornyl propionate;Neryl propionate;2-Propenyl cyclohexanebutanoate;Octahydro-2,5,5,8a-tetramethyl-7H-1-benzopyran-7-one;Artemisyl propionate	HMDB0030425;HMDB0031014;HMDB0032052;HMDB0032098;HMDB0037286;HMDB0037307;HMDB0037390;HMDB0038249;HMDB0038258;HMDB0038291;HMDB0040232;HMDB0041554	0	-	-
pos-M229T317	7634.31	1329.33	7258.75	1162.23	1708.5	6572.76	13571.4	13039	13476.7	12761	13105.3	13874.5	3.11027	0.0115338	0.0021645	0.0227115	0.00501999	1.38478	0.090414	up	229.178	5.28709	1	1	11-Hydroxy-9-tridecenoic acid	Lipids and lipid-like molecules	Fatty Acyls		HMDB0035881	null	4	11-Hydroxy-9-tridecenoic acid;Menthone 1,2-glyceryl ketal;Menthyl lactate;Menthone 1,3-glyceryl ketal	HMDB0035881;HMDB0036139;HMDB0037212;HMDB0040004	1	Atraton	C19098
pos-M253T413	18455	17469.1	20466	26120.4	21646.7	12119.4	24782.8	8585.77	29823.2	34216.5	12307.5	12546.2	1.05147	0.849654	0.937229	0.880315	0.953257	0.0857176	0.413896	none	253.233	6.8898	1	1	Geranyl hexanoate	Lipids and lipid-like molecules	Fatty Acyls		HMDB0029351	null	0	-	-	0	-	-
pos-M255T482	22378	20810.4	24430.2	21813	19877.8	17772	37113.4	28655.7	31046.5	27175.8	26851.3	27320.3	1.40196	0.00058904	0.0021645	0.00179671	0.00501999	0.441268	0.112916	none	255.23	8.02507	1	1	cis-9-Hexadecenoic acid	Lipids and lipid-like molecules	Fatty Acyls		HMDB0003229	C08362	13	Hypogeic acid;Palmitoleic acid;Trans-Hexa-dec-2-enoic acid;Palmitelaidic acid;(E)-6-Hexadecenoic acid;5-Dodecyldihydro-2(3H)-furanone;15-Hexadecanolide;(Z)-5-Hexadecenoic acid;(E)-3-Hexadecenoic acid;(Z)-13-Hexadecenoic acid;(E)-11-Hexadecenoic acid;Citronellyl hexanoate;(Z)-14-Methyl-6-pentadecenoic acid	HMDB0002186;HMDB0003229;HMDB0010735;HMDB0012328;HMDB0031053;HMDB0031145;HMDB0031711;HMDB0032638;HMDB0033791;HMDB0035877;HMDB0037647;HMDB0038958;HMDB0041422	1	(9Z)-Hexadecenoic_acid	C08362
pos-M256T446	2.30398e+06	2.22244e+06	2.37893e+06	2.71736e+06	2.30796e+06	1.78071e+06	1.41015e+06	1.81414e+06	2.02525e+06	1.85742e+06	2.06449e+06	1.80997e+06	0.800898	0.0185791	0.0411255	0.0341152	0.066885	0.172641	0.0185142	none	256.264	7.43609	1	1	Palmitamide	Lipids and lipid-like molecules	Fatty Acyls		HMDB0012273	NA	4	Palmitic amide;3-Methylcyclopentadecanone;(卤)-2-Dodecylcyclobutanone;Hexadecenal	HMDB0012273;HMDB0034181;HMDB0037544;HMDB0060482	2	Hexadecenal;Bombykol	C06123;C16873
pos-M277T471	61069.7	105255	118355	94157.5	94983.3	91647	259516	210018	190704	210047	123110	222954	2.15105	0.000272911	0.0021645	0.000938387	0.00501999	0.881984	0.0872841	none	277.215	7.84822	1	1	4,8,12,15-Octadecatetraenoic acid	Lipids and lipid-like molecules	Fatty Acyls		HMDB0032672	null	23	19-Norandrosterone;19-Nor-5-androstenediol;19-Noretiocholanolone;Stearidonic acid;Phenethyl decanoate;4,8,12,15-Octadecatetraenoic acid;(E,E)-11,13-Octadecadien-9-ynoic acid;17beta-hydroxy-5beta-estran-3-one;Hypogeic acid;Palmitoleic acid;Trans-Hexa-dec-2-enoic acid;Palmitelaidic acid;(E)-6-Hexadecenoic acid;5-Dodecyldihydro-2(3H)-furanone;15-Hexadecanolide;(Z)-5-Hexadecenoic acid;(E)-3-Hexadecen…	HMDB0002697;HMDB0004590;HMDB0005886;HMDB0006547;HMDB0032464;HMDB0032672;HMDB0034382;HMDB0062677;HMDB0002186;HMDB0003229;HMDB0010735;HMDB0012328;HMDB0031053;HMDB0031145;HMDB0031711;HMDB0032638;HMDB0033791;HMDB0035877;HMDB0037647;HMDB0038958;HMDB0041422;HMDB0000705;HMDB0000756	3	Stearidonic_acid;Kinoprene;(9Z)-Hexadecenoic_acid	C16300;C19042;C08362
pos-M282T486	1.25623e+07	1.22086e+07	1.36002e+07	1.46448e+07	1.29439e+07	1.19619e+07	5.099e+06	5.51528e+06	5.3892e+06	5.35006e+06	5.06963e+06	5.50893e+06	0.409797	1.84535e-08	0.0021645	5.16014e-07	0.00501999	1.02206	0.0651964	down	282.28	8.10465	1	1	Oleamide	Lipids and lipid-like molecules	Fatty Acyls		HMDB0002117	C19670	2	Oleamide;(卤)-(Z)-2-(5-Tetradecenyl)cyclobutanone	HMDB0002117;HMDB0037543	2	Dodemorph;Oleamide	C18786;C19670
pos-M284T482	921082	820441	985751	1.15188e+06	839305	661051	434936	524160	564173	460119	505118	506834	0.556805	0.000225118	0.0021645	0.000801236	0.00501999	0.555182	0.0965296	none	284.292	8.02802	1	1	Stearamide	Lipids and lipid-like molecules	Fatty Acyls		HMDB0034146	C13846	1	Octadecanamide	HMDB0034146	1	Octadecanamide	C13846
pos-M291T439	34721.9	39893.3	45192.4	50207.9	48603.3	58213.7	462470	404346	319368	387847	152421	439943	7.82565	1.39449e-05	0.0021645	8.06794e-05	0.00501999	2.24944	0.0520487	up	291.23	7.31719	1	1	Stearidonic acid methyl ester	Lipids and lipid-like molecules	Fatty Acyls		NA	NA	17	Succinylcholine;Androsterone;Epiandrosterone;Etiocholanolone;Epietiocholanolone;Dihydrotestosterone;5-Androstenediol;4-Androstenediol;5b-Dihydrotestosterone;4-Methylphenyl dodecanoate;Cyclohexaneundecanoic acid;(Z)-9-Heptadecenoic acid;2,4-Heptadecanedione;10Z-Heptadecenoic acid;7-Hexadecenoic acid, methyl ester;9Z-heptadecenoic acid;Heptanoylcarnitine	HMDB0014347;HMDB0000031;HMDB0000365;HMDB0000490;HMDB0000546;HMDB0002961;HMDB0003818;HMDB0005849;HMDB0006770;HMDB0037711;HMDB0030997;HMDB0031046;HMDB0040888;HMDB0060038;HMDB0061858;HMDB0062437;HMDB0013238	15	Succinylcholine;Androsterone;16-Oxosteroid;Dihydrotestosterone;Androstenediol;Etiocholanolone;5beta-Dihydrotestosterone;Epiandrosterone;4-Androstenediol;5-Androstene-3beta,16alpha-diol;11beta-Hydroxy-5alpha-androstan-17-one;17beta-Hydroxy-2alpha-methyl-5alpha-estran-3-one;5-Androstene-3beta,16beta-diol;omega-Cyclohexylundecanoic_acid;9E-Heptadecenoic_acid	C07546;C00523;C01986;C03917;C04295;C04373;C05293;C07635;C14210;C14631;C14932;C15326;C15442;C12100;C16536
pos-M293T373	411957	484182	517775	650133	616579	412572	190206	204608	194340	231880	213951	234710	0.41048	2.05276e-05	0.0021645	0.000110058	0.00501999	0.81359	0.261223	none	293.211	6.21023	1	1	(2'E,4'Z,7'Z,8E)-Colnelenic acid	Lipids and lipid-like molecules	Fatty Acyls		HMDB0030996	C16320	7	(2'E,4'Z,7'Z,8E)-Colnelenic acid;Panaquinquecol 1;[7]-Paradol;3-Oxohexadecanoic acid;8-Oxohexadecanoic acid;9-Oxohexadecanoic acid;11-Oxohexadecanoic acid	HMDB0030996;HMDB0038035;HMDB0040806;HMDB0010733;HMDB0030972;HMDB0030973;HMDB0030978	10	12-OPDA;(9Z,15Z)-(13S)-12,13-Epoxyoctadeca-9,11,15-trienoic_acid;alpha-Licanic_acid;(9R,13R)-12-Oxo-phytodienoic_acid;17beta-Hydroxy-2-oxa-5alpha-androstan-3-one;Etherolenic_acid;Colnelenic_acid;9,10-EOT;10-OPDA;16-Oxo-palmitate	C01226;C04672;C08319;C13816;C14911;C16319;C16320;C16324;C16325;C19614
pos-M293T395	320819	295255	353582	376619	320534	355314	1.14266e+06	1.27129e+06	1.13713e+06	1.34959e+06	1.47039e+06	2.46548e+06	4.36993	2.55089e-05	0.0021645	0.000131437	0.00501999	1.81479	0.446132	up	293.211	6.58965	1	1	Panaquinquecol 1	Lipids and lipid-like molecules	Fatty Acyls		HMDB0038035	null	7	(2'E,4'Z,7'Z,8E)-Colnelenic acid;Panaquinquecol 1;[7]-Paradol;3-Oxohexadecanoic acid;8-Oxohexadecanoic acid;9-Oxohexadecanoic acid;11-Oxohexadecanoic acid	HMDB0030996;HMDB0038035;HMDB0040806;HMDB0010733;HMDB0030972;HMDB0030973;HMDB0030978	10	12-OPDA;(9Z,15Z)-(13S)-12,13-Epoxyoctadeca-9,11,15-trienoic_acid;alpha-Licanic_acid;(9R,13R)-12-Oxo-phytodienoic_acid;17beta-Hydroxy-2-oxa-5alpha-androstan-3-one;Etherolenic_acid;Colnelenic_acid;9,10-EOT;10-OPDA;16-Oxo-palmitate	C01226;C04672;C08319;C13816;C14911;C16319;C16320;C16324;C16325;C19614
pos-M307T469	45273.9	24365.9	46470.6	52539	28413.2	20673.1	12109.9	33735.2	13869.6	38522.8	13833	14294.1	0.580358	0.0472084	0.0649351	0.0760855	0.0964908	0.524738	0.0790819	none	307.281	7.8125	1	1	11,14,17-Eicosatrienoic acid, (Z,Z,Z)-	Lipids and lipid-like molecules	Fatty Acyls		HMDB0060039	C16522	0	-	-	0	-	-
pos-M314T364	15614.3	16628.1	14543.3	18450.8	15614.1	15082.5	19911.5	11004.2	19855.1	17271.4	16623.9	17580.3	1.06581	0.628227	0.24026	0.689007	0.303826	0.0636306	0.123978	none	314.23	6.07148	1	1	Acylcarnitine 10:1	Lipids and lipid-like molecules	Fatty Acyls		HMDB13205	C02301	4	9-Decenoylcarnitine;5-formyl-6-hydroxy-1,1,4a,6-tetramethyl-decahydronaphthalen-2-yl acetate;Tanacetol B;(1(10)E,4a,5E)-1(10),5-Germacradiene-12-acetoxy-4,11-diol	HMDB0013205;HMDB0134775;HMDB0035075;HMDB0038798	1	10-Deoxymethynolide	C11993
pos-M315T339_2	5044.01	1845.37	4150.93	4540.77	1359.22	1725.71	15507.1	22481.2	14607.8	11951.6	21701.4	17110.3	5.53731	0.000230857	0.0021645	0.000817664	0.00501999	1.63555	0.100984	up	315.251	5.64462	1	1	9,10-Dihydroxy-12Z-octadecenoic acid	Lipids and lipid-like molecules	Fatty Acyls		HMDB0004704	C14828	5	Octadecanedioic acid;9,10-DHOME;12,13-DHOME;(9xi,10xi,12xi)-9,10-Dihydroxy-12-octadecenoic acid;Dibutyl decanedioate	HMDB0000782;HMDB0004704;HMDB0004705;HMDB0031679;HMDB0041220	5	(9Z)-(7S,8S)-Dihydroxyoctadecenoic_acid;9,10-DHOME;12,13-DHOME;9,10-Epoxy-18-hydroxystearate;(8E,10S)-10-Hydroperoxyoctadeca-8-enoate	C07355;C14828;C14829;C19620;C20702
pos-M317T423	21596	16177.2	20756.9	20523.4	17549.2	18926.1	11005.9	6864.02	12519.4	30990.3	9026.37	36577.5	0.926034	0.376379	0.393939	0.449401	0.46004	0.232045	0.0772969	none	317.245	7.05773	1	1	Linoleic acid methyl ester	Lipids and lipid-like molecules	Fatty Acyls		HMDB0034381	NA	13	Pregnenolone;20a-Dihydroprogesterone;5a-Pregnane-3,20-dione;Calusterone ;Ethyltestosterone;Norbolethone;Bolasterone;(3beta,5alpha)-3-Hydroxypregn-16-en-20-one;1-Phenyl-1,3-pentadecanedione;Kaurenoic acid methyl ester;5-(8,11-Pentadecadienyl)-1,3-benzenediol;5-alpha-Pregnan-3,20-dione;Methyl linoleate	HMDB0000253;HMDB0003069;HMDB0003759;HMDB0004627;HMDB0006002;HMDB0006026;HMDB0006048;HMDB0034369;HMDB0035580;HMDB0036729;HMDB0038534;HMDB0059652;HMDB0034381	15	Pregnenolone;5alpha-Pregnane-3,20-dione;20alpha-Hydroxy-4-pregnen-3-one;5beta-Pregnane-3,20-dione;Urushiol_III;Bolasterone;17-Hydroxy-5alpha,17alpha-pregn-1-en-3-one;17beta-Hydroxy-2,17-dimethyl-5alpha-androst-1-en-3-one;17beta-Hydroxy-6alpha,17-dimethylandrost-4-en-3-one;3-Acetyl-5alpha-androst-2-en-17beta-ol;3-Ethynyl-5alpha-androstane-3beta,17beta-diol;17beta-Hydroxy-4,4-dimethylandrost-5-en-3…	C01953;C03681;C04042;C05479;C10839;C14475;C14962;C15012;C15108;C15156;C15199;C15334;C15339;C20219;C08366
pos-M319T207	134194	117158	146233	151125	136620	126786	36359.6	70873.1	76374.5	66482.3	72244.6	70715.6	0.483982	0.00072124	0.0021645	0.00213816	0.00501999	0.802219	0.315684	none	319.225	3.44408	1	1	11(12)-Epoxy-5Z,8Z,14Z,17Z- eicosatetraenoic acid	Lipids and lipid-like molecules	Fatty Acyls		NA	NA	48	Leukotriene A4;5-HEPE;Oxymesterone;12-HEPE;14,15-EpETE;15-HEPE;15-KETE;17,18-EpETE;5-KETE;11R-HEPE;18R-HEPE;12-KETE;Methyl [8]-Shogaol;(ent-7alpha)-7-Hydroxy-8(14),15-pimaradien-19-oic acid;Galanal A;Ineketone;Steviol;Yucalexin B20;Yucalexin B22;ent-17-Hydroxy-15-kauren-19-oic acid;Yucalexin P17;Yucalexin A19;Aframodial;(ent-15beta)-15-Hydroxy-19-trachylobanoic acid;Grandiflorolic acid;Galanolact…	HMDB0001337;HMDB0005081;HMDB0006027;HMDB0010202;HMDB0010205;HMDB0010209;HMDB0010210;HMDB0010212;HMDB0010217;HMDB0012534;HMDB0012611;HMDB0013633;HMDB0030101;HMDB0035116;HMDB0035311;HMDB0036698;HMDB0036706;HMDB0036712;HMDB0036713;HMDB0036724;HMDB0036752;HMDB0036776;HMDB0036806;HMDB0036839;HMDB0036930;HMDB0037523;HMDB0038521;HMDB0039012;HMDB0039716;HMDB0041058;HMDB0060053;HMDB0061114;HMDB0062222;HMD…	30	Leukotriene_A4;4,5-Leukotriene_A4;15-OxoETE;Cyathin_A3;Ineketone;ent-7alpha-Hydroxykaur-16-en-19-oic_acid;17R,18S-Epoxy-5Z,8Z,11Z,14Z-icosatetraenoic_acid;11alpha,17beta-Dihydroxy-17-methylandrost-4-en-3-one;4,5alpha-Dihydro-2-(hydroxymethylene)testosterone;Oranabol;11beta,17beta-Dihydroxy-17-methylandrost-4-en-3-one;5-OxoETE;12-OxoETE;7alpha,17beta-Dihydroxy-17alpha-methylandrost-4-en-3-one;17be…	C00909;C02645;C04577;C09079;C09110;C11875;C13843;C14555;C14628;C14665;C14683;C14732;C14807;C14891;C14929;C14945;C14980;C15354;C15434;C17498;C17956;C18177;C20212;C08318;C08368;C14762;C14767;C14825;C14826;C19617
pos-M319T227	202083	197549	201289	212491	147970	193446	70841.3	78642.7	66693.8	64776.8	71943.3	69886.7	0.366102	3.1005e-07	0.0021645	4.06698e-06	0.00501999	1.31395	0.0324794	down	319.224	3.78365	1	1	17(18)-Epoxy-5Z,8Z,11Z,14Z-eicosatetraenoic acid	Lipids and lipid-like molecules	Fatty Acyls		HMDB0010212	C13843	48	Leukotriene A4;5-HEPE;Oxymesterone;12-HEPE;14,15-EpETE;15-HEPE;15-KETE;17,18-EpETE;5-KETE;11R-HEPE;18R-HEPE;12-KETE;Methyl [8]-Shogaol;(ent-7alpha)-7-Hydroxy-8(14),15-pimaradien-19-oic acid;Galanal A;Ineketone;Steviol;Yucalexin B20;Yucalexin B22;ent-17-Hydroxy-15-kauren-19-oic acid;Yucalexin P17;Yucalexin A19;Aframodial;(ent-15beta)-15-Hydroxy-19-trachylobanoic acid;Grandiflorolic acid;Galanolact…	HMDB0001337;HMDB0005081;HMDB0006027;HMDB0010202;HMDB0010205;HMDB0010209;HMDB0010210;HMDB0010212;HMDB0010217;HMDB0012534;HMDB0012611;HMDB0013633;HMDB0030101;HMDB0035116;HMDB0035311;HMDB0036698;HMDB0036706;HMDB0036712;HMDB0036713;HMDB0036724;HMDB0036752;HMDB0036776;HMDB0036806;HMDB0036839;HMDB0036930;HMDB0037523;HMDB0038521;HMDB0039012;HMDB0039716;HMDB0041058;HMDB0060053;HMDB0061114;HMDB0062222;HMD…	30	Leukotriene_A4;4,5-Leukotriene_A4;15-OxoETE;Cyathin_A3;Ineketone;ent-7alpha-Hydroxykaur-16-en-19-oic_acid;17R,18S-Epoxy-5Z,8Z,11Z,14Z-icosatetraenoic_acid;11alpha,17beta-Dihydroxy-17-methylandrost-4-en-3-one;4,5alpha-Dihydro-2-(hydroxymethylene)testosterone;Oranabol;11beta,17beta-Dihydroxy-17-methylandrost-4-en-3-one;5-OxoETE;12-OxoETE;7alpha,17beta-Dihydroxy-17alpha-methylandrost-4-en-3-one;17be…	C00909;C02645;C04577;C09079;C09110;C11875;C13843;C14555;C14628;C14665;C14683;C14732;C14807;C14891;C14929;C14945;C14980;C15354;C15434;C17498;C17956;C18177;C20212;C08318;C08368;C14762;C14767;C14825;C14826;C19617
pos-M321T200	11938	10918.6	56990.6	15911.3	44747.8	9218.46	8877.07	9990.59	25684	21172.7	10497.4	8835.94	0.568094	0.313565	0.24026	0.384728	0.303826	0.398156	0.0310855	none	321.24	3.32704	1	1	11(12)-Epoxy-5Z,8Z,14Z-eicosatrienoic acid	Lipids and lipid-like molecules	Fatty Acyls		NA	NA	43	5,6-Epoxy-8,11,14-eicosatrienoic acid;8,9-Epoxyeicosatrienoic acid;14R,15S-EpETrE;15(S)-HETE;14,15-Epoxy-5,8,11-eicosatrienoic acid;11,12-Epoxyeicosatrienoic acid;8-HETE;16(R)-HETE;11(R)-HETE;20-Hydroxyeicosatetraenoic acid;12-HETE;18-Hydroxyarachidonic acid;9-HETE;11,12-EpETrE;5-HETE;19(S)-HETE;10-HETE;13-HETE;17-HETE;Annoglabasin E;Ucriol;8alpha,13R-Epoxy-14-labden-19-oic acid;2-Hydroxy-6-tride…	HMDB0002190;HMDB0002232;HMDB0002283;HMDB0003876;HMDB0004264;HMDB0004673;HMDB0004679;HMDB0004680;HMDB0004682;HMDB0005998;HMDB0006111;HMDB0006245;HMDB0010222;HMDB0010409;HMDB0011134;HMDB0011136;HMDB0012508;HMDB0012567;HMDB0012598;HMDB0036262;HMDB0036705;HMDB0036810;HMDB0038520;HMDB0038688;HMDB0038689;HMDB0038694;HMDB0060101;HMDB0062287;HMDB0062294;HMDB0062302;HMDB0062431;HMDB0062433;HMDB0112068;HMD…	25	(15S)-15-Hydroxy-5,8,11-cis-13-trans-eicosatetraenoate;5(S)-HETE;20-HETE;19(S)-HETE;5,6-EET;8,9-EET;11,12-EET;14,15-EET;8(S)-HETE;12(S)-HETE;16(R)-HETE;9(S)-HETE;11(R)-HETE;12(R)-HETE;8(R)-HETE;3beta-Hydroxy-16beta-(hydroxymethyl)-5alpha-androstan-17-one;17beta-Hydroxy-2alpha-(hydroxymethyl)-5alpha-androstan-3-one;17-Methylandrost-5-ene-3beta,11beta,17beta-triol;17beta-Methoxyandrost-5-ene-3beta,…	C04742;C04805;C14748;C14749;C14768;C14769;C14770;C14771;C14776;C14777;C14778;C14779;C14780;C14822;C14824;C14961;C15035;C15041;C15138;C15349;C00869;C08365;C13791;C19418;C19616
pos-M321T264	11486.9	10861.7	10901.7	11826.7	10965	9296.82	36379.2	26549.9	24338	24471.5	27758.4	17656.2	2.4052	0.000120258	0.0021645	0.000476133	0.00501999	1.3574	0.0421165	up	321.219	4.39892	1	1	20-Hydroxyarachidonic acid	Lipids and lipid-like molecules	Fatty Acyls		HMDB0005998	C14748	10	3-(8,11,14-Pentadecatrienyl)phenol;Oleic acid;Elaidic acid;Ethyl 9-hexadecenoate;(E)-13-Octadecenoic acid;cis-Vaccenic acid;Vaccenic acid;(Z)-13-Octadecenoic acid;7Z-octadecenoic acid;Octadec-9-enoic Acid	HMDB0033862;HMDB0000207;HMDB0000573;HMDB0059871;HMDB0062218;HMDB0240219;HMDB0003231;HMDB0041480;HMDB0062242;HMDB0062703	7	Iprovalicarb;3-Methyl-19-nor-17alpha-pregna-1,3,5(10)-trien-17-ol;(9Z)-Octadecenoic_acid;(9E)-Octadecenoic_acid;(6Z)-Octadecenoic_acid;(11E)-Octadecenoic_acid;omega-Cycloheptylundecanoic_acid	C18866;C15117;C00712;C01712;C08363;C08367;C12103
pos-M321T427	5521.39	5907.8	4015.33	7042.46	7795.38	10712.7	9541.56	5507.57	6170.62	11036	5637	7327.14	1.10306	0.560245	0.699134	0.627247	0.750372	0.172939	0.293374	none	321.257	7.12355	1	1	8(9)-Epoxy-5Z,11Z,14Z-eicosatrienoic acid	Lipids and lipid-like molecules	Fatty Acyls		NA	NA	2	Pristanal;2-Nonadecanone	HMDB0001958;HMDB0061862	2	3beta-Fluoro-5beta-pregnan-20-one;Samandarone	C14981;C19951
pos-M335T472	13263.7	17785.7	5122.52	6415.67	7767.9	8063.61	2832.62	5191.88	186703	1316.02	3037.12	1454.85	3.43271	0.492636	0.0930736	0.563317	0.132342	0.444694	0.329878	none	335.292	7.87103	1	1	Docosatrienoic acid	Lipids and lipid-like molecules	Fatty Acyls		HMDB0002823	NA	11	Docosatrienoic acid;(all-Z)-7,10,13-Docosatrienoic acid;3D,7D,11D-Phytanic acid;3L,7D,11D-Phytanic acid;Phytanic acid;Arachidic acid;2,2,6,10,14-Pentamethylpentadecanoic acid;Ethyl stearate;5-Hydroxy-7-eicosanone;4-Hydroxy-6-eicosanone;3,7R,11R,15-tetramethyl-hexadecanoic acid	HMDB0002823;HMDB0031099;HMDB0000417;HMDB0000553;HMDB0000801;HMDB0002212;HMDB0031318;HMDB0034156;HMDB0035672;HMDB0035673;HMDB0062520	4	13,16,19-Docosatrienoic_acid;Phytanate;Icosanoic_acid;Hexocyclium	C16534;C01607;C06425;C07811
pos-M343T435	16236	13075.4	47248.3	51987.5	15958.8	12612.5	45851.6	53342.8	56392.2	58457.9	58045.6	64839.1	2.14443	0.0153517	0.00865801	0.0289671	0.0169785	0.949524	0.370992	none	343.224	7.25302	1	1	17-Keto-4(Z),7(Z),10(Z),13(Z),15(E),19(Z)-docosahexaenoic acid	Lipids and lipid-like molecules	Fatty Acyls		NA	NA	0	-	-	0	-	-
pos-M345T446	84300.4	80196.6	95006.5	101358	90832.8	71868.7	120310	140982	146852	150690	148273	143989	1.62558	2.58338e-05	0.0021645	0.000132676	0.00501999	0.451442	0.0324464	none	345.24	7.42947	1	1	17-Keto-(7Z,10Z,13Z,15E,19Z)-docosapentaenoic acid	Lipids and lipid-like molecules	Fatty Acyls		NA	NA	25	Medroxyprogesterone;17-HDoHE;19(20)-EpDPE;16(17)-EpDPE;Medrysone;Testosterone Propionate;Anacardic acid;3-Hydroxyneogrifolin;10-HDoHE;11-HDoHE;16-HDoHE;20-HDoHE;4-HDoHE;7-HDoHE;8-HDoHE;4-Hydroxy-all-trans-retinyl acetate;15(S)-Hydroxyeicosatrienoic acid;Austroinulin;8-HETrE;3,4-Dimethyl-5-pentyl-2-furannonanoic acid;3,鈥?-鈥婦imethyl-鈥?-鈥媝ropyl-2-鈥媐uranundecanoic acid;12R-hydroxy-5Z,8Z,12Z-eicosatri…	HMDB0001939;HMDB0010213;HMDB0013620;HMDB0013621;HMDB0014398;HMDB0015489;HMDB0033896;HMDB0039885;HMDB0060037;HMDB0060040;HMDB0060047;HMDB0060048;HMDB0060049;HMDB0060050;HMDB0060051;HMDB0060112;HMDB0005045;HMDB0036802;HMDB0060052;HMDB0061645;HMDB0061647;HMDB0062290;HMDB0062747;HMDB0112091;HMDB0112104	13	Lamtidine;Medroxyprogesterone;Testosterone_propionate;Medrysone;16-Propyl-3-methoxy-estra-1,3,5(10)-triene-16beta,17beta-diol;17-Methylandrosta-4,6-diene-3beta,17beta-diol_3-acetate;11alpha-Hydroxy-12alpha-methyl-pregn-4-ene-3,20-dione;3beta-(Acetyloxy)-5alpha-androst-16-ene-16-carboxaldehyde;17beta-(Hydroxymethyl)androst-4-en-3-one_acetate;17beta-Hydroxy-5alpha-androst-1-en-3-one_propionate;22-H…	C11804;C07119;C08158;C14643;C14934;C14954;C14964;C15001;C15064;C15273;C20855;C14970;C15285
pos-M345T461	137716	123164	138737	156435	129425	104593	181296	196890	225976	235076	203061	222667	1.60108	6.35672e-05	0.0021645	0.00027821	0.00501999	0.38299	0.0248106	none	345.24	7.6754	1	1	16(17)-Epoxy-4Z,7Z,10Z,13Z,19Z-docosapentaenoic acid	Lipids and lipid-like molecules	Fatty Acyls		HMDB0013621	NA	25	Medroxyprogesterone;17-HDoHE;19(20)-EpDPE;16(17)-EpDPE;Medrysone;Testosterone Propionate;Anacardic acid;3-Hydroxyneogrifolin;10-HDoHE;11-HDoHE;16-HDoHE;20-HDoHE;4-HDoHE;7-HDoHE;8-HDoHE;4-Hydroxy-all-trans-retinyl acetate;15(S)-Hydroxyeicosatrienoic acid;Austroinulin;8-HETrE;3,4-Dimethyl-5-pentyl-2-furannonanoic acid;3,鈥?-鈥婦imethyl-鈥?-鈥媝ropyl-2-鈥媐uranundecanoic acid;12R-hydroxy-5Z,8Z,12Z-eicosatri…	HMDB0001939;HMDB0010213;HMDB0013620;HMDB0013621;HMDB0014398;HMDB0015489;HMDB0033896;HMDB0039885;HMDB0060037;HMDB0060040;HMDB0060047;HMDB0060048;HMDB0060049;HMDB0060050;HMDB0060051;HMDB0060112;HMDB0005045;HMDB0036802;HMDB0060052;HMDB0061645;HMDB0061647;HMDB0062290;HMDB0062747;HMDB0112091;HMDB0112104	13	Lamtidine;Medroxyprogesterone;Testosterone_propionate;Medrysone;16-Propyl-3-methoxy-estra-1,3,5(10)-triene-16beta,17beta-diol;17-Methylandrosta-4,6-diene-3beta,17beta-diol_3-acetate;11alpha-Hydroxy-12alpha-methyl-pregn-4-ene-3,20-dione;3beta-(Acetyloxy)-5alpha-androst-16-ene-16-carboxaldehyde;17beta-(Hydroxymethyl)androst-4-en-3-one_acetate;17beta-Hydroxy-5alpha-androst-1-en-3-one_propionate;22-H…	C11804;C07119;C08158;C14643;C14934;C14954;C14964;C15001;C15064;C15273;C20855;C14970;C15285
pos-M351T465	125757	277378	82561.1	78647.6	146974	269028	166585	159874	190093	178510	187339	166896	1.07033	0.435266	0.393939	0.507836	0.46004	0.212416	0.0607946	none	351.25	7.75587	1	1	Avocadene 1-acetate	Lipids and lipid-like molecules	Fatty Acyls		HMDB0031043	null	12	Tetrahydrocorticosterone;5a-Tetrahydrocorticosterone;Tetrahydrodeoxycortisol;MG(0:0/18:4(6Z,9Z,12Z,15Z)/0:0);MG(18:4(6Z,9Z,12Z,15Z)/0:0/0:0);(S)-[10]-Gingerol;Pregnanetriolone;MG(0:0/16:1(9Z)/0:0);MG(16:1(9Z)/0:0/0:0);Avocadene 1-acetate;Avocadene 2-acetate;Avocadene 4-acetate	HMDB0000268;HMDB0000449;HMDB0005972;HMDB0011541;HMDB0011571;HMDB0033616;HMDB0041997;HMDB0011534;HMDB0011565;HMDB0031043;HMDB0031044;HMDB0031045	6	Tetrahydrocorticosterone;3alpha,20alpha,21-Trihydroxy-5beta-pregnan-11-one;3alpha,17alpha,21-Trihydroxy-5beta-pregnan-20-one;5beta-Pregnane-3alpha,17alpha,20alpha-triol-11-one;3alpha,11beta,17alpha-Trihydroxy-5beta-pregnan-20-one;(10)-Gingerol	C05476;C05483;C14594;C15368;C15403;C17496
pos-M355T367	26668	30637.7	16525.6	22753.2	19598.6	28814.3	118293	122712	126192	88640.1	178156	96510.6	5.03805	4.11495e-07	0.0021645	5.01349e-06	0.00501999	1.65562	0.205357	up	355.282	6.109	1	1	2-Linoleoylglycerol	Lipids and lipid-like molecules	Fatty Acyls		HMDB0011538	NA	2	MG(0:0/18:2(9Z,12Z)/0:0);MG(18:2(9Z,12Z)/0:0/0:0)	HMDB0011538;HMDB0011568	1	Methyl_acetyl_ricinoleate	C12280
pos-M355T512	79702.3	65384.8	87969.2	88319.6	76350.7	54293.7	226280	301829	328835	294029	313496	306579	3.91807	1.53855e-07	0.0021645	2.35907e-06	0.00501999	1.08848	0.305881	up	355.282	8.52912	1	1	1-Monolinoleoyl-rac-glycerol	Lipids and lipid-like molecules	Fatty Acyls		HMDB0011568	NA	2	MG(0:0/18:2(9Z,12Z)/0:0);MG(18:2(9Z,12Z)/0:0/0:0)	HMDB0011538;HMDB0011568	1	Methyl_acetyl_ricinoleate	C12280
pos-M365T264	13286.5	17677.8	17334.6	16945.4	22508.2	12751.4	27998.7	29578.4	63989.7	24051	29915.3	25239.2	1.99766	0.00506961	0.0021645	0.0111834	0.00501999	0.692557	0.32888	none	365.245	4.40038	1	1	Docosahexaenoic acid methyl ester	Lipids and lipid-like molecules	Fatty Acyls		NA	NA	0	-	-	0	-	-
pos-M371T550	23513.4	11131.7	22275.8	17697.4	15279.1	12064.5	25135.1	23144.1	26071.5	26817.6	23937	24456.9	1.46684	0.0200084	0.004329	0.0363417	0.0091722	0.662402	0.426072	none	371.313	9.17398	1	1	Bis(2-ethylhexyl) adipate	Lipids and lipid-like molecules	Fatty Acyls		HMDB0040270	C14240	2	Diethylhexyl adipate;Dioctyl hexanedioate	HMDB0040270;HMDB0041619	2	Di(2-ethylhexyl)_adipate;Docosanedioate	C14240;C19625
pos-M372T340	1452.92	3803.57	1657.77	3259.51	1340.16	1520.17	3607.89	1626.11	1801.16	1927.86	3708.3	2189.05	1.14012	0.496458	0.309524	0.567051	0.378061	0.235683	0.161039	none	372.326	5.67487	1	1	Acylcarnitine 14:0	Lipids and lipid-like molecules	Fatty Acyls		HMDB05066	C02301	1	Pipercitine	HMDB0039937	0	-	-
pos-M382T130	17350.9	19169.9	21853.8	31820.9	20466.6	13973.5	12480.2	14725.4	15988.2	15826.1	16805.8	14911.4	0.72802	0.0491336	0.0411255	0.078715	0.066885	0.401941	0.144863	none	382.168	2.16886	1	1	Cis-Zeatin-o-glucoside	Lipids and lipid-like molecules	Fatty Acyls		HMDB0012203	C15546	2	Azelastine;(R)-Pantothenic acid 4'-O-b-D-glucoside	HMDB0015107;HMDB0033965	2	Azelastine;Pyridaben	C07768;C18614
pos-M382T357	3098.73	2484.03	2779.14	2973.41	2374.35	2764.23	2036.04	1743.77	1951.09	10706.9	1382.27	1856.35	1.1944	0.687066	0.0649351	0.741188	0.0964908	0.185276	0.0824111	none	382.292	5.9519	1	1	Acylcarnitine 15:2	Lipids and lipid-like molecules	Fatty Acyls		-	C02301	2	6-O-Acetylaustroinulin;7-O-Acetylaustroinulin	HMDB0036803;HMDB0036804	0	-	-
pos-M390T431	7833.57	6705.27	7666.21	10108.6	9239.99	6695.81	8740.32	6625.95	7130.89	8574.64	7599.53	5699.84	0.919621	0.405327	0.393939	0.478246	0.46004	0.102427	0.360395	none	390.264	7.18577	1	1	Acylcarnitine 16:5	Lipids and lipid-like molecules	Fatty Acyls		-	C02301	5	3, 5-Tetradecadiencarnitine;9'-Carboxy-gamma-tocotrienol;Scutigeral;Neriantogenin;5-Ethoxysorgoleone 358	HMDB0013331;HMDB0012869;HMDB0030012;HMDB0030044;HMDB0032784	3	Deoxycorticosterone_acetate;16alpha,17alpha-Epoxy-20-oxopregn-5-en-3beta-yl_acetate;3alpha-Hydroxy-5beta-pregn-16-ene-11,20-dione_3-acetate	C14554;C14635;C15333
pos-M408T410	3945.13	4661.5	3744.94	4777.71	4776.61	4761.93	11219.9	11148.1	35979.5	43442.4	23248.6	18459.8	5.38095	0.000957717	0.0021645	0.0027142	0.00501999	1.41787	0.0702042	up	408.309	6.8273	1	1	Acylcarnitine 17:3	Lipids and lipid-like molecules	Fatty Acyls		-	C02301	8	Pentadecanoylcarnitine;12-Ketodeoxycholic acid;7-Hydroxy-3-oxocholanoic acid;Nutriacholic acid;7a-Hydroxy-3-oxo-5b-cholanoic acid;9'-Carboxy-alpha-chromanol;D8'-Merulinic acid A;12alpha-hydroxy-3-oxo-5beta-cholan-24-oic Acid	HMDB0062517;HMDB0000328;HMDB0000460;HMDB0000467;HMDB0000503;HMDB0012866;HMDB0041454;HMDB0062742	6	Cassaidine;Bis(2-ethylhexyl)phthalate;3alpha,12alpha-Dihydroxy-5beta-chol-6-enoate;Di-n-octyl_phthalate;Diisooctyl_phthalate;Apocholic_acid	C08669;C03690;C11637;C14227;C14577;C15375
pos-M412T386	4945.41	5860.83	3551.12	5116.21	5864.85	4801.96	3915.96	3349.44	3659.56	5105.23	5679.85	3263.28	0.828567	0.132545	0.179654	0.183998	0.236195	0.27181	0.0940959	none	412.339	6.43998	1	1	Acylcarnitine 17:1	Lipids and lipid-like molecules	Fatty Acyls		-	C02301	0	-	-	0	-	-
pos-M448T315	1368.64	1178.27	2743.44	1374.61	26169.8	1063.7	32143.4	34621.3	39203.5	31856	36396.4	34283.3	6.15084	0.00295731	0.0021645	0.00705922	0.00501999	2.16915	0.18951	up	448.338	5.24407	1	1	Acylcarnitine 20:4	Lipids and lipid-like molecules	Fatty Acyls		-	C02301	6	N-Stearoyl tyrosine;Oleoylcarnitine;Vaccenyl carnitine;Elaidic carnitine;11Z-Octadecenylcarnitine;Octadecenoylcarnitine	HMDB0062343;HMDB0005065;HMDB0006351;HMDB0006464;HMDB0013338;HMDB0094687	0	-	-
pos-M460T221	3428.47	5116.8	4348.76	4511.73	4451.04	3741.45	2423.2	2403.61	2140.2	2208.78	2596.76	2347.84	0.551615	3.4373e-05	0.0021645	0.000167836	0.00501999	0.540735	0.22816	none	460.339	3.68594	1	1	Acylcarnitine 21:5	Lipids and lipid-like molecules	Fatty Acyls		-	C02301	1	(3beta,5alpha,9alpha,22E,24R)-5,9-Epidioxy-3-hydroxyergosta-7,22-dien-6-one	HMDB0032666	0	-	-
pos-M472T141_2	11927.5	36893.9	11535.2	11096.3	11180.4	10732.4	3096.36	4165.63	3001.94	4139.81	4491.09	2874.3	0.23316	0.000502329	0.0021645	0.00157092	0.00501999	1.38824	0.103949	down	472.321	2.35745	1	1	Acylcarnitine 22:6	Lipids and lipid-like molecules	Fatty Acyls		HMDB06510	C02301	0	-	-	0	-	-
pos-M482T466	56492.1	57395.4	56352.8	55189.7	56824.9	47429.4	78949.3	67543.2	73256.1	70957.9	66503.5	63059.2	1.27476	0.000259713	0.0021645	0.000900915	0.00501999	0.382356	0.0441709	none	482.402	7.76353	1	1	Acylcarnitine 22:1	Lipids and lipid-like molecules	Fatty Acyls		-	C02301	0	-	-	0	-	-
pos-M500T312	2632.67	2924.15	1461.3	1472.41	1457.91	1619.72	768.465	1257.83	1793.48	1960.53	1321.17	907.379	0.692318	0.0882711	0.132035	0.129832	0.179972	0.515983	0.14616	none	500.375	5.19357	1	1	Acylcarnitine 24:6	Lipids and lipid-like molecules	Fatty Acyls		-	C02301	1	Adlupone	HMDB0032111	0	-	-
pos-M569T312	7442.45	11516.1	9856.1	8242.07	10135	7236.74	5928.68	5022.63	4972.45	4783.58	6050.12	5332.43	0.589579	0.000398792	0.0021645	0.00129463	0.00501999	0.684422	0.159885	none	569.289	5.1966	1	1	Leukotriene F4	Lipids and lipid-like molecules	Fatty Acyls		HMDB0006465	NA	4	Leukotriene F4;leukotriene-f4;3-keto Fusidic acid;Endoxifen O-glucuronide	HMDB0006465;HMDB0062488;HMDB0060745;HMDB0060622	1	Leukotriene_F4	C06462
neg-M784T149	31591.3	39692.1	24281.6	21120.3	22424.8	31996.1	14808.9	17700.1	16347.5	16583.5	20305.2	21382.8	0.626091	0.00462124	0.004329	0.0103212	0.0091722	0.358836	0.127697	none	784.149	2.47982	1	1	FAD	Nucleosides, nucleotides, and analogues	Flavin nucleotides		HMDB0001248	C00016	1	FAD	HMDB0001248	1	FAD	C00016
neg-M269T218	1329.29	752.676	3712.43	1789.14	1134.68	3969.85	2203.08	1809.55	2064.29	613.087	707.272	412.185	0.615498	0.239537	0.393939	0.305691	0.46004	0.361245	0.0499338	none	269.045	3.6332	1	1	Apigenin	Phenylpropanoids and polyketides	Flavonoids		HMDB0002124	C01477	0	-	-	0	-	-
neg-M271T262	4.64502e+06	1.41741e+06	7.7538e+06	2.03766e+06	1.75395e+06	1.06593e+07	7940.52	5358.55	5322.19	5745.91	8064.8	9340.05	0.00147776	2.88983e-06	0.0021645	2.25637e-05	0.00501999	3.46884	0.0953697	down	271.06	4.35859	1	1	Naringenin	Phenylpropanoids and polyketides	Flavonoids		HMDB0002670	C00509	34	3,5,7-trihydroxy-2-phenyl-3,4-dihydro-2H-1-benzopyran-4-one;3-phenyl-1-(2,4,6-trihydroxyphenyl)propane-1,2-dione;5,7-dihydroxy-2-(3-hydroxyphenyl)-3,4-dihydro-2H-1-benzopyran-4-one;3-(3-hydroxyphenyl)-1-(2,4,6-trihydroxyphenyl)prop-2-en-1-one;5,7-dihydroxy-2-(4-hydroxyphenyl)-3,4-dihydro-2H-1-benzopyran-4-one;3-(4-hydroxyphenyl)-1-(2,4,6-trihydroxyphenyl)prop-2-en-1-one;5,7-dihydroxy-3-(3-hydroxy…	HMDB0125364;HMDB0125365;HMDB0126021;HMDB0126022;HMDB0128074;HMDB0128075;HMDB0129341;HMDB0129965;HMDB0130173;HMDB0130182;HMDB0133545;HMDB0133993;HMDB0133999;HMDB0134891;HMDB0134892;HMDB0137525;HMDB0137528;HMDB0137531;HMDB0138088;HMDB0138618;HMDB0002670;HMDB0005897;HMDB0029631;HMDB0030873;HMDB0031824;HMDB0033308;HMDB0033928;HMDB0034002;HMDB0034105;HMDB0037254;HMDB0038549;HMDB0041656;HMDB0041698;HMD…	15	Naringenin;3,6,9-Trihydroxypterocarpan;Licodione;2'-Hydroxydihydrodaidzein;Naringenin_chalcone;Butein;Rubrofusarin;Butin;Garbanzol;Pinobanksin;p-Coumaroyltriacetic_acid_lactone;Dihydrogenistein;2,7,4'-Trihydroxyisoflavanone;6,7,4'-Trihydroxyflavanone;Toralactone	C00509;C01263;C01592;C03567;C06561;C08578;C09047;C09614;C09751;C09826;C12087;C14458;C15567;C16232;C17673
neg-M299T221	1223.88	1856.37	2491.51	864.791	751.03	1191.78	2466.33	2391.65	2454.94	2412.38	2412.93	1721.34	1.65401	0.0238881	0.0930736	0.0423667	0.132342	0.335922	0.0611569	none	299.055	3.68926	1	1	Hispidulin	Phenylpropanoids and polyketides	Flavonoids		NA	C10058	41	5,7-dihydroxy-2-(3-hydroxy-5-methoxyphenyl)-4H-chromen-4-one;3,5,7-trihydroxy-2-(3-methoxyphenyl)-4H-chromen-4-one;6,7-dihydroxy-2-(4-hydroxyphenyl)-5-methoxy-4H-chromen-4-one;5,6,7-trihydroxy-3-(4-methoxyphenyl)-4H-chromen-4-one;5,6,7-trihydroxy-2-(3-methoxyphenyl)-4H-chromen-4-one;5,6,7-trihydroxy-8-methoxy-2-phenyl-4H-chromen-4-one;3,5,7-trihydroxy-8-methoxy-2-phenyl-4H-chromen-4-one;7,8-dihyd…	HMDB0124874;HMDB0126499;HMDB0128586;HMDB0129956;HMDB0130327;HMDB0130678;HMDB0132137;HMDB0132867;HMDB0132868;HMDB0133310;HMDB0133312;HMDB0133313;HMDB0133350;HMDB0133364;HMDB0133824;HMDB0134005;HMDB0134007;HMDB0134008;HMDB0134009;HMDB0137306;HMDB0137307;HMDB0140454;HMDB0140564;HMDB0141215;HMDB0029492;HMDB0029676;HMDB0030617;HMDB0030659;HMDB0030667;HMDB0032695;HMDB0032696;HMDB0033321;HMDB0033720;HMD…	18	Chrysoeriol;3-Methoxyapigenin;Leptosidin;Diosmetin;Hispidulin;Kaempferide;Cajanin;Pratensein;Tectorigenin;2'-Hydroxybiochanin_A;(+)-Sophorol;(-)-Sophorol;(+)-6a-Hydroxymaackiain;Rhamnocitrin;Questinol;17beta-Estradiol_3-sulfate-17-(beta-D-glucuronide);17beta-Estradiol-3-(beta-D-glucuronide)_17-sulfate;Exserohilone	C04293;C05902;C08651;C10038;C10058;C10098;C10203;C10520;C10534;C12135;C16227;C16228;C16230;C17059;C17811;C11289;C15207;C10593
neg-M315T212	3790.68	6320.49	2710.44	2722.39	3016.75	778.764	680.255	623.191	1077.19	2434.63	1425.7	764.317	0.362226	0.021869	0.0151515	0.0392315	0.0279234	0.930169	0.161874	none	315.048	3.53396	1	1	Isorhamnetin	Phenylpropanoids and polyketides	Flavonoids		HMDB0002655	C10084	52	2-(3,4-dihydroxy-5-methoxyphenyl)-5,7-dihydroxy-4H-chromen-4-one;2-(3,5-dihydroxy-4-methoxyphenyl)-5,7-dihydroxy-4H-chromen-4-one;3-(2,5-dihydroxy-4-methoxyphenyl)-6,7-dihydroxy-4H-chromen-4-one;7-hydroxy-6-methoxy-3-(2,4,5-trihydroxyphenyl)-4H-chromen-4-one;5,11-dihydroxy-6,8,19-trioxapentacyclo[10.7.0.0虏,鈦?0鲁,鈦?0鹿鲁,鹿鈦穄nonadeca-1(12),2(9),10,13(17)-tetraene-16,18-dione;3,5,6,7-tetrahydroxy-2-(3-…	HMDB0124865;HMDB0124868;HMDB0124999;HMDB0125000;HMDB0126043;HMDB0126503;HMDB0126507;HMDB0127497;HMDB0128208;HMDB0128757;HMDB0129288;HMDB0129333;HMDB0129334;HMDB0129335;HMDB0130165;HMDB0130318;HMDB0130661;HMDB0130662;HMDB0132127;HMDB0132128;HMDB0136017;HMDB0136018;HMDB0136019;HMDB0002655;HMDB0030547;HMDB0030804;HMDB0038572;HMDB0039210;HMDB0133823;HMDB0125581;HMDB0125582;HMDB0125994;HMDB0125995;HMD…	12	3-O-Methylquercetin;Capillarisin;Azaleatin;Isorhamnetin;Pedalitin;Pinoquercetin;Rhamnetin;Sexangularetin;Tamarixetin;3'-O-Methyltricetin;1-Methylseleno-N-acetyl-D-galactosamine;Chicoric_acid	C04443;C08999;C10022;C10084;C10119;C10120;C10176;C10185;C10188;C19739;C18893;C10437
neg-M329T285	526.178	697.152	824.595	993.102	780.127	1079.4	710.276	518.254	812.254	858.656	977.688	934.998	0.981956	0.931532	0.937229	0.946493	0.953257	0.0117424	0.123231	none	329.064	4.74725	1	1	3,7-Dimethylquercetin	Phenylpropanoids and polyketides	Flavonoids		HMDB0029263	C01265	24	5,7-dihydroxy-2-(3-hydroxy-4,5-dimethoxyphenyl)-4H-chromen-4-one;3-(2,5-dihydroxy-4-methoxyphenyl)-7-hydroxy-6-methoxy-4H-chromen-4-one;2-(3,5-dimethoxyphenyl)-5,6,7-trihydroxy-4H-chromen-4-one;3,5,7-trihydroxy-6-methoxy-2-(3-methoxyphenyl)-4H-chromen-4-one;5,7,8-trihydroxy-3-methoxy-2-(3-methoxyphenyl)-4H-chromen-4-one;5,7-dihydroxy-2-(3-hydroxyphenyl)-3,6-dimethoxy-4H-chromen-4-one;5,6-dihydrox…	HMDB0124862;HMDB0124998;HMDB0128203;HMDB0128752;HMDB0129285;HMDB0130273;HMDB0131941;HMDB0138002;HMDB0029263;HMDB0030475;HMDB0030480;HMDB0030696;HMDB0030811;HMDB0031706;HMDB0033268;HMDB0034009;HMDB0035598;HMDB0037096;HMDB0037351;HMDB0037354;HMDB0038659;HMDB0041690;HMDB0124861;HMDB0133830	9	Penicillin_O;3,7-Di-O-methylquercetin;(+)-Bisdechlorogeodin;(-)-Bisdechlorogeodin;Cirsiliol;Tricin;Hildecarpin;Aflatoxin_G2;Aurantio-obtusin	C17405;C01265;C03036;C03040;C10033;C10193;C10424;C16754;C17670
neg-M343T346	2131.59	2261.71	969.437	1164.93	746.235	990.142	1489.39	854.596	715.295	801.427	667.161	660.165	0.627785	0.0924178	0.0649351	0.13499	0.0964908	0.234778	0.118678	none	343.08	5.76419	1	1	5,3'-Dihydroxy-6,7,4'-trimethoxyflavone	Phenylpropanoids and polyketides	Flavonoids		NA	NA	29	2-(1-hydroxy-4-oxocyclohexa-2,5-dien-1-yl)-5,6,7-trimethoxy-4H-chromen-4-one;5,8-dihydroxy-3,7-dimethoxy-2-(3-methoxyphenyl)-4H-chromen-4-one;5-hydroxy-2-(3-hydroxyphenyl)-3,6,7-trimethoxy-4H-chromen-4-one;12-hydroxy-2-methoxy-11-(2-methoxyphenyl)-4,6,10-trioxatricyclo[7.4.0.0鲁,鈦穄trideca-1,3(7),8-trien-13-one;5,7-dihydroxy-3,6-dimethoxy-2-(3-methoxyphenyl)-4H-chromen-4-one;5,7-dihydroxy-3,6,8-tri…	HMDB0128579;HMDB0129282;HMDB0130271;HMDB0131003;HMDB0133836;HMDB0137999;HMDB0138018;HMDB0138525;HMDB0029469;HMDB0034013;HMDB0037600;HMDB0037692;HMDB0038807;HMDB0040321;HMDB0129393;HMDB0129395;HMDB0029279;HMDB0029280;HMDB0029493;HMDB0030093;HMDB0030705;HMDB0030706;HMDB0030707;HMDB0034766;HMDB0037343;HMDB0037344;HMDB0040138;HMDB0040139;HMDB0039728	16	3,7,4'-Tri-O-methylquercetin;Cirsilineol;Eupatilin;(-)-Usnic_acid;Nevadensin;Pachypodol;Santin;Tambulin;Xanthomicrol;Obtusin;3',4',5'-O-Trimethyltricetin;1,3-Dicaffeoylquinic_acid;Isochlorogenic_acid_b;Formononetin_7-O-glucoside-6''-O-malonate;Dexamethasone_sodium_phosphate;Carindacillin_sodium	C04444;C10032;C10040;C10101;C10111;C10117;C10180;C10189;C14476;C17040;C19807;C10445;C10468;C16222;C08175;C12712
neg-M375T176	4443.65	15262.2	11008	4301.38	2065.7	3367.54	6407.14	4504.28	3858.56	4383.59	4382.89	3636.87	0.671802	0.600409	1	0.663895	1	0.215348	0.239662	none	375.056	2.93163	1	1	3',4',5,7-Tetrahydroxy-3,6,8-trimethoxyflavone	Phenylpropanoids and polyketides	Flavonoids		NA	NA	3	1-Methyl 2-galloylgalactarate;6-Methyl 2-galloylgalactarate;Sinigrin	HMDB0036933;HMDB0036934;HMDB0034070	2	BMS_204352;Sinigrin	C13830;C08427
neg-M431T189	70108.7	106822	98776.5	59246.7	73308.7	121585	118972	153747	101791	92555.7	121622	108766	1.31633	0.0592984	0.0930736	0.0925344	0.132342	0.285188	0.0319708	none	431.097	3.15584	1	1	Isovitexin	Phenylpropanoids and polyketides	Flavonoids		NA	C01714	33	Apigenin 4'-O-glucoside;5,6,7-trihydroxy-2-phenyl-8-[3,4,5-trihydroxy-6-(hydroxymethyl)oxan-2-yl]-4H-chromen-4-one;5,7-dihydroxy-2-(3-hydroxyphenyl)-8-[3,4,5-trihydroxy-6-(hydroxymethyl)oxan-2-yl]-4H-chromen-4-one;5,6-dihydroxy-2-(4-hydroxyphenyl)-7-methoxy-8-(3,4,5-trihydroxyoxan-2-yl)-4H-chromen-4-one;2-(3,4-dihydroxyphenyl)-5-hydroxy-7-methoxy-8-(3,4,5-trihydroxyoxan-2-yl)-4H-chromen-4-one;5,7…	HMDB0041591;HMDB0127134;HMDB0127136;HMDB0127223;HMDB0127224;HMDB0127294;HMDB0127358;HMDB0128089;HMDB0128090;HMDB0128094;HMDB0128095;HMDB0128107;HMDB0129987;HMDB0129988;HMDB0134579;HMDB0141940;HMDB0029501;HMDB0029577;HMDB0029679;HMDB0033982;HMDB0033988;HMDB0034405;HMDB0037340;HMDB0038293;HMDB0038740;HMDB0038887;HMDB0038898;HMDB0040542;HMDB0041722;HMDB0126551;HMDB0127106;HMDB0127129;HMDB0127485	9	Vitexin;Isovitexin;Apigenin_7-O-beta-D-glucoside;Genistein_7-O-beta-D-glucoside;Emodin_8-glucoside;Genistein_8-C-glucoside;Afzelin;Cypermethrin;alpha-Cypermethrin	C01460;C01714;C04608;C09126;C10345;C10420;C16911;C10984;C18715
neg-M431T218	5736.16	10956.3	8612.48	7030.58	6837.43	6881.51	21821.8	28582.2	20221.9	20923.1	23918	27767.4	3.11011	3.59574e-06	0.0021645	2.6878e-05	0.00501999	0.706231	0.0456423	none	431.096	3.6353	1	1	Cyanidin-3-O-rhamnoside	Phenylpropanoids and polyketides	Flavonoids		NA	NA	33	Apigenin 4'-O-glucoside;5,6,7-trihydroxy-2-phenyl-8-[3,4,5-trihydroxy-6-(hydroxymethyl)oxan-2-yl]-4H-chromen-4-one;5,7-dihydroxy-2-(3-hydroxyphenyl)-8-[3,4,5-trihydroxy-6-(hydroxymethyl)oxan-2-yl]-4H-chromen-4-one;5,6-dihydroxy-2-(4-hydroxyphenyl)-7-methoxy-8-(3,4,5-trihydroxyoxan-2-yl)-4H-chromen-4-one;2-(3,4-dihydroxyphenyl)-5-hydroxy-7-methoxy-8-(3,4,5-trihydroxyoxan-2-yl)-4H-chromen-4-one;5,7…	HMDB0041591;HMDB0127134;HMDB0127136;HMDB0127223;HMDB0127224;HMDB0127294;HMDB0127358;HMDB0128089;HMDB0128090;HMDB0128094;HMDB0128095;HMDB0128107;HMDB0129987;HMDB0129988;HMDB0134579;HMDB0141940;HMDB0029501;HMDB0029577;HMDB0029679;HMDB0033982;HMDB0033988;HMDB0034405;HMDB0037340;HMDB0038293;HMDB0038740;HMDB0038887;HMDB0038898;HMDB0040542;HMDB0041722;HMDB0126551;HMDB0127106;HMDB0127129;HMDB0127485	9	Vitexin;Isovitexin;Apigenin_7-O-beta-D-glucoside;Genistein_7-O-beta-D-glucoside;Emodin_8-glucoside;Genistein_8-C-glucoside;Afzelin;Cypermethrin;alpha-Cypermethrin	C01460;C01714;C04608;C09126;C10345;C10420;C16911;C10984;C18715
neg-M433T165_1	8526.87	8893.65	9213.71	12911.7	8392.38	11774.2	5341.84	6321.46	6698.34	5848.1	5927.65	6795.88	0.618519	0.000657368	0.0021645	0.00197191	0.00501999	0.713746	0.118515	none	433.133	2.74555	1	1	Prunin	Phenylpropanoids and polyketides	Flavonoids		NA	NA	3	Artobiloxanthone;4-Hydroxy-5-(3',4'-dihydroxyphenyl)-valeric acid-O-methyl-O-glucuronide;4-Hydroxy-5-(3',5'-dihydroxyphenyl)-valeric acid-O-methyl-O-glucuronide	HMDB0034021;HMDB0059972;HMDB0059974	0	-	-
neg-M433T203	5731.67	9249.69	7937.87	4806.87	5232.1	10803.1	23568.9	26566.4	18522.3	16992.2	22546.5	16677.5	2.85352	0.000122012	0.0021645	0.000481734	0.00501999	1.07509	0.226677	up	433.075	3.37615	1	1	Avicularin	Phenylpropanoids and polyketides	Flavonoids		HMDB0030860	NA	5	Fukinolic acid;Avicularin;Quercetin 3-arabinoside;6-Hydroxyluteolin 6-xyloside;Quercetin 7-xyloside	HMDB0029499;HMDB0030860;HMDB0033795;HMDB0037595;HMDB0037927	0	-	-
neg-M435T195	30460	20422	42932.2	19420	18676.5	67029.4	2935.75	3875.76	3018.77	5335.08	2886.1	3720.96	0.109442	3.83934e-05	0.0021645	0.000183422	0.00501999	2.1924	0.113513	down	435.127	3.24237	1	1	Phlorizin	Phenylpropanoids and polyketides	Flavonoids		HMDB0036634	C01604	38	2-(3-hydroxyphenyl)-6-[3,4,5-trihydroxy-6-(hydroxymethyl)oxan-2-yl]-3,4-dihydro-2H-1-benzopyran-3,5,7-triol;2-(3-hydroxyphenyl)-8-[3,4,5-trihydroxy-6-(hydroxymethyl)oxan-2-yl]-3,4-dihydro-2H-1-benzopyran-3,5,7-triol;3,4,5-trihydroxy-6-{[8-methoxy-6-(3-methylbut-2-en-1-yl)-2-oxo-2H-chromen-7-yl]oxy}oxane-2-carboxylic acid;3,4,5-trihydroxy-6-{2-hydroxy-4-[2-(3-hydroxyphenyl)ethyl]-6-methoxyphenoxy}…	HMDB0126679;HMDB0126705;HMDB0128651;HMDB0129926;HMDB0129927;HMDB0129928;HMDB0129931;HMDB0129932;HMDB0129933;HMDB0129936;HMDB0129937;HMDB0129938;HMDB0129941;HMDB0129942;HMDB0129943;HMDB0129946;HMDB0129947;HMDB0129948;HMDB0129952;HMDB0129953;HMDB0129954;HMDB0132705;HMDB0135764;HMDB0135765;HMDB0135766;HMDB0135769;HMDB0135770;HMDB0135771;HMDB0135776;HMDB0135777;HMDB0135778;HMDB0135779;HMDB0135780;HMD…	1	Phlorizin	C01604
neg-M447T180	2.70103e+06	4.73373e+06	3.82813e+06	2.27229e+06	2.26999e+06	4.22018e+06	3.21922e+06	4.18515e+06	2.65283e+06	2.69103e+06	3.07501e+06	2.93459e+06	0.936705	0.824562	0.937229	0.85908	0.953257	0.0255104	0.0450195	none	447.093	2.99895	1	1	Orientin	Phenylpropanoids and polyketides	Flavonoids		HMDB0030614	C10114	56	6-[(3,7-dihydroxy-4-oxo-2-phenyl-3,4-dihydro-2H-1-benzopyran-5-yl)oxy]-3,4,5-trihydroxyoxane-2-carboxylic acid;6-[(3,5-dihydroxy-4-oxo-2-phenyl-3,4-dihydro-2H-1-benzopyran-7-yl)oxy]-3,4,5-trihydroxyoxane-2-carboxylic acid;6-[3,5-dihydroxy-2-(2-oxo-3-phenylpropanoyl)phenoxy]-3,4,5-trihydroxyoxane-2-carboxylic acid;6-[3,5-dihydroxy-4-(2-oxo-3-phenylpropanoyl)phenoxy]-3,4,5-trihydroxyoxane-2-carboxy…	HMDB0125404;HMDB0125405;HMDB0125410;HMDB0125411;HMDB0127132;HMDB0127468;HMDB0128082;HMDB0128083;HMDB0128085;HMDB0128086;HMDB0128087;HMDB0128104;HMDB0128105;HMDB0129299;HMDB0129977;HMDB0129978;HMDB0129979;HMDB0130011;HMDB0130012;HMDB0130013;HMDB0130214;HMDB0130215;HMDB0130245;HMDB0130246;HMDB0130247;HMDB0130248;HMDB0132732;HMDB0133384;HMDB0133385;HMDB0133386;HMDB0133578;HMDB0133579;HMDB0134576;HMD…	10	Quercitrin;Isoorientin;Luteolin_7-O-beta-D-glucoside;Carthamone;Fisetin_8-C-glucoside;Orientin;Kaempferol_3-O-glucoside;Kaempferol-3-O-galactoside;Aureusidin_6-O-glucoside;Plantaginin	C01750;C01821;C03951;C08598;C10042;C10114;C12249;C12626;C16409;C17056
neg-M447T205	4.27893e+06	7.80899e+06	7.06105e+06	4.36277e+06	4.65395e+06	7.83996e+06	1.40218e+07	1.76264e+07	8.82808e+06	1.18219e+07	8.20621e+06	1.27453e+07	2.03439	0.00176138	0.0021645	0.00455171	0.00501999	0.427519	0.0497072	none	447.092	3.41825	1	1	Quercitrin	Phenylpropanoids and polyketides	Flavonoids		HMDB0033751	C01750	56	6-[(3,7-dihydroxy-4-oxo-2-phenyl-3,4-dihydro-2H-1-benzopyran-5-yl)oxy]-3,4,5-trihydroxyoxane-2-carboxylic acid;6-[(3,5-dihydroxy-4-oxo-2-phenyl-3,4-dihydro-2H-1-benzopyran-7-yl)oxy]-3,4,5-trihydroxyoxane-2-carboxylic acid;6-[3,5-dihydroxy-2-(2-oxo-3-phenylpropanoyl)phenoxy]-3,4,5-trihydroxyoxane-2-carboxylic acid;6-[3,5-dihydroxy-4-(2-oxo-3-phenylpropanoyl)phenoxy]-3,4,5-trihydroxyoxane-2-carboxy…	HMDB0125404;HMDB0125405;HMDB0125410;HMDB0125411;HMDB0127132;HMDB0127468;HMDB0128082;HMDB0128083;HMDB0128085;HMDB0128086;HMDB0128087;HMDB0128104;HMDB0128105;HMDB0129299;HMDB0129977;HMDB0129978;HMDB0129979;HMDB0130011;HMDB0130012;HMDB0130013;HMDB0130214;HMDB0130215;HMDB0130245;HMDB0130246;HMDB0130247;HMDB0130248;HMDB0132732;HMDB0133384;HMDB0133385;HMDB0133386;HMDB0133578;HMDB0133579;HMDB0134576;HMD…	10	Quercitrin;Isoorientin;Luteolin_7-O-beta-D-glucoside;Carthamone;Fisetin_8-C-glucoside;Orientin;Kaempferol_3-O-glucoside;Kaempferol-3-O-galactoside;Aureusidin_6-O-glucoside;Plantaginin	C01750;C01821;C03951;C08598;C10042;C10114;C12249;C12626;C16409;C17056
neg-M461T195	32256.5	47091.8	38030.5	28407.2	45594.3	41268.6	20517.8	28493.5	18942.1	21905.4	29930.1	21283	0.606372	0.00118018	0.00865801	0.00324053	0.0169785	0.507368	0.2727	none	461.107	3.25802	1	1	Peonidin-3-O-beta-D-glucoside	Phenylpropanoids and polyketides	Flavonoids		NA	NA	25	3,4,5-trihydroxy-6-{6-hydroxy-3-[3-(3-hydroxyphenyl)-3-oxoprop-1-en-1-yl]-2-methoxyphenoxy}oxane-2-carboxylic acid;3,4,5-trihydroxy-6-{2-hydroxy-4-[3-(3-hydroxyphenyl)-3-oxoprop-1-en-1-yl]-3-methoxyphenoxy}oxane-2-carboxylic acid;6-{3-[3-(3,4-dihydroxy-2-methoxyphenyl)prop-2-enoyl]phenoxy}-3,4,5-trihydroxyoxane-2-carboxylic acid;3,5,7-trihydroxy-2-{3-methoxy-4-[(3,4,5-trihydroxy-6-methyloxan-2-yl…	HMDB0126068;HMDB0126069;HMDB0126070;HMDB0126598;HMDB0127128;HMDB0127206;HMDB0127355;HMDB0129973;HMDB0129974;HMDB0132473;HMDB0133290;HMDB0133291;HMDB0133302;HMDB0135156;HMDB0136804;HMDB0030569;HMDB0037449;HMDB0037451;HMDB0037473;HMDB0037567;HMDB0038049;HMDB0038455;HMDB0039189;HMDB0039195;HMDB0039758	5	Isoscoparine;6-Methoxyluteolin_7-rhamnoside;Swertiajaponin;Tectoridin;Homoplantaginin	C05990;C10104;C10187;C10533;C17762
neg-M463T191	35106.5	62321.2	50568.9	51162.2	58672.5	266856	357549	474639	268037	249016	311750	222950	3.5906	0.00221025	0.00865801	0.00552082	0.0169785	1.17907	0.113962	up	463.086	3.18688	1	1	Delphinidin-3-O-beta-glucopyranoside	Phenylpropanoids and polyketides	Flavonoids		NA	NA	71	3,4,5-trihydroxy-6-[3-(3,5,7-trihydroxy-4-oxo-3,4-dihydro-2H-1-benzopyran-2-yl)phenoxy]oxane-2-carboxylic acid;6-{[3,7-dihydroxy-2-(3-hydroxyphenyl)-4-oxo-3,4-dihydro-2H-1-benzopyran-5-yl]oxy}-3,4,5-trihydroxyoxane-2-carboxylic acid;6-{[3,5-dihydroxy-2-(3-hydroxyphenyl)-4-oxo-3,4-dihydro-2H-1-benzopyran-7-yl]oxy}-3,4,5-trihydroxyoxane-2-carboxylic acid;3,4,5-trihydroxy-6-[4-(3,5,7-trihydroxy-4-ox…	HMDB0125284;HMDB0125285;HMDB0125286;HMDB0125392;HMDB0125393;HMDB0125394;HMDB0125400;HMDB0125401;HMDB0125402;HMDB0125428;HMDB0125429;HMDB0125430;HMDB0125432;HMDB0125433;HMDB0125434;HMDB0125435;HMDB0125451;HMDB0125452;HMDB0125453;HMDB0129297;HMDB0129298;HMDB0129999;HMDB0130000;HMDB0130001;HMDB0130002;HMDB0130198;HMDB0130199;HMDB0130200;HMDB0130208;HMDB0130209;HMDB0130210;HMDB0130211;HMDB0130212;HMD…	7	Quercetin_3-O-glucoside;Gossypetin_8-rhamnoside;Hyperin;Myricitrin;Quercimeritrin;Bracteatin_6-O-glucoside;6-Hydroxyluteolin_7-glucoside	C05623;C10050;C10073;C10108;C12639;C16410;C17763
neg-M477T181	5308.91	6994.86	10992.8	7418.49	3516.37	9130.25	7901.08	5948.22	6253.82	7454.49	5111.8	6078.85	0.893607	0.748922	0.699134	0.794909	0.750372	0.0484044	0.0675393	none	477.102	3.01	1	1	Nepetin 7-glucoside	Phenylpropanoids and polyketides	Flavonoids		HMDB0030548	NA	54	6-{3-[3-(3,4-dihydroxyphenyl)-3-oxoprop-1-en-1-yl]-6-hydroxy-2-methoxyphenoxy}-3,4,5-trihydroxyoxane-2-carboxylic acid;6-{4-[3-(3,4-dihydroxyphenyl)-3-oxoprop-1-en-1-yl]-2-hydroxy-3-methoxyphenoxy}-3,4,5-trihydroxyoxane-2-carboxylic acid;6-{4-[3-(3,4-dihydroxy-2-methoxyphenyl)prop-2-enoyl]-2-hydroxyphenoxy}-3,4,5-trihydroxyoxane-2-carboxylic acid;6-{5-[3-(3,4-dihydroxy-2-methoxyphenyl)prop-2-enoy…	HMDB0126054;HMDB0126055;HMDB0126056;HMDB0126057;HMDB0126140;HMDB0126590;HMDB0126591;HMDB0126596;HMDB0126597;HMDB0127510;HMDB0127511;HMDB0127513;HMDB0127514;HMDB0128063;HMDB0128064;HMDB0128065;HMDB0128066;HMDB0128067;HMDB0128068;HMDB0128549;HMDB0128597;HMDB0128598;HMDB0128599;HMDB0129310;HMDB0129320;HMDB0129425;HMDB0129989;HMDB0129990;HMDB0129991;HMDB0130192;HMDB0130193;HMDB0130194;HMDB0130195;HMD…	3	Chlortetracycline;Methacycline_hydrochloride;3-Phosphoglycerol-glutathione	C06571;C08029;C03928
neg-M477T207	8319.55	8957.99	9510.28	9206.63	6148.82	6973.22	15531.1	14864.5	12674	15895.3	13938.2	20431.6	1.90027	5.96662e-05	0.0021645	0.00026403	0.00501999	0.438093	0.0421356	none	477.101	3.4446	1	1	isorhamnetin-3-O-glucoside	Phenylpropanoids and polyketides	Flavonoids		NA	NA	54	6-{3-[3-(3,4-dihydroxyphenyl)-3-oxoprop-1-en-1-yl]-6-hydroxy-2-methoxyphenoxy}-3,4,5-trihydroxyoxane-2-carboxylic acid;6-{4-[3-(3,4-dihydroxyphenyl)-3-oxoprop-1-en-1-yl]-2-hydroxy-3-methoxyphenoxy}-3,4,5-trihydroxyoxane-2-carboxylic acid;6-{4-[3-(3,4-dihydroxy-2-methoxyphenyl)prop-2-enoyl]-2-hydroxyphenoxy}-3,4,5-trihydroxyoxane-2-carboxylic acid;6-{5-[3-(3,4-dihydroxy-2-methoxyphenyl)prop-2-enoy…	HMDB0126054;HMDB0126055;HMDB0126056;HMDB0126057;HMDB0126140;HMDB0126590;HMDB0126591;HMDB0126596;HMDB0126597;HMDB0127510;HMDB0127511;HMDB0127513;HMDB0127514;HMDB0128063;HMDB0128064;HMDB0128065;HMDB0128066;HMDB0128067;HMDB0128068;HMDB0128549;HMDB0128597;HMDB0128598;HMDB0128599;HMDB0129310;HMDB0129320;HMDB0129425;HMDB0129989;HMDB0129990;HMDB0129991;HMDB0130192;HMDB0130193;HMDB0130194;HMDB0130195;HMD…	0	-	-
neg-M505T197	41201.4	61548.8	49530.7	36278.6	49852.2	44360.8	20747.3	24623.8	21867.7	21297.1	16281.6	14039.6	0.420328	1.8835e-05	0.0021645	0.000102745	0.00501999	0.748883	0.0874651	none	505.097	3.2888	1	1	Quercetin 3-O-.beta.-D-glucose-6'-acetate	Phenylpropanoids and polyketides	Flavonoids		NA	NA	7	Protohypericin;Quercetin 3-O-(6''-acetyl-glucoside);Tricin 7-glucuronoside;Quercetin 3-(6''-acetylglucoside);Glyphoside;4''-O-Acetylmyricitrin;Isobiflorin 6''-gallate	HMDB0034180;HMDB0029271;HMDB0033894;HMDB0037366;HMDB0038465;HMDB0039923;HMDB0040633	1	Cassiamin_C	C10308
neg-M507T205	9203.23	4269.19	15357	7699.82	14724.8	3599.85	3727.72	4450.63	3695.27	3749.95	4621.34	4324.95	0.447915	0.0438265	0.179654	0.0714489	0.236195	0.786675	0.172636	none	507.114	3.41115	1	1	Syringetin-3-O-glucoside	Phenylpropanoids and polyketides	Flavonoids		NA	NA	1	Rheidin B	HMDB0038509	0	-	-
neg-M549T197	3662.4	1932.65	5768.52	3017.95	3819.42	3582.36	1820.76	1957.55	617.632	1655.73	6042.37	5342.22	0.800441	0.275053	0.393939	0.344467	0.46004	0.508687	0.200368	none	549.087	3.28373	1	1	Quercetin-3-(6''-malonyl)-Glucoside	Phenylpropanoids and polyketides	Flavonoids		NA	NA	1	Quercetin 3-(6''-malonyl-glucoside)	HMDB0037368	1	Quercetin_3-O-(6-O-malonyl-beta-D-glucoside)	C12638
neg-M563T173	345735	420058	383043	339869	352891	435080	380541	466650	355600	357549	392309	404302	1.03526	0.56768	0.484848	0.633951	0.550304	0.0326442	0.0295515	none	563.141	2.87897	1	1	Apigenin 6-C-glucoside 8-C-arabinoside	Phenylpropanoids and polyketides	Flavonoids		HMDB0029260	NA	9	5,7-dihydroxy-2-(3-hydroxyphenyl)-6-[3,4,5-trihydroxy-6-(hydroxymethyl)oxan-2-yl]-8-(3,4,5-trihydroxyoxan-2-yl)-4H-chromen-4-one;Apigenin 6-C-glucoside 8-C-arabinoside;Corymboside;Apiin;6-beta-D-Glucopyranosyl-8-beta-D-ribopyranosylapigenin;Isovitexin 2''-O-arabinoside;Kaempferol 3-arabinofuranoside 7-rhamnofuranoside;Kaempferol 3-rhamnoside 7-xyloside;Kaempferol 3-rhamnoside 4'-xyloside	HMDB0126884;HMDB0029260;HMDB0030803;HMDB0030843;HMDB0033571;HMDB0037569;HMDB0037575;HMDB0039319;HMDB0039321	6	Apigenin_7-O-[beta-D-apiosyl-(1->2)-beta-D-glucoside];Neoschaftoside;Schaftoside;Isovitexin_2''-O-arabinoside;Glucofrangulin_B;Coumermic_acid	C04858;C10110;C10181;C16491;C16803;C12479
neg-M563T199	30112.2	22373.3	45079.4	27529.4	13095	65714.4	9273.89	7163.09	5881.67	7147.68	7418.55	6836.14	0.21442	0.00114085	0.0021645	0.00314993	0.00501999	1.0023	0.468488	down	563.138	3.32138	1	1	Apiin	Phenylpropanoids and polyketides	Flavonoids		HMDB0030843	C04858	16	5,7-dihydroxy-2-(3-hydroxyphenyl)-6-[3,4,5-trihydroxy-6-(hydroxymethyl)oxan-2-yl]-8-(3,4,5-trihydroxyoxan-2-yl)-4H-chromen-4-one;Apigenin 6-C-glucoside 8-C-arabinoside;Corymboside;Apiin;6-beta-D-Glucopyranosyl-8-beta-D-ribopyranosylapigenin;Isovitexin 2''-O-arabinoside;Kaempferol 3-arabinofuranoside 7-rhamnofuranoside;Kaempferol 3-rhamnoside 7-xyloside;Kaempferol 3-rhamnoside 4'-xyloside;5-(4-hyd…	HMDB0126884;HMDB0029260;HMDB0030803;HMDB0030843;HMDB0033571;HMDB0037569;HMDB0037575;HMDB0039319;HMDB0039321;HMDB0125942;HMDB0125949;HMDB0125952;HMDB0031424;HMDB0003327;HMDB0003329;HMDB0003330	6	Apigenin_7-O-[beta-D-apiosyl-(1->2)-beta-D-glucoside];Neoschaftoside;Schaftoside;Isovitexin_2''-O-arabinoside;Glucofrangulin_B;Coumermic_acid	C04858;C10110;C10181;C16491;C16803;C12479
neg-M577T170_2	7255.56	5275.12	4377.54	5455.77	3505.23	7774.12	2892.96	2985.11	3263.56	805.291	3863.62	3459.02	0.513313	0.026803	0.004329	0.046813	0.0091722	0.762267	0.218601	none	577.174	2.83506	1	1	Vitexin-2''-O-rhamnoside	Phenylpropanoids and polyketides	Flavonoids		NA	C12628	2	2-(3,4-dihydroxyphenyl)-8-[1-(2,4-dihydroxyphenyl)-2-hydroxy-3-(4-hydroxy-3-methoxyphenyl)propyl]-3,4-dihydro-2H-1-benzopyran-3,5,7-triol;8-[1-(2,4-dihydroxyphenyl)-3-(3,4-dihydroxyphenyl)-2-hydroxypropyl]-2-(4-hydroxy-3-methoxyphenyl)-3,4-dihydro-2H-1-benzopyran-3,5,7-triol	HMDB0135087;HMDB0135088	1	Anthemis_glycoside_A	C08326
neg-M577T240	2829.07	2785.59	2711.72	2596.44	3471.13	2748.08	1996.65	1963.45	2264.96	2095.26	2023.63	2365.66	0.74143	0.000255181	0.0021645	0.000887989	0.00501999	0.278621	0.123428	none	577.155	3.99365	1	1	Apigenin-7-O-neohesperidoside	Phenylpropanoids and polyketides	Flavonoids		NA	NA	15	Kaempferitrin;5,7-dihydroxy-2-phenyl-3,6-bis[3,4,5-trihydroxy-6-(hydroxymethyl)oxan-2-yl]-4H-chromen-4-one;5,7-dihydroxy-2-phenyl-6,8-bis[3,4,5-trihydroxy-6-(hydroxymethyl)oxan-2-yl]-4H-chromen-4-one;6-[2-(acetyloxy)-2-(9-{[(2E)-2-methylbut-2-enoyl]oxy}-2-oxo-2H,8H,9H-furo[2,3-h]chromen-8-yl)propoxy]-3,4,5-trihydroxyoxane-2-carboxylic acid;3,4,5-trihydroxy-6-(2-{[2-(9-{[(2E)-2-methylbut-2-enoyl]o…	HMDB0037438;HMDB0127003;HMDB0127064;HMDB0129105;HMDB0129108;HMDB0005799;HMDB0030235;HMDB0033992;HMDB0035023;HMDB0037349;HMDB0037580;HMDB0038848;HMDB0039488;HMDB0039855;HMDB0040504	5	Violanthin;Apigenin_7-O-neohesperidoside;Vitexin_2''-O-beta-L-rhamnoside;Glucofrangulin_A;Kaempferitrin	C10196;C12627;C12628;C16802;C16981
neg-M579T193_1	177712	268001	283620	165985	198938	395274	50032.3	381871	260540	46557.6	376567	320534	0.964131	0.503597	1	0.573645	1	0.22155	0.497872	none	579.135	3.22282	1	1	Cyanidin-3-O-(2''-O-beta-xylopyranosyl-beta-glucopyranoside)	Phenylpropanoids and polyketides	Flavonoids		NA	NA	14	Isocarlinoside;Neocarlinoside;Kaempferol 3-[apiosyl-(1->2)-galactoside];Rustoside;Quercetin 3-[rhamnosyl-(1->2)-alpha-L-arabinopyranoside];Graveobioside A;Kaempferol 3-xylosylglucoside;3,4,5-trihydroxy-6-{2-hydroxy-5-[7,15,23-trihydroxy-11,19-bis(4-hydroxyphenyl)-4,12,20-trioxaheptacyclo[16.6.1.1虏,鈦?1鹿鈦?鹿鲁.0虏鹿,虏鈦?0鈦?虏鈦?0鹿鈦?虏鈦禲heptacosa-1(25),5,7,9(27),13,15,17(26),21,23-nonaen-3-yl]phenoxy}oxane-…	HMDB0030721;HMDB0037408;HMDB0037430;HMDB0037533;HMDB0037928;HMDB0038469;HMDB0039507;HMDB0129139;HMDB0129140;HMDB0129141;HMDB0129142;HMDB0129143;HMDB0129144;HMDB0129145	4	Sciadopitysin;Carlinoside;Neocarlinoside;Iresinin_I	C10182;C10026;C10109;C08550
neg-M579T217_1	10101.6	7820.12	9927.12	5090.75	9241	8209.44	3219.77	3786.15	3625.53	2872.27	3139.78	2246.15	0.374869	3.21389e-05	0.0021645	0.000158985	0.00501999	1.2128	0.263349	down	579.171	3.60967	1	1	Narirutin	Phenylpropanoids and polyketides	Flavonoids		HMDB0033740	C09793	10	Albafuran C;5,7-dihydroxy-2-phenyl-6,8-bis[3,4,5-trihydroxy-6-(hydroxymethyl)oxan-2-yl]-3,4-dihydro-2H-1-benzopyran-4-one;Naringin;5'-Methoxycastavinol;Narirutin;(S)-Naringenin 8-C-(2''-rhamnosylglucoside);Cascaroside A;Glucoliquiritin;Natsudaidain 3-glucoside;Cascaroside F	HMDB0030073;HMDB0126860;HMDB0002927;HMDB0029814;HMDB0033740;HMDB0035426;HMDB0035756;HMDB0039508;HMDB0040507;HMDB0041268	6	Mulberrofuran_C;Naringin;Narirutin;Cascaroside_A;Naringin_chalcone;Cascaroside_B	C08928;C09789;C09793;C10307;C16423;C16799
neg-M593T202	16713.2	19500.6	21428.3	12563.1	36552.2	37871.8	22299.8	27264.9	20564.8	21598.4	21857.6	17442.9	0.905961	0.888294	0.699134	0.911931	0.750372	0.0221252	0.302927	none	593.15	3.36032	1	1	Vitexin 4-O-glucoside	Phenylpropanoids and polyketides	Flavonoids		NA	NA	27	Kuwanon Z;Astragalin 7-rhamnoside;3,4,5-trihydroxy-6-({7-hydroxy-4-oxo-2-phenyl-8-[3,4,5-trihydroxy-6-(hydroxymethyl)oxan-2-yl]-3,4-dihydro-2H-1-benzopyran-5-yl}oxy)oxane-2-carboxylic acid;3,4,5-trihydroxy-6-({5-hydroxy-4-oxo-2-phenyl-8-[3,4,5-trihydroxy-6-(hydroxymethyl)oxan-2-yl]-3,4-dihydro-2H-1-benzopyran-7-yl}oxy)oxane-2-carboxylic acid;5,7-dihydroxy-2-(4-hydroxy-3-methoxyphenyl)-6-[3,4,5-tr…	HMDB0033297;HMDB0037426;HMDB0124784;HMDB0124785;HMDB0126897;HMDB0126935;HMDB0127004;HMDB0130958;HMDB0029484;HMDB0029537;HMDB0030708;HMDB0033101;HMDB0034404;HMDB0037412;HMDB0037446;HMDB0037447;HMDB0037454;HMDB0037573;HMDB0037574;HMDB0037747;HMDB0037852;HMDB0038814;HMDB0038818;HMDB0039308;HMDB0039347;HMDB0040475;HMDB0040831	8	Isoorientin_2''-O-rhamnoside;Vitexin_2''-O-beta-D-glucoside;Isovitexin_2''-O-beta-D-glucoside;Saponarin;Vicenin-2;Paniculatin;Scolymoside;Multiflorin_B	C03870;C04024;C04199;C08064;C10195;C10513;C12630;C17600
neg-M605T210	39467.1	40709.2	35466.6	28957.6	32865.3	33175.7	112361	139434	84540.8	86045.9	109356	94110.4	2.97116	1.45274e-06	0.0021645	1.32351e-05	0.00501999	0.669664	0.0476347	none	605.151	3.50728	1	1	6''-O-Acetylvicenin 1	Phenylpropanoids and polyketides	Flavonoids		HMDB0041235	null	3	3,4,5-trihydroxy-6-({7-methoxy-4-oxo-2-phenyl-8-[3,4,5-trihydroxy-6-(hydroxymethyl)oxan-2-yl]-4H-chromen-5-yl}oxy)oxane-2-carboxylic acid;6''-Acetylapiin;6''-O-Acetylvicenin 1	HMDB0127165;HMDB0035464;HMDB0041235	0	-	-
neg-M607T210	34417.6	49072.7	72272.2	28820.8	35374.2	52722.6	125552	136798	109953	102443	97030.8	109349	2.49789	0.000501124	0.0021645	0.00156763	0.00501999	0.767468	0.337961	none	607.164	3.50578	1	1	Diosmetin-7-O-neohesperidoside	Phenylpropanoids and polyketides	Flavonoids		NA	NA	11	Diosmin;Physcion 8-gentiobioside;3,6-Diglucopyranosyl-5,7-dihydroxy-4'-methoxyflavone;8-Galactopyranosyl-6-glucopyranosyl-4',5-dihydroxy-7-methoxyflavone;Isoswertisin 4'-glucoside;Diosmetin 8-C-(2''-rhamnosylglucoside);Chrysoeriol 7-rutinoside;Rhamnetin 3-(4-rhamnosylrhamnoside);Calendoflaside;Diosmetin 7-neohesperidoside;Isotectorigenin 4'-glucoside 7-rhamnoside	HMDB0029548;HMDB0036009;HMDB0037413;HMDB0037414;HMDB0037416;HMDB0037448;HMDB0037453;HMDB0038810;HMDB0038819;HMDB0039856;HMDB0039909	4	Diosmin;Physcion_8-gentiobioside;Spinosin;Isospinosin	C10039;C10382;C17834;C17837
neg-M609T156	1.15586e+06	1.86365e+06	1.15307e+06	752431	1.02959e+06	1.92751e+06	98087.2	106220	79372.2	71085.9	83936	93126.7	0.0674728	1.21493e-06	0.0021645	1.15462e-05	0.00501999	1.95483	0.0576731	down	609.145	2.60252	1	1	Luteolin 6-C-glucoside 8-C-arabinoside	Phenylpropanoids and polyketides	Flavonoids		HMDB0029258	NA	27	6-(4-{5,7-dihydroxy-4-oxo-8-[3,4,5-trihydroxy-6-(hydroxymethyl)oxan-2-yl]-3,4-dihydro-2H-1-benzopyran-2-yl}phenoxy)-3,4,5-trihydroxyoxane-2-carboxylic acid;3,4,5-trihydroxy-6-{[7-hydroxy-2-(4-hydroxyphenyl)-4-oxo-8-[3,4,5-trihydroxy-6-(hydroxymethyl)oxan-2-yl]-3,4-dihydro-2H-1-benzopyran-5-yl]oxy}oxane-2-carboxylic acid;3,4,5-trihydroxy-6-{[5-hydroxy-2-(4-hydroxyphenyl)-4-oxo-8-[3,4,5-trihydroxy-…	HMDB0124776;HMDB0124777;HMDB0124778;HMDB0126910;HMDB0127002;HMDB0136153;HMDB0003249;HMDB0029258;HMDB0029478;HMDB0029812;HMDB0032908;HMDB0033824;HMDB0037431;HMDB0037433;HMDB0037534;HMDB0037538;HMDB0037933;HMDB0037934;HMDB0037935;HMDB0039383;HMDB0040486;HMDB0040489;HMDB0040490;HMDB0040715;HMDB0126934;HMDB0135150;HMDB0126628	6	Rutin;Lucenin-2;Kaempferol_3-O-beta-D-glucosyl-(1->2)-beta-D-glucoside;Kaempferol_3-O-beta-D-glucosylgalactoside;Multinoside_A;Quercetin_3-O-rhamnoside_7-O-glucoside	C05625;C10102;C12634;C16490;C17563;C19796
neg-M609T188	203927	436820	545943	317821	268315	676766	175553	197591	158633	144561	137298	128456	0.384591	0.00369576	0.0021645	0.00852474	0.00501999	0.679167	0.0260893	none	609.145	3.12673	1	1	Delphinidin-3-O-(6''-O-alpha-rhamnopyranosyl-beta-glucopyranoside)	Phenylpropanoids and polyketides	Flavonoids		NA	NA	27	6-(4-{5,7-dihydroxy-4-oxo-8-[3,4,5-trihydroxy-6-(hydroxymethyl)oxan-2-yl]-3,4-dihydro-2H-1-benzopyran-2-yl}phenoxy)-3,4,5-trihydroxyoxane-2-carboxylic acid;3,4,5-trihydroxy-6-{[7-hydroxy-2-(4-hydroxyphenyl)-4-oxo-8-[3,4,5-trihydroxy-6-(hydroxymethyl)oxan-2-yl]-3,4-dihydro-2H-1-benzopyran-5-yl]oxy}oxane-2-carboxylic acid;3,4,5-trihydroxy-6-{[5-hydroxy-2-(4-hydroxyphenyl)-4-oxo-8-[3,4,5-trihydroxy-…	HMDB0124776;HMDB0124777;HMDB0124778;HMDB0126910;HMDB0127002;HMDB0136153;HMDB0003249;HMDB0029258;HMDB0029478;HMDB0029812;HMDB0032908;HMDB0033824;HMDB0037431;HMDB0037433;HMDB0037534;HMDB0037538;HMDB0037933;HMDB0037934;HMDB0037935;HMDB0039383;HMDB0040486;HMDB0040489;HMDB0040490;HMDB0040715;HMDB0126934;HMDB0135150;HMDB0126628	6	Rutin;Lucenin-2;Kaempferol_3-O-beta-D-glucosyl-(1->2)-beta-D-glucoside;Kaempferol_3-O-beta-D-glucosylgalactoside;Multinoside_A;Quercetin_3-O-rhamnoside_7-O-glucoside	C05625;C10102;C12634;C16490;C17563;C19796
neg-M609T56	5624.92	10414.6	10236.7	8117.81	6665.66	8325.87	5825.53	9241.98	5313.99	4652.97	3880.98	4818.73	0.683079	0.0297267	0.0411255	0.0511801	0.066885	0.4789	0.188593	none	609.144	0.92655	1	1	Kaempferol 3-O-sophoroside	Phenylpropanoids and polyketides	Flavonoids		NA	NA	26	6-(4-{5,7-dihydroxy-4-oxo-8-[3,4,5-trihydroxy-6-(hydroxymethyl)oxan-2-yl]-3,4-dihydro-2H-1-benzopyran-2-yl}phenoxy)-3,4,5-trihydroxyoxane-2-carboxylic acid;3,4,5-trihydroxy-6-{[7-hydroxy-2-(4-hydroxyphenyl)-4-oxo-8-[3,4,5-trihydroxy-6-(hydroxymethyl)oxan-2-yl]-3,4-dihydro-2H-1-benzopyran-5-yl]oxy}oxane-2-carboxylic acid;3,4,5-trihydroxy-6-{[5-hydroxy-2-(4-hydroxyphenyl)-4-oxo-8-[3,4,5-trihydroxy-…	HMDB0124776;HMDB0124777;HMDB0124778;HMDB0126910;HMDB0127002;HMDB0136153;HMDB0003249;HMDB0029258;HMDB0029478;HMDB0029812;HMDB0032908;HMDB0033824;HMDB0037431;HMDB0037433;HMDB0037534;HMDB0037538;HMDB0037933;HMDB0037934;HMDB0037935;HMDB0039383;HMDB0040486;HMDB0040489;HMDB0040490;HMDB0040715;HMDB0126934;HMDB0135150	6	Rutin;Lucenin-2;Kaempferol_3-O-beta-D-glucosyl-(1->2)-beta-D-glucoside;Kaempferol_3-O-beta-D-glucosylgalactoside;Multinoside_A;Quercetin_3-O-rhamnoside_7-O-glucoside	C05625;C10102;C12634;C16490;C17563;C19796
neg-M611T192	3374.53	1982.34	8458.19	20861.6	6477.62	36576.9	1843.49	1590.28	11290.6	1292.62	1893.35	1287.21	0.246974	0.0421384	0.025974	0.0690421	0.0448632	1.12902	0.0684864	none	611.196	3.20111	1	1	Dihydrohesperetin-7-O-neohesperidoside	Phenylpropanoids and polyketides	Flavonoids		NA	NA	1	Neohesperidin dihydrochalcone	HMDB0030542	0	-	-
neg-M623T150	7590.15	5368.99	2075.29	7377.5	6217.18	4369.04	2664.87	2855.6	2341.23	2464.37	3085.07	4243.89	0.535031	0.0352521	0.0649351	0.0592583	0.0964908	0.663509	0.188502	none	623.182	2.50166	1	1	isorhamnetin-3-O-rutinoside	Phenylpropanoids and polyketides	Flavonoids		NA	NA	1	4-(4-Hydroxyphenyl)-2-butanone O-[2-galloyl-6-p-coumaroylglucoside]	HMDB0039315	0	-	-
neg-M623T168	28064.8	18534.3	21179.3	21934.2	15970.6	20834.9	6888.37	16610.3	10056.5	10902.9	15986.4	7069.69	0.533633	0.00554553	0.00865801	0.0120931	0.0169785	0.601012	0.153989	none	623.16	2.80753	1	1	isorhamnetin-3-O-galactoside-6''-rhamnoside	Phenylpropanoids and polyketides	Flavonoids		NA	NA	16	5,7-dihydroxy-2-(4-hydroxy-3-methoxyphenyl)-6,8-bis[3,4,5-trihydroxy-6-(hydroxymethyl)oxan-2-yl]-4H-chromen-4-one;5,7-dihydroxy-2-(4-hydroxy-3-methoxyphenyl)-3,6-bis[3,4,5-trihydroxy-6-(hydroxymethyl)oxan-2-yl]-4H-chromen-4-one;Isorhamnetin 3-O-[b-D-glucopyranosyl-(1->2)-a-L-rhamnopyranoside];Azaleatin 3-rutinoside;Isorhamnetin 3-glucoside 4'-rhamnoside;3,8-Diglucosyldiosmetin;6,8-Diglucosyldiosm…	HMDB0126961;HMDB0127030;HMDB0037085;HMDB0037361;HMDB0037375;HMDB0037409;HMDB0037410;HMDB0037422;HMDB0037443;HMDB0037500;HMDB0037743;HMDB0037744;HMDB0037745;HMDB0037746;HMDB0038813;HMDB0039124	1	Zinc_protoporphyrin-9	C03184
neg-M625T173	3283.19	1909.63	2127.23	2266.03	2389.63	3400.07	1085.61	1778.39	1667.38	1362.73	1234.69	1320.94	0.549549	0.000837855	0.0021645	0.00242374	0.00501999	0.510073	0.240835	none	625.139	2.87572	1	1	Quercetin 3,4'-di-O-glucoside	Phenylpropanoids and polyketides	Flavonoids		NA	NA	18	5,7-dihydroxy-6,8-bis[3,4,5-trihydroxy-6-(hydroxymethyl)oxan-2-yl]-2-(2,4,5-trihydroxyphenyl)-4H-chromen-4-one;6-{4-[(2,4-dihydroxy-3-oxo-6-{[3,4,5-trihydroxy-6-(hydroxymethyl)oxan-2-yl]oxy}-2,3-dihydro-1-benzofuran-2-yl)methyl]phenoxy}-3,4,5-trihydroxyoxane-2-carboxylic acid;3,4,5-trihydroxy-6-({2-hydroxy-2-[(4-hydroxyphenyl)methyl]-3-oxo-6-{[3,4,5-trihydroxy-6-(hydroxymethyl)oxan-2-yl]oxy}-2,3-…	HMDB0126974;HMDB0133550;HMDB0133551;HMDB0037356;HMDB0037363;HMDB0037537;HMDB0038287;HMDB0038824;HMDB0039878;HMDB0039924;HMDB0040371;HMDB0040861;HMDB0041358;HMDB0134846;HMDB0134847;HMDB0134848;HMDB0134849;HMDB0134850	1	Quercetin_3-O-beta-D-glucosyl-(1->2)-beta-D-glucoside	C12667
neg-M635T214	34681.2	27079.6	39465	19076.8	268225	31639.9	40651.6	65900	38400.1	55139.7	54524	59836.9	0.748398	0.650245	0.0930736	0.708426	0.132342	0.109834	0.0497976	none	635.161	3.56153	1	1	Quercetin 3-(4''-acetylrhamnoside) 7-rhamnoside	Phenylpropanoids and polyketides	Flavonoids		HMDB0039333	null	2	Quercetin 3-(4''-acetylrhamnoside) 7-rhamnoside;Kaempferol 3-(6''-acetylgalactoside) 7-rhamnoside	HMDB0039333;HMDB0040539	0	-	-
neg-M639T161	6903.53	6467.99	7012.6	3089.61	6645.18	3480.42	6696.74	7946.44	5548.49	4020.84	5803.26	5959.21	1.07071	0.587398	1	0.652163	1	0.0698441	0.23626	none	639.156	2.68843	1	1	isorhamnetin-3-glucoside-4'-glucoside (Isorhamnetin 3,4'-diglucoside)	Phenylpropanoids and polyketides	Flavonoids		NA	NA	13	2-(2,5-dihydroxy-4-methoxyphenyl)-5,7-dihydroxy-6,8-bis[3,4,5-trihydroxy-6-(hydroxymethyl)oxan-2-yl]-4H-chromen-4-one;3-[(3-{[(4R)-3,4-dihydroxy-4-(hydroxymethyl)oxolan-2-yl]oxy}-4,5-dihydroxy-6-(hydroxymethyl)oxan-2-yl)oxy]-5,7-dihydroxy-2-(4-hydroxy-3-methoxyphenyl)-6-methoxy-4H-chromen-4-one;Rhamnetin 3-laminaribioside;Ranupenin 3-rutinoside;Dactylin;Rhamnetin 3-sophoroside;Sexangularetin 3-so…	HMDB0127001;HMDB0133306;HMDB0031655;HMDB0037358;HMDB0037374;HMDB0038303;HMDB0038771;HMDB0039901;HMDB0041383;HMDB0134840;HMDB0134841;HMDB0134842;HMDB0134843	0	-	-
neg-M741T183	254273	335005	174630	151635	178265	385076	54976.7	86568.9	52000.8	64515.9	90628.4	84391.8	0.292844	0.000155777	0.0021645	0.000588582	0.00501999	0.752349	0.0696901	none	741.189	3.04168	1	1	Cyanidin-3-O-(2''-O-beta-xylopyranosyl-beta-glucopyranoside)-5-O-beta-glucopyranoside	Phenylpropanoids and polyketides	Flavonoids		NA	NA	1	Quercetin 3-(2Gal-apiosylrobinobioside)	HMDB0041412	1	Quercetin_3-(2G-xylosylrutinoside)	C10175
neg-M755T161	3661.1	3916.88	5730.83	3521.91	3896.39	4506.21	4494.2	2792.34	4382.82	3979.87	3226.53	2769	0.857785	0.200567	0.393939	0.262521	0.46004	0.157807	0.348169	none	755.203	2.68113	1	1	Cyanidin 3-(2G-glucosylrutinoside)	Phenylpropanoids and polyketides	Flavonoids		NA	NA	20	6-(4-{8-[4,5-dihydroxy-6-(hydroxymethyl)-3-[(3,4,5-trihydroxy-6-methyloxan-2-yl)oxy]oxan-2-yl]-5,7-dihydroxy-4-oxo-3,4-dihydro-2H-1-benzopyran-2-yl}phenoxy)-3,4,5-trihydroxyoxane-2-carboxylic acid;6-({8-[4,5-dihydroxy-6-(hydroxymethyl)-3-[(3,4,5-trihydroxy-6-methyloxan-2-yl)oxy]oxan-2-yl]-7-hydroxy-2-(4-hydroxyphenyl)-4-oxo-3,4-dihydro-2H-1-benzopyran-5-yl}oxy)-3,4,5-trihydroxyoxane-2-carboxylic …	HMDB0124769;HMDB0124770;HMDB0124771;HMDB0126873;HMDB0126874;HMDB0135147;HMDB0034396;HMDB0035004;HMDB0037353;HMDB0037411;HMDB0037427;HMDB0037566;HMDB0037959;HMDB0038253;HMDB0038470;HMDB0038768;HMDB0039951;HMDB0040294;HMDB0040543;HMDB0041470	0	-	-
neg-M755T219	5185.79	3127.29	475.915	4408.49	4400.53	2593.52	1037.45	1266.32	1952.69	2026.64	2274.78	2362.56	0.540843	0.298505	0.0649351	0.36932	0.0964908	0.473881	0.472547	none	755.18	3.64852	1	1	Quercetin 3-O-[2''-O-(6'''-O-p-coumaroyl)-b-D-glucopyranosyl]-a-L-rhamnopyranoside	Phenylpropanoids and polyketides	Flavonoids		NA	NA	9	3-(4-hydroxy-3,5-dimethoxyphenyl)-1-(2,4,6-trihydroxy-3-methoxyphenyl)propane-1,2-dione;2-(3,4-dimethoxyphenyl)-5,6,7,8-tetrahydroxy-3-methoxy-3,4-dihydro-2H-1-benzopyran-4-one;5,8-dihydroxy-2-(1-hydroxy-3-methoxy-4-oxocyclohex-2-en-1-yl)-3,7-dimethoxy-4H-chromen-4-one;5,8-dihydroxy-2-(1-hydroxy-5-methoxy-4-oxocyclohex-2-en-1-yl)-3,7-dimethoxy-4H-chromen-4-one;2-(2,3-dihydroxy-4-methoxyphenyl)-5,…	HMDB0128848;HMDB0129278;HMDB0129294;HMDB0129295;HMDB0130276;HMDB0130280;HMDB0130283;HMDB0130284;HMDB0062624	0	-	-
neg-M769T156	10847.6	8567.2	8916.33	9713.45	10680.5	10395.1	12426.6	14641.4	12962.4	13051.5	16044.7	15386.3	1.42951	0.000118492	0.0021645	0.000470571	0.00501999	0.592332	0.140165	none	769.204	2.59797	1	1	7-O-Methylquercetin-3-O-galactoside-6''-rhamnoside	Phenylpropanoids and polyketides	Flavonoids		NA	NA	3	Isoscoparin 2''-(6-(E)-p-coumaroylglucoside);Isovitexin 2''-O-(6'''-feruloyl)glucoside;Isorhamnetin 3-O-[4-Hydroxy-E-cinnamoyl-(->6)-b-D-glucopyranosyl-(1->2)-a-L-rhamnopyranoside]	HMDB0037423;HMDB0038042;HMDB0038252	0	-	-
pos-M287T186	55342.2	83319.4	53369.3	41683.3	51607.2	78390.2	45615.6	60081.9	39275.1	44992.8	48961.1	58312.5	0.817238	0.18664	0.309524	0.246805	0.378061	0.171431	0.0922931	none	287.054	3.0934	1	1	Luteolin	Phenylpropanoids and polyketides	Flavonoids		HMDB0005800	C01514	31	3,5,7-trihydroxy-2-(3-hydroxyphenyl)-4H-chromen-4-one;3,5,6,7-tetrahydroxy-2-phenyl-4H-chromen-4-one;5,6,7-trihydroxy-2-(3-hydroxyphenyl)-4H-chromen-4-one;2-(3,5-dihydroxyphenyl)-5,7-dihydroxy-4H-chromen-4-one;3,5-dihydroxy-2-[(2E)-3-(4-hydroxyphenyl)prop-2-enoyl]cyclohexa-2,5-diene-1,4-dione;5,6,7-trihydroxy-3-(3-hydroxyphenyl)-4H-chromen-4-one;5,6,7,8-tetrahydroxy-2-phenyl-4H-chromen-4-one;6,7,…	HMDB0125209;HMDB0125367;HMDB0126024;HMDB0126034;HMDB0126621;HMDB0129345;HMDB0130178;HMDB0132872;HMDB0133315;HMDB0133317;HMDB0133318;HMDB0134010;HMDB0134014;HMDB0134018;HMDB0140457;HMDB0140464;HMDB0140477;HMDB0005800;HMDB0005801;HMDB0029711;HMDB0030543;HMDB0034014;HMDB0034150;HMDB0034444;HMDB0041658;HMDB0041688;HMDB0041702;HMDB0128587;HMDB0130166;HMDB0133988;HMDB0134022	13	Luteolin;Kaempferol;Aureusidin;Maritimetin;Datiscetin;Fisetin;Isoscutellarein;Scutellarein;Orobol;2'-Hydroxygenistein;6-Demethoxycapillarisin;Citreorosein;Ozagrel_hydrochloride	C01514;C05903;C08576;C08720;C10036;C10041;C10097;C10184;C10510;C12134;C17786;C17810;C13144
pos-M287T218	9659.92	12242.5	15548.7	8801.98	16130	17274.6	14188.2	20125.2	16580.6	12772.9	16970.1	17000.9	1.22572	0.12849	0.179654	0.179119	0.236195	0.165973	0.102661	none	287.054	3.63948	1	1	Kaempferol	Phenylpropanoids and polyketides	Flavonoids		HMDB0005801	C05903	31	3,5,7-trihydroxy-2-(3-hydroxyphenyl)-4H-chromen-4-one;3,5,6,7-tetrahydroxy-2-phenyl-4H-chromen-4-one;5,6,7-trihydroxy-2-(3-hydroxyphenyl)-4H-chromen-4-one;2-(3,5-dihydroxyphenyl)-5,7-dihydroxy-4H-chromen-4-one;3,5-dihydroxy-2-[(2E)-3-(4-hydroxyphenyl)prop-2-enoyl]cyclohexa-2,5-diene-1,4-dione;5,6,7-trihydroxy-3-(3-hydroxyphenyl)-4H-chromen-4-one;5,6,7,8-tetrahydroxy-2-phenyl-4H-chromen-4-one;6,7,…	HMDB0125209;HMDB0125367;HMDB0126024;HMDB0126034;HMDB0126621;HMDB0129345;HMDB0130178;HMDB0132872;HMDB0133315;HMDB0133317;HMDB0133318;HMDB0134010;HMDB0134014;HMDB0134018;HMDB0140457;HMDB0140464;HMDB0140477;HMDB0005800;HMDB0005801;HMDB0029711;HMDB0030543;HMDB0034014;HMDB0034150;HMDB0034444;HMDB0041658;HMDB0041688;HMDB0041702;HMDB0128587;HMDB0130166;HMDB0133988;HMDB0134022	13	Luteolin;Kaempferol;Aureusidin;Maritimetin;Datiscetin;Fisetin;Isoscutellarein;Scutellarein;Orobol;2'-Hydroxygenistein;6-Demethoxycapillarisin;Citreorosein;Ozagrel_hydrochloride	C01514;C05903;C08576;C08720;C10036;C10041;C10097;C10184;C10510;C12134;C17786;C17810;C13144
pos-M287T233	50888.3	15917.2	16437.8	16598.8	20747.1	67805.2	2179.03	2904.11	2349.48	4288.19	1814.85	2165.96	0.0833445	8.04392e-05	0.0021645	0.000338629	0.00501999	2.21882	0.07893	down	287.089	3.87803	1	1	Sakuranetin	Phenylpropanoids and polyketides	Flavonoids		HMDB0030090	C09833	49	3-(3,4-dihydroxy-2-methoxyphenyl)-1-(3-hydroxyphenyl)prop-2-en-1-one;5,7-dihydroxy-2-(3-methoxyphenyl)-3,4-dihydro-2H-1-benzopyran-4-one;3-(3-methoxyphenyl)-1-(2,4,6-trihydroxyphenyl)prop-2-en-1-one;3-(3,4-dihydroxyphenyl)-7-methoxy-3,4-dihydro-2H-1-benzopyran-4-one;7-hydroxy-3-(4-hydroxy-3-methoxyphenyl)-3,4-dihydro-2H-1-benzopyran-4-one;3-phenyl-1-(2,4,6-trihydroxy-3-methoxyphenyl)prop-2-en-1-o…	HMDB0126052;HMDB0130322;HMDB0130323;HMDB0130375;HMDB0130382;HMDB0130906;HMDB0132458;HMDB0132459;HMDB0132857;HMDB0132878;HMDB0132888;HMDB0132892;HMDB0132893;HMDB0133296;HMDB0133955;HMDB0133956;HMDB0138113;HMDB0138503;HMDB0138507;HMDB0140880;HMDB0141949;HMDB0029527;HMDB0029870;HMDB0030090;HMDB0030622;HMDB0030793;HMDB0030807;HMDB0030852;HMDB0031420;HMDB0031620;HMDB0033291;HMDB0033309;HMDB0034011;HMD…	17	(-)-Vestitone;Dihydrobiochanin_A;2'-O-Methyllicodione;Isosakuranetin;Moracin_A;Sainfuran;Quinquangulin;Oxypeucedanin;Sakuranetin;Brazilin;2',4',6'-Trihydroxy-3'-formyldihydrochalcone;Phyllodulcin;(-)-Nissolin;(S)-DNPA;2,7-Dihydroxy-4'-methoxyisoflavanone;(R)-DNPA;1'-Acetoxyeugenol_acetate	C00786;C02675;C02922;C05334;C08844;C08974;C09044;C09282;C09833;C09920;C09975;C10274;C10508;C12434;C16190;C18835;C10427
pos-M289T218	3500.39	3308.99	3690.74	2875.97	2956.46	3648.85	2997.36	15313.5	8425.56	5617.77	7427.81	7894.86	2.38606	0.0167912	0.025974	0.0312648	0.0448632	0.779123	0.100727	none	289.059	3.64057	1	1	Eriodictyol	Phenylpropanoids and polyketides	Flavonoids		HMDB0005810	C05631	1	Carbamazepine-O-quinone	HMDB0060566	4	Furamizole;6-Acetophenazine-1-carboxylic_acid;Carbamazepine-o-quinone;Nigakinone	C14304;C12120;C16606;C17879
pos-M301T204	6636.14	3903.4	6889.05	3425.37	4785.57	9737.69	3391.68	2640.54	5245.14	9771.36	3712.65	3046.29	0.786033	0.288565	0.24026	0.358764	0.303826	0.181137	0.468922	none	301.069	3.40433	1	1	Chrysoeriol	Phenylpropanoids and polyketides	Flavonoids		HMDB0030667	C04293	43	5,7-dihydroxy-2-(3-hydroxy-5-methoxyphenyl)-4H-chromen-4-one;3,5,7-trihydroxy-2-(3-methoxyphenyl)-4H-chromen-4-one;6,7-dihydroxy-2-(4-hydroxyphenyl)-5-methoxy-4H-chromen-4-one;5,6,7-trihydroxy-3-(4-methoxyphenyl)-4H-chromen-4-one;5,6,7-trihydroxy-2-(3-methoxyphenyl)-4H-chromen-4-one;5,6,7-trihydroxy-8-methoxy-2-phenyl-4H-chromen-4-one;3,5,7-trihydroxy-8-methoxy-2-phenyl-4H-chromen-4-one;7,8-dihyd…	HMDB0124874;HMDB0126499;HMDB0128586;HMDB0129956;HMDB0130327;HMDB0130678;HMDB0132137;HMDB0132867;HMDB0132868;HMDB0133310;HMDB0133312;HMDB0133313;HMDB0133350;HMDB0133364;HMDB0133824;HMDB0134005;HMDB0134007;HMDB0134008;HMDB0134009;HMDB0137306;HMDB0137307;HMDB0140454;HMDB0140564;HMDB0141215;HMDB0029492;HMDB0029676;HMDB0030617;HMDB0030659;HMDB0030667;HMDB0032695;HMDB0032696;HMDB0033321;HMDB0033720;HMD…	16	Chrysoeriol;3-Methoxyapigenin;Leptosidin;Diosmetin;Hispidulin;Kaempferide;Cajanin;Pratensein;Tectorigenin;2'-Hydroxybiochanin_A;(+)-Sophorol;(-)-Sophorol;(+)-6a-Hydroxymaackiain;Rhamnocitrin;Questinol;3-Hydroxy-6,7,8-trimethoxy-2-naphthoate	C04293;C05902;C08651;C10038;C10058;C10098;C10203;C10520;C10534;C12135;C16227;C16228;C16230;C17059;C17811;C21322
pos-M303T159	33156.6	38510.3	40620.7	26908.8	35012.4	58162	21335.8	34540.7	20630.3	18865.1	32157.7	20652.3	0.637696	0.012779	0.0151515	0.0247676	0.0279234	0.487495	0.239127	none	303.048	2.64288	1	1	Quercetin	Phenylpropanoids and polyketides	Flavonoids		HMDB0005794	C00389	20	6,7-dihydroxy-3-(2,4,5-trihydroxyphenyl)-4H-chromen-4-one;2-(3,5-dihydroxyphenyl)-3,5,7-trihydroxy-4H-chromen-4-one;3,5,6,7-tetrahydroxy-2-(3-hydroxyphenyl)-4H-chromen-4-one;5,7-dihydroxy-2-(2,3,4-trihydroxyphenyl)-4H-chromen-4-one;5,7-dihydroxy-2-(2,4,5-trihydroxyphenyl)-4H-chromen-4-one;2-(3,5-dihydroxyphenyl)-5,6,7-trihydroxy-4H-chromen-4-one;5,7-dihydroxy-3-(2,3,4-trihydroxyphenyl)-4H-chromen…	HMDB0125010;HMDB0125206;HMDB0125217;HMDB0126016;HMDB0126017;HMDB0128214;HMDB0129351;HMDB0129357;HMDB0130175;HMDB0005794;HMDB0029620;HMDB0030796;HMDB0033264;HMDB0036632;HMDB0041687;HMDB0041689;HMDB0125361;HMDB0126095;HMDB0130127;HMDB0034681	13	Quercetin;8-Hydroxykaempferol;2'-Hydroxypseudobaptigenin;Bracteatin;6-Hydroxykaempferol;6-Hydroxyluteolin;Hypolaetin;Isoetin;Morin;Robinetin;Tricetin;2-(4-Hydroxyphenyl)-5,6,7,8-tetrahydroxy-4H-1-benzopyran-4-one;5-Amino-4-chloro-2-(5-hydroxymuconoyl)-3(2H)-pyridazinone	C00389;C02806;C03662;C08577;C10068;C10072;C10078;C10079;C10105;C10177;C10192;C15031;C05155
pos-M303T214	5976.85	1159.81	2836.57	1403.64	2265.69	994.736	43813.8	26216.8	1188.6	15789.6	8125.87	33799.5	8.80861	0.0152722	0.025974	0.0288386	0.0448632	1.85265	0.240852	up	303.084	3.56921	1	1	5,7,3'-Trihydroxy-4'-methoxyflavanone	Phenylpropanoids and polyketides	Flavonoids		HMDB0030746	null	15	2,2-dimethyl-2H-chromen-5-ol;2-[(1E)-3-methylbuta-1,3-dien-1-yl]benzene-1,3-diol;5-benzyloxolan-2-one;(1E)-1-(4-hydroxyphenyl)pent-1-en-3-one;4-(3-methoxyphenyl)but-3-en-2-one;1-hydroxy-3-methyl-4-phenylbut-3-en-2-one;3-(hydroxymethyl)-4-phenylbut-3-en-2-one;4-(3-hydroxyphenyl)-3-methylbut-3-en-2-one;4-(4-hydroxyphenyl)-3-methylbut-3-en-2-one;1-(2-methyl-3-phenyloxiran-2-yl)ethan-1-one;Cinnamyl a…	HMDB0126379;HMDB0126467;HMDB0132267;HMDB0132973;HMDB0133466;HMDB0133677;HMDB0133678;HMDB0133679;HMDB0133680;HMDB0133681;HMDB0029699;HMDB0033834;HMDB0036905;HMDB0037142;HMDB0037145	7	Ethyl_cinnamate;Lachnophyllum_ester;Prenylbenzoquinone;Cinnamyl_acetate;cis-1,2-Dihydroxy-1,2-dihydro-8-methylnaphthalene;cis-1,2-Dihydroxy-1,2-dihydro-7-methylnaphthalene;5,6,7,8-Tetrahydro-2-naphthoic_acid	C06359;C08453;C10389;C12299;C14083;C14102;C14111
pos-M331T286	1680.66	1778.09	1642.29	2066.71	1887.29	2120.89	1823.71	2530.49	2730.56	2724.5	2863	2395.25	1.34821	0.005616	0.0151515	0.0122285	0.0279234	0.215252	0.0611265	none	331.079	4.76612	1	1	Quercetin 3,7-dimethyl ether	Phenylpropanoids and polyketides	Flavonoids		HMDB0029263	C01265	29	5,7-dihydroxy-2-(3-hydroxy-4,5-dimethoxyphenyl)-4H-chromen-4-one;3-(2,5-dihydroxy-4-methoxyphenyl)-7-hydroxy-6-methoxy-4H-chromen-4-one;2-(3,5-dimethoxyphenyl)-5,6,7-trihydroxy-4H-chromen-4-one;3,5,7-trihydroxy-6-methoxy-2-(3-methoxyphenyl)-4H-chromen-4-one;5,7,8-trihydroxy-3-methoxy-2-(3-methoxyphenyl)-4H-chromen-4-one;5,7-dihydroxy-2-(3-hydroxyphenyl)-3,6-dimethoxy-4H-chromen-4-one;5,6-dihydrox…	HMDB0124862;HMDB0124998;HMDB0128203;HMDB0128752;HMDB0129285;HMDB0130273;HMDB0131941;HMDB0138002;HMDB0029263;HMDB0030475;HMDB0030480;HMDB0030696;HMDB0030811;HMDB0031706;HMDB0033268;HMDB0034009;HMDB0035598;HMDB0037096;HMDB0037351;HMDB0037354;HMDB0038659;HMDB0041690;HMDB0124861;HMDB0133830;HMDB0128179;HMDB0128184;HMDB0141543;HMDB0040692;HMDB0041269	10	Penicillin_O;3,7-Di-O-methylquercetin;(+)-Bisdechlorogeodin;(-)-Bisdechlorogeodin;Cirsiliol;Tricin;Hildecarpin;Aflatoxin_G2;Aurantio-obtusin;Allamandin	C17405;C01265;C03036;C03040;C10033;C10193;C10424;C16754;C17670;C09766
pos-M343T328	1376.23	2042.82	775.783	922.418	981.746	958.557	1797.48	2935.49	2421.07	4796.47	3234.45	4654.35	2.81108	0.00064486	0.004329	0.00194053	0.0091722	1.18917	0.0554624	up	343.115	5.47031	1	1	Scutellarein tetramethyl ether	Phenylpropanoids and polyketides	Flavonoids		HMDB0030575	C14472	18	3-(3,4-dimethoxyphenyl)-5-hydroxy-7-methoxy-8-methyl-4H-chromen-4-one;Zapotin;4',5,6,7-Tetramethoxyflavone;1,4,6-Trihydroxy-5-methoxy-7-prenylxanthone;Dulxanthone A;Dulxanthone D;1,5,8-Trihydroxy-3-methyl-2-prenylxanthone;(1R,2S,5R,6S)-6-(3,4-Dihydroxyphenyl)-2-(3,4-methylenedioxyphenyl)-3,7-dioxabicyclo-[3,3,0]octane;5-hydroxy-8-(2-hydroxypropan-2-yl)-4-(1-hydroxypropyl)-2H,8H,9H-furo[2,3-h]chro…	HMDB0129572;HMDB0029461;HMDB0030575;HMDB0031289;HMDB0031992;HMDB0032736;HMDB0034182;HMDB0059746;HMDB0130121;HMDB0130122;HMDB0130123;HMDB0130124;HMDB0015159;HMDB0030742;HMDB0037321;HMDB0014610;HMDB0014821;HMDB0059997	13	Streptidine_6-phosphate;4',5,6,7-Tetramethoxyflavone;3-(4-Methoxyphenyl)-5,6,7-trimethoxy-4H-1-benzopyran-4-one;UWM6;PR-toxin;Arctolide;Conchosin_B;Mycophenolate;1-(4-Hydroxy-3-methoxyphenyl)-2-(2-methoxyphenoxy)propane-1,3-diol;Enoxacin;Balfourodinium;Midazolam;Pancratistatin	C01121;C14472;C15076;C18678;C06079;C09298;C09373;C20380;C21422;C06979;C10648;C07524;C08535
pos-M373T347	2179.1	2637.48	2756.51	1916.41	2834.89	2282.21	2453.85	1563.19	4156.27	5593.8	4231.45	5727.96	1.62437	0.116396	0.179654	0.164425	0.236195	0.453092	0.170196	none	373.125	5.78978	1	1	Quercetin 3,5,7,3',4'-pentamethyl ether	Phenylpropanoids and polyketides	Flavonoids		NA	NA	23	2-[4,6-dihydroxy-2-methoxy-3-(3-methylbut-2-en-1-yl)phenyl]-5,6-dihydroxy-2,3-dihydro-1-benzofuran-3-one;2-[4,6-dihydroxy-3-(4-hydroxy-3-methylbut-2-en-1-yl)-2-methoxyphenyl]-6-hydroxy-2,3-dihydro-1-benzofuran-3-one;2-{3-[(3,3-dimethyloxiran-2-yl)methyl]-4,6-dihydroxy-2-methoxyphenyl}-6-hydroxy-2,3-dihydro-1-benzofuran-3-one;2-[4,6-dihydroxy-2-methoxy-3-(3-methylbut-2-en-1-yl)phenyl]-6,7-dihydrox…	HMDB0125959;HMDB0125960;HMDB0125961;HMDB0125962;HMDB0125963;HMDB0126470;HMDB0126474;HMDB0126477;HMDB0126484;HMDB0126488;HMDB0126494;HMDB0132519;HMDB0030539;HMDB0033270;HMDB0034278;HMDB0036633;HMDB0037456;HMDB0037508;HMDB0037599;HMDB0037750;HMDB0039775;HMDB0040323;HMDB0040461	7	Sinensetin;Tangeretin;Sesamolinol;(1'S)-Averantin;Fagaronine;Veprisinium;2,5-Diamino-6-(5-phospho-D-ribitylamino)pyrimidin-4(3H)-one	C10186;C10190;C10883;C20499;C09438;C10745;C18910
pos-M403T328	3175.24	2343.39	2877.71	2741.27	3320.47	2976.53	2766.69	4683.37	5879.11	8906.16	6609.71	8716.87	2.15444	0.00988311	0.025974	0.0198902	0.0448632	0.793038	0.215849	none	403.136	5.46003	1	1	3,3',4',5,6,8-Hexamethoxyflavone	Phenylpropanoids and polyketides	Flavonoids		HMDB0035415	null	27	8-[2-(acetyloxy)-1-hydroxypropan-2-yl]-2-oxo-2H,8H,9H-furo[2,3-h]chromen-9-yl (2E)-2-methylbut-2-enoate;8-{2-[(2-hydroxyacetyl)oxy]propan-2-yl}-2-oxo-2H,8H,9H-furo[2,3-h]chromen-9-yl (2E)-2-methylbut-2-enoate;3,4,5-trihydroxy-6-{3-hydroxy-4-[(2E)-3-phenylprop-2-en-1-yl]phenoxy}oxane-2-carboxylic acid;3,4,5-trihydroxy-6-[5-hydroxy-2-(3-phenylprop-2-en-1-yl)phenoxy]oxane-2-carboxylic acid;3,4,5-tri…	HMDB0129093;HMDB0129094;HMDB0130342;HMDB0130343;HMDB0135217;HMDB0135219;HMDB0135221;HMDB0135223;HMDB0135225;HMDB0135227;HMDB0135228;HMDB0135545;HMDB0135547;HMDB0135549;HMDB0135551;HMDB0029308;HMDB0029540;HMDB0035415;HMDB0037755;HMDB0039379;HMDB0036893;HMDB0037056;HMDB0038328;HMDB0038450;HMDB0040899;HMDB0034674;HMDB0038960	7	Flavanone_7-O-beta-D-glucoside;(3'R,4'R)-3'-Epoxyangeloyloxy-4'-acetoxy-3',4'-dihydroseselin;Nobiletin;2-(2,5-Dimethoxyphenyl)-5,6,7,8-tetramethoxy-4H-1-benzopyran-4-one;2-(3,5-Dimethoxyphenyl)-5,6,7,8-tetramethoxy-4H-1-benzopyran-4-one;Malachite_green;S-Inosyl-L-homocysteine	C04007;C09262;C10112;C14943;C14944;C18367;C03431
pos-M433T217	6252.48	7641.64	8630.8	7797.31	7781.84	9088.38	2869.34	3040.31	2774.07	2907.9	2710.75	3182.16	0.370495	5.68723e-07	0.0021645	6.43279e-06	0.00501999	0.80837	0.145676	none	433.11	3.62232	1	1	Kaempferol-3-O-alpha-L-rhamnoside	Phenylpropanoids and polyketides	Flavonoids		NA	NA	36	Apigenin 4'-O-glucoside;5,6,7-trihydroxy-2-phenyl-8-[3,4,5-trihydroxy-6-(hydroxymethyl)oxan-2-yl]-4H-chromen-4-one;5,7-dihydroxy-2-(3-hydroxyphenyl)-8-[3,4,5-trihydroxy-6-(hydroxymethyl)oxan-2-yl]-4H-chromen-4-one;5,6-dihydroxy-2-(4-hydroxyphenyl)-7-methoxy-8-(3,4,5-trihydroxyoxan-2-yl)-4H-chromen-4-one;2-(3,4-dihydroxyphenyl)-5-hydroxy-7-methoxy-8-(3,4,5-trihydroxyoxan-2-yl)-4H-chromen-4-one;5,7…	HMDB0041591;HMDB0127134;HMDB0127136;HMDB0127223;HMDB0127224;HMDB0127294;HMDB0127358;HMDB0128089;HMDB0128090;HMDB0128094;HMDB0128095;HMDB0128107;HMDB0129987;HMDB0129988;HMDB0134579;HMDB0141940;HMDB0029501;HMDB0029577;HMDB0029679;HMDB0033982;HMDB0033988;HMDB0034405;HMDB0037340;HMDB0038293;HMDB0038740;HMDB0038887;HMDB0038898;HMDB0040542;HMDB0041722;HMDB0126551;HMDB0127106;HMDB0127129;HMDB0127485;HMD…	9	Vitexin;Isovitexin;Apigenin_7-O-beta-D-glucoside;Genistein_7-O-beta-D-glucoside;Emodin_8-glucoside;Genistein_8-C-glucoside;Afzelin;Cypermethrin;alpha-Cypermethrin	C01460;C01714;C04608;C09126;C10345;C10420;C16911;C10984;C18715
pos-M433T341	4317.83	6459.42	1067.93	4065.04	2436.56	1571.61	2213.85	3130.93	2583.68	4951.77	4581.18	4086.73	1.08182	0.511045	0.588745	0.580862	0.649604	0.252487	0.0990915	none	433.146	5.68455	1	1	3-Methoxynobiletin	Phenylpropanoids and polyketides	Flavonoids		HMDB0037689	null	22	3,4,5-trihydroxy-6-{2-[(1E)-3-(4-hydroxy-2-methoxyphenyl)prop-1-en-1-yl]phenoxy}oxane-2-carboxylic acid;3,4,5-trihydroxy-6-{4-[3-(2-hydroxyphenyl)prop-2-en-1-yl]-3-methoxyphenoxy}oxane-2-carboxylic acid;3,4,5-trihydroxy-6-{6-hydroxy-2-methoxy-3-[(2E)-3-phenylprop-2-en-1-yl]phenoxy}oxane-2-carboxylic acid;3,4,5-trihydroxy-6-{2-hydroxy-3-methoxy-4-[(2E)-3-phenylprop-2-en-1-yl]phenoxy}oxane-2-carbox…	HMDB0130340;HMDB0130341;HMDB0130344;HMDB0130345;HMDB0130348;HMDB0130349;HMDB0130351;HMDB0130352;HMDB0130354;HMDB0130355;HMDB0130357;HMDB0130995;HMDB0135632;HMDB0135633;HMDB0135635;HMDB0135636;HMDB0135638;HMDB0031723;HMDB0033855;HMDB0037689;HMDB0039927;HMDB0040503	3	2-(2,4,5-Trimethoxyphenyl)-5,6,7,8-tetramethoxy-4H-1-benzopyran-4-one;2-(3,4,5-Trimethoxyphenyl)-5,6,7,8-tetramethoxy-4H-1-benzopyran-4-one;(-)-Medicocarpin	C14942;C14953;C16223
pos-M435T190	14170.8	13686.1	16294.9	13744.4	14818.4	20479.9	10596	13783.8	10171.3	9718.17	10028.2	8692.74	0.6759	0.00134413	0.00865801	0.00361922	0.0169785	0.485285	0.0859669	none	435.123	3.16787	1	1	Naringenin-7-O-glucoside	Phenylpropanoids and polyketides	Flavonoids		NA	C09099	8	Methylpicraquassioside A;Gartanin;BR-Xanthone A;gamma-Mangostin;Curcumin I;4-(1,1-Dimethyl-2-propenyl)-1,3,5,6-tetrahydroxy-7-prenylxanthone;Eremopetasitenin A2;1-(3-Methylbutanoyl)-6-apiosylglucose	HMDB0038347;HMDB0030700;HMDB0033328;HMDB0035795;HMDB0039611;HMDB0041338;HMDB0030900;HMDB0039953	1	Gartanin	C10063
pos-M465T149	9937.29	47204.8	14383.2	29770	41907.8	73176.2	16517	19411.3	15770	12446.3	16177.8	13807.3	0.435021	0.0980478	0.24026	0.142012	0.303826	0.549395	0.442602	none	465.101	2.48372	1	1	Isoquercitrin	Phenylpropanoids and polyketides	Flavonoids		HMDB0037362	C05623	1	N-(4-aminobutyl)-3-[4-hydroxy-3-(sulfooxy)phenyl]prop-2-enimidic acid	HMDB0139637	0	-	-
pos-M479T160	23361.5	10418.3	25822.1	7394.9	7052.67	26208.6	19605.3	24653.5	22431.7	13970.9	14209.7	9842.98	1.04444	0.623117	1	0.684471	1	0.110026	0.0921654	none	479.116	2.66451	1	1	Petunidin 3-galactoside	Phenylpropanoids and polyketides	Flavonoids		NA	NA	57	6-{3-[3-(3,4-dihydroxyphenyl)-3-oxoprop-1-en-1-yl]-6-hydroxy-2-methoxyphenoxy}-3,4,5-trihydroxyoxane-2-carboxylic acid;6-{4-[3-(3,4-dihydroxyphenyl)-3-oxoprop-1-en-1-yl]-2-hydroxy-3-methoxyphenoxy}-3,4,5-trihydroxyoxane-2-carboxylic acid;6-{4-[3-(3,4-dihydroxy-2-methoxyphenyl)prop-2-enoyl]-2-hydroxyphenoxy}-3,4,5-trihydroxyoxane-2-carboxylic acid;6-{5-[3-(3,4-dihydroxy-2-methoxyphenyl)prop-2-enoy…	HMDB0126054;HMDB0126055;HMDB0126056;HMDB0126057;HMDB0126140;HMDB0126590;HMDB0126591;HMDB0126596;HMDB0126597;HMDB0127510;HMDB0127511;HMDB0127513;HMDB0127514;HMDB0128063;HMDB0128064;HMDB0128065;HMDB0128066;HMDB0128067;HMDB0128068;HMDB0128549;HMDB0128597;HMDB0128598;HMDB0128599;HMDB0129310;HMDB0129320;HMDB0129425;HMDB0129989;HMDB0129990;HMDB0129991;HMDB0130192;HMDB0130193;HMDB0130194;HMDB0130195;HMD…	1	3-Phosphoglycerol-glutathione	C03928
pos-M549T222	1439.56	1445.65	1852.2	1295.6	3263.78	1738.55	968.522	1231.87	1196.6	1428.17	875.787	1555.59	0.657572	0.0428456	0.025974	0.0700994	0.0448632	0.204152	0.0262062	none	549.121	3.70758	1	1	Chrysoeriol 7-O-(6''-malonyl-glucoside)	Phenylpropanoids and polyketides	Flavonoids		HMDB0037455	null	2	Myricetin 3-(3'',4''-diacetylrhamnoside);Chrysoeriol 7-O-(6''-malonyl-glucoside)	HMDB0029877;HMDB0037455	0	-	-
pos-M565T173	337891	436332	416658	375080	364505	386658	377567	439126	370667	348744	393866	370537	0.992829	0.901998	1	0.923115	1	0.00595012	0.028743	none	565.154	2.88395	1	1	6-beta-D-Glucopyranosyl-8-beta-D-ribopyranosylapigenin	Phenylpropanoids and polyketides	Flavonoids		HMDB0033571	null	10	5,7-dihydroxy-2-(3-hydroxyphenyl)-6-[3,4,5-trihydroxy-6-(hydroxymethyl)oxan-2-yl]-8-(3,4,5-trihydroxyoxan-2-yl)-4H-chromen-4-one;Apigenin 6-C-glucoside 8-C-arabinoside;Corymboside;Apiin;6-beta-D-Glucopyranosyl-8-beta-D-ribopyranosylapigenin;Isovitexin 2''-O-arabinoside;Kaempferol 3-arabinofuranoside 7-rhamnofuranoside;Kaempferol 3-rhamnoside 7-xyloside;Kaempferol 3-rhamnoside 4'-xyloside;Stachyos…	HMDB0126884;HMDB0029260;HMDB0030803;HMDB0030843;HMDB0033571;HMDB0037569;HMDB0037575;HMDB0039319;HMDB0039321;HMDB0039092	7	Apigenin_7-O-[beta-D-apiosyl-(1->2)-beta-D-glucoside];Neoschaftoside;Schaftoside;Isovitexin_2''-O-arabinoside;Glucofrangulin_B;Flocoumafen;Coumermic_acid	C04858;C10110;C10181;C16491;C16803;C18696;C12479
pos-M565T213	4186.35	6363.84	4850.82	3958.18	3293.53	5509.04	7373.48	8547.82	6384.01	5154.16	7500.19	6277.17	1.46428	0.00983205	0.0151515	0.0197972	0.0279234	0.260015	0.0375686	none	565.117	3.54545	1	1	Isorhamnetin 3-(6''-malonylglucoside)	Phenylpropanoids and polyketides	Flavonoids		HMDB0038820	null	4	Isorhamnetin 3-(6''-malonylglucoside);6-{[3,7-dihydroxy-2-(1-hydroxy-3-methoxy-4-oxocyclohexyl)-6-methoxy-4-oxo-4H-chromen-5-yl]oxy}-3,4,5-trihydroxyoxane-2-carboxylic acid;6-{[3,5-dihydroxy-2-(1-hydroxy-3-methoxy-4-oxocyclohexyl)-6-methoxy-4-oxo-4H-chromen-7-yl]oxy}-3,4,5-trihydroxyoxane-2-carboxylic acid;6-{[5,7-dihydroxy-2-(1-hydroxy-3-methoxy-4-oxocyclohexyl)-6-methoxy-4-oxo-4H-chromen-3-yl]o…	HMDB0038820;HMDB0128859;HMDB0128860;HMDB0128861	2	CMP-8-amino-3,8-dideoxy-beta-D-manno-octulosonate;BMS_379224	C21334;C14817
pos-M595T164	108105	123294	126052	110265	111414	123681	118126	140913	118164	112730	132176	132963	1.07436	0.153138	0.179654	0.208326	0.236195	0.0646719	0.0466456	none	595.164	2.72795	1	1	Vicenin 2	Phenylpropanoids and polyketides	Flavonoids		HMDB0030708	C10195	27	Kuwanon Z;Astragalin 7-rhamnoside;3,4,5-trihydroxy-6-({7-hydroxy-4-oxo-2-phenyl-8-[3,4,5-trihydroxy-6-(hydroxymethyl)oxan-2-yl]-3,4-dihydro-2H-1-benzopyran-5-yl}oxy)oxane-2-carboxylic acid;3,4,5-trihydroxy-6-({5-hydroxy-4-oxo-2-phenyl-8-[3,4,5-trihydroxy-6-(hydroxymethyl)oxan-2-yl]-3,4-dihydro-2H-1-benzopyran-7-yl}oxy)oxane-2-carboxylic acid;5,7-dihydroxy-2-(4-hydroxy-3-methoxyphenyl)-6-[3,4,5-tr…	HMDB0033297;HMDB0037426;HMDB0124784;HMDB0124785;HMDB0126897;HMDB0126935;HMDB0127004;HMDB0130958;HMDB0029484;HMDB0029537;HMDB0030708;HMDB0033101;HMDB0034404;HMDB0037412;HMDB0037446;HMDB0037447;HMDB0037454;HMDB0037573;HMDB0037574;HMDB0037747;HMDB0037852;HMDB0038814;HMDB0038818;HMDB0039308;HMDB0039347;HMDB0040475;HMDB0040831	8	Isoorientin_2''-O-rhamnoside;Vitexin_2''-O-beta-D-glucoside;Isovitexin_2''-O-beta-D-glucoside;Saponarin;Vicenin-2;Paniculatin;Scolymoside;Multiflorin_B	C03870;C04024;C04199;C08064;C10195;C10513;C12630;C17600
pos-M597T151	11734.8	13768.7	14217.1	8109.37	9725.8	15698.2	8863.88	10320.1	9008.38	15261.7	11629.8	9625.42	0.883356	0.398415	0.393939	0.471634	0.46004	0.0997771	0.172428	none	597.142	2.5123	1	1	Delphinidin-3-O-sambubioside	Phenylpropanoids and polyketides	Flavonoids		NA	NA	9	5,7-dihydroxy-6-[3,4,5-trihydroxy-6-(hydroxymethyl)oxan-2-yl]-8-(3,4,5-trihydroxyoxan-2-yl)-2-(2,4,5-trihydroxyphenyl)-4H-chromen-4-one;6-[3-(3-{[3,4-dihydroxy-5-(hydroxymethyl)oxolan-2-yl]oxy}-5,7-dihydroxy-4-oxo-3,4-dihydro-2H-1-benzopyran-2-yl)phenoxy]-3,4,5-trihydroxyoxane-2-carboxylic acid;6-[(3-{[3,4-dihydroxy-5-(hydroxymethyl)oxolan-2-yl]oxy}-7-hydroxy-2-(3-hydroxyphenyl)-4-oxo-3,4-dihydro…	HMDB0126883;HMDB0132749;HMDB0132750;HMDB0132751;HMDB0037355;HMDB0037364;HMDB0037536;HMDB0040488;HMDB0034347	1	Quercetin_3-O-[beta-D-xylosyl-(1->2)-beta-D-glucoside]	C12637
pos-M611T157	282759	239684	245395	172712	207152	319602	54230	65838.6	46279.6	42443.3	61578.7	56212.5	0.222573	2.18545e-07	0.0021645	3.09918e-06	0.00501999	1.20108	0.0563569	down	611.159	2.6188	1	1	Rutin	Phenylpropanoids and polyketides	Flavonoids		HMDB0003249	C05625	26	6-(4-{5,7-dihydroxy-4-oxo-8-[3,4,5-trihydroxy-6-(hydroxymethyl)oxan-2-yl]-3,4-dihydro-2H-1-benzopyran-2-yl}phenoxy)-3,4,5-trihydroxyoxane-2-carboxylic acid;3,4,5-trihydroxy-6-{[7-hydroxy-2-(4-hydroxyphenyl)-4-oxo-8-[3,4,5-trihydroxy-6-(hydroxymethyl)oxan-2-yl]-3,4-dihydro-2H-1-benzopyran-5-yl]oxy}oxane-2-carboxylic acid;3,4,5-trihydroxy-6-{[5-hydroxy-2-(4-hydroxyphenyl)-4-oxo-8-[3,4,5-trihydroxy-…	HMDB0124776;HMDB0124777;HMDB0124778;HMDB0126910;HMDB0127002;HMDB0136153;HMDB0003249;HMDB0029258;HMDB0029478;HMDB0029812;HMDB0032908;HMDB0033824;HMDB0037431;HMDB0037433;HMDB0037534;HMDB0037538;HMDB0037933;HMDB0037934;HMDB0037935;HMDB0039383;HMDB0040486;HMDB0040489;HMDB0040490;HMDB0040715;HMDB0126934;HMDB0135150	6	Rutin;Lucenin-2;Kaempferol_3-O-beta-D-glucosyl-(1->2)-beta-D-glucoside;Kaempferol_3-O-beta-D-glucosylgalactoside;Multinoside_A;Quercetin_3-O-rhamnoside_7-O-glucoside	C05625;C10102;C12634;C16490;C17563;C19796
pos-M625T197	16155.1	22859.7	20007.3	13800.4	13947.6	13491.9	10869	10812.2	9062.33	10219.1	12003.3	11182.9	0.639813	0.00351937	0.0021645	0.00818342	0.00501999	0.272946	0.0370008	none	625.175	3.2908	1	1	Peonidin-3,5-O-di-beta-glucopyranoside	Phenylpropanoids and polyketides	Flavonoids		NA	NA	16	5,7-dihydroxy-2-(4-hydroxy-3-methoxyphenyl)-6,8-bis[3,4,5-trihydroxy-6-(hydroxymethyl)oxan-2-yl]-4H-chromen-4-one;5,7-dihydroxy-2-(4-hydroxy-3-methoxyphenyl)-3,6-bis[3,4,5-trihydroxy-6-(hydroxymethyl)oxan-2-yl]-4H-chromen-4-one;Isorhamnetin 3-O-[b-D-glucopyranosyl-(1->2)-a-L-rhamnopyranoside];Azaleatin 3-rutinoside;Isorhamnetin 3-glucoside 4'-rhamnoside;3,8-Diglucosyldiosmetin;6,8-Diglucosyldiosm…	HMDB0126961;HMDB0127030;HMDB0037085;HMDB0037361;HMDB0037375;HMDB0037409;HMDB0037410;HMDB0037422;HMDB0037443;HMDB0037500;HMDB0037743;HMDB0037744;HMDB0037745;HMDB0037746;HMDB0038813;HMDB0039124	1	Zinc_protoporphyrin-9	C03184
pos-M641T160	3882.27	3614.18	4357.86	3993.03	3067.05	2856.14	1723.86	791.517	1867.44	483.584	2152.69	1276.05	0.381026	0.00504794	0.0021645	0.0111422	0.00501999	0.742493	0.0437675	none	641.169	2.67057	1	1	Isorhamnetin 3-beta-laminaribioside	Phenylpropanoids and polyketides	Flavonoids		HMDB0041383	null	15	2-(2,5-dihydroxy-4-methoxyphenyl)-5,7-dihydroxy-6,8-bis[3,4,5-trihydroxy-6-(hydroxymethyl)oxan-2-yl]-4H-chromen-4-one;3-[(3-{[(4R)-3,4-dihydroxy-4-(hydroxymethyl)oxolan-2-yl]oxy}-4,5-dihydroxy-6-(hydroxymethyl)oxan-2-yl)oxy]-5,7-dihydroxy-2-(4-hydroxy-3-methoxyphenyl)-6-methoxy-4H-chromen-4-one;Rhamnetin 3-laminaribioside;Ranupenin 3-rutinoside;Dactylin;Rhamnetin 3-sophoroside;Sexangularetin 3-so…	HMDB0127001;HMDB0133306;HMDB0031655;HMDB0037358;HMDB0037374;HMDB0038303;HMDB0038771;HMDB0039901;HMDB0041383;HMDB0014609;HMDB0015067;HMDB0134840;HMDB0134841;HMDB0134842;HMDB0134843	1	(6R)-10-Formyltetrahydropteroyldiglutamate	C05928
pos-M651T211	29981	46647.6	38751.4	36143.3	30569.4	37742	99598.9	133524	73338.8	88198.1	82108.1	94300.2	2.59772	6.71122e-06	0.0021645	4.43374e-05	0.00501999	0.583739	0.0448017	none	651.155	3.51593	1	1	6''-Malonylapiin	Phenylpropanoids and polyketides	Flavonoids		HMDB0037601	null	18	6''-Malonylapiin;3,4,5-Trimethoxyphenyl 2,6-digalloylglucoside;3,4,5-trihydroxy-6-(2-hydroxy-5-{3,5,7-trihydroxy-6-[3,4,5-trihydroxy-6-(hydroxymethyl)oxan-2-yl]-3,4-dihydro-2H-1-benzopyran-2-yl}phenoxy)oxane-2-carboxylic acid;6-{[2-(3,4-dihydroxyphenyl)-3,5-dihydroxy-6-[3,4,5-trihydroxy-6-(hydroxymethyl)oxan-2-yl]-3,4-dihydro-2H-1-benzopyran-7-yl]oxy}-3,4,5-trihydroxyoxane-2-carboxylic acid;3,4,5…	HMDB0037601;HMDB0039312;HMDB0126680;HMDB0126681;HMDB0126707;HMDB0126708;HMDB0126738;HMDB0126739;HMDB0127725;HMDB0132665;HMDB0132666;HMDB0132667;HMDB0132668;HMDB0132669;HMDB0134820;HMDB0134821;HMDB0134822;HMDB0134823	1	Malonylapiin	C05622
pos-M667T199	4.42403e+06	5.87121e+06	5.37026e+06	3.13019e+06	3.38536e+06	6.1753e+06	8.26838e+06	9.3778e+06	6.51092e+06	5.88129e+06	7.04491e+06	7.35931e+06	1.56729	0.00842757	0.004329	0.0173272	0.0091722	0.303426	0.0425075	none	667.15	3.31101	1	1	(3''-Apiosyl-6''-malonyl)astragalin	Phenylpropanoids and polyketides	Flavonoids		HMDB0038765	null	12	6-{4-[3-({6-[(acetyloxy)methyl]-3,4,5-trihydroxyoxan-2-yl}oxy)-5,7-dihydroxy-4-oxo-4H-chromen-2-yl]phenoxy}-3,4,5-trihydroxyoxane-2-carboxylic acid;6-{[3-({6-[(acetyloxy)methyl]-3,4,5-trihydroxyoxan-2-yl}oxy)-7-hydroxy-2-(4-hydroxyphenyl)-4-oxo-4H-chromen-5-yl]oxy}-3,4,5-trihydroxyoxane-2-carboxylic acid;6-{[3-({6-[(acetyloxy)methyl]-3,4,5-trihydroxyoxan-2-yl}oxy)-5-hydroxy-2-(4-hydroxyphenyl)-4-…	HMDB0125375;HMDB0125376;HMDB0125377;HMDB0038765;HMDB0126688;HMDB0126689;HMDB0126690;HMDB0126715;HMDB0126716;HMDB0126723;HMDB0126724;HMDB0126725	0	-	-
pos-M743T183	71490.6	91988.5	53753.6	44859	43487.6	84087.2	20721.2	25603.3	17522	18584.8	25932.9	20364.7	0.330357	0.000125184	0.0021645	0.000492185	0.00501999	0.733865	0.0401391	none	743.201	3.05297	1	1	Cyanidin-3-O-sambubioside-5-O-glucoside	Phenylpropanoids and polyketides	Flavonoids		NA	NA	2	Quercetin 3-(2Gal-apiosylrobinobioside);Itraconazole	HMDB0041412;HMDB0015298	1	Quercetin_3-(2G-xylosylrutinoside)	C10175
pos-M771T197	4460.53	7131.67	4928.43	4096.75	4400.77	3134.9	3582.65	5237.48	4074.84	4371.28	5379.98	2299.1	0.886061	0.467406	0.588745	0.538959	0.649604	0.146418	0.207213	none	771.23	3.28923	1	1	7-Methylquercetin-3-Galactoside-6''-Rhamnoside-3'''-Rhamnoside	Phenylpropanoids and polyketides	Flavonoids		NA	NA	63	5-hydroxy-2-(4-hydroxy-3-methoxyphenyl)-6,8-bis[3,4,5-trihydroxy-6-(hydroxymethyl)oxan-2-yl]-7-[(3,4,5-trihydroxy-6-methyloxan-2-yl)oxy]-4H-chromen-4-one;Isorhamnetin 3-rutinoside 4'-rhamnoside;Typhaneoside;Isorhamnetin 3-O-[a-L-rhamnopyranosyl-(1->3)-a-L-rhamnopyranosyl-(1->6)-b-D-glucopyranoside];6-{2-[6-carboxy-5-(2,4-dihydroxyphenyl)-3-(hydroxymethyl)cyclohex-2-en-1-yl]-3-hydroxy-5-[6-hydroxy…	HMDB0126987;HMDB0037748;HMDB0039541;HMDB0039850;HMDB0126176;HMDB0126177;HMDB0126178;HMDB0126179;HMDB0126180;HMDB0126182;HMDB0126183;HMDB0126184;HMDB0126185;HMDB0126186;HMDB0126187;HMDB0126188;HMDB0126189;HMDB0126190;HMDB0126191;HMDB0126192;HMDB0126194;HMDB0126195;HMDB0126196;HMDB0126197;HMDB0126198;HMDB0126200;HMDB0126201;HMDB0126202;HMDB0126203;HMDB0126204;HMDB0126206;HMDB0126207;HMDB0126208;HMD…	0	-	-
pos-M829T189	505499	751276	444470	314577	323537	631619	879741	1.07518e+06	616313	702442	892785	769667	1.66145	0.011105	0.0151515	0.0219791	0.0279234	0.330047	0.0279436	none	829.201	3.1542	1	1	Luteolin 7-O-(2-apiosyl-4-glucosyl-6-malonyl)-glucoside	Phenylpropanoids and polyketides	Flavonoids		HMDB0029259	null	1	Luteolin 7-O-(2-apiosyl-4-glucosyl-6-malonyl)-glucoside	HMDB0029259	0	-	-
neg-M297T362	2060.81	4708.06	2003.89	3043.6	1757.77	2550.8	2841.9	1584.99	1799.04	5188.85	2856.07	3266.6	1.0876	0.781454	0.818182	0.822411	0.854771	0.0969859	0.200949	none	297.114	6.04048	1	1	Enterolactone	Lignans, neolignans and related compounds	Furanoid lignans		HMDB0006101	NA	8	4-[5-(3-hydroxypropyl)-1-benzofuran-2-yl]-2-methoxyphenol;7C-aglycone;Enterolactone;(+)-Ligballinol;7-Hydroxy-5-methoxy-6,8-dimethylflavanone;1-(2,4-Dihydroxy-6-methoxy-3,5-dimethylphenyl)-3-phenyl-2-propen-1-one;5,7-Dimethoxy-6-methylflavanone;11-[(2R,3S)-3-[2-amino-3-methyl-4-(2-methyl-1,3-thiazol-4-yl)but-3-en-1-yl]-2-methyloxiran-2-yl]-3,7-dihydroxy-4,4,6,8-tetramethyl-5-oxoundecanoic acid	HMDB0131379;HMDB0004808;HMDB0006101;HMDB0029543;HMDB0030695;HMDB0037376;HMDB0038453;HMDB0127524	2	Dibenzylsuccinate;Enterolactone	C07332;C18165
neg-M357T171	61495.8	52460.1	66774.4	65749.9	66776.4	62428.1	5988.21	8226.37	11540.8	11497	7770.95	8548.52	0.142598	1.09817e-06	0.0021645	1.06858e-05	0.00501999	2.28133	0.0489104	down	357.107	2.84178	1	1	Pinoresinol	Lignans, neolignans and related compounds	Furanoid lignans		NA	NA	0	-	-	1	Cellobionate	C20888
neg-M357T226	421102	395641	487186	512030	450045	431994	62781.8	79199.2	68204.7	76723.1	81482.6	88949.2	0.169511	3.07942e-10	0.0021645	3.14441e-08	0.00501999	1.40081	0.119583	down	357.12	3.77469	1	1	Matairesinol	Lignans, neolignans and related compounds	Furanoid lignans		HMDB0035789	NA	1	Phlorisobutyrophenone 2-glucoside	HMDB0029651	5	Tarennoside;10-Deoxygeniposidic_acid;Sweroside;202-791;2-Phenethylsulfanyl-5,6,7,8-tetrahydro-benzo[4,5]thieno[2,3-d]pyrimidin-4-ylamine	C11654;C11672;C17071;C13762;C11567
neg-M111T139	31542.7	55787.5	26579.8	30370.9	30713.9	41341.9	17765.6	12931.4	30971.9	12990.2	21764.1	18580.9	0.531598	0.00437524	0.0151515	0.00985221	0.0279234	0.592275	0.179582	none	111.008	2.31266	1	1	2-Furancarboxylic acid	Organoheterocyclic compounds	Furans		HMDB0000617	C01546	4	3-Furoic acid;2-Furoic acid;3-Hydroxy-2H-pyran-2-one;2,3-Dihydroxy-2,4-cyclopentadien-1-one	HMDB0000444;HMDB0000617;HMDB0032994;HMDB0039437	1	2-Furoate	C01546
neg-M111T77_2	779975	705990	700236	648667	801992	843016	596343	596824	559337	590319	631407	590838	0.795796	0.00158018	0.0021645	0.00414978	0.00501999	0.327767	0.137792	none	111.008	1.27618	1	1	2-Furoic acid	Organoheterocyclic compounds	Furans		HMDB0000617	C01546	4	3-Furoic acid;2-Furoic acid;3-Hydroxy-2H-pyran-2-one;2,3-Dihydroxy-2,4-cyclopentadien-1-one	HMDB0000444;HMDB0000617;HMDB0032994;HMDB0039437	1	2-Furoate	C01546
neg-M155T118	12946.5	22495.3	7076.5	5520.42	8843.19	11929.9	5448.56	3191.05	3904.18	4164.94	3792.9	2782.5	0.338374	0.00286077	0.0021645	0.00686498	0.00501999	1.00556	0.173492	down	154.997	1.96185	1	1	2,5-Furandicarboxylic acid	Organoheterocyclic compounds	Furans		HMDB04812	C20450	2	2,5-Furandicarboxylic acid;Riluzole	HMDB0004812;HMDB0014878	5	2,5-Furandicarboxylate;Bentazone;S_1319;Riluzole;8-Chloro-2,7-dibenzofurandiol	C20450;C10965;C16880;C07937;C15242
neg-M768T496	3878.26	5421.85	3765.34	3465.61	3952.65	4972.39	4816.89	7566.77	6912.87	6557.36	8171.58	5159.42	1.53931	0.00358958	0.0151515	0.00832079	0.0279234	0.539878	0.425299	none	767.529	8.25853	1	1	GlcADG 34:2; GlcADG(16:0/18:2)	Lipids and lipid-like molecules	Glycerolipids		-	C04046	34	PC(14:0/20:5(5Z,8Z,11Z,14Z,17Z));PC(14:1(9Z)/20:4(5Z,8Z,11Z,14Z));PC(14:1(9Z)/20:4(8Z,11Z,14Z,17Z));PC(16:1(9Z)/18:4(6Z,9Z,12Z,15Z));PC(18:4(6Z,9Z,12Z,15Z)/16:1(9Z));PC(20:4(5Z,8Z,11Z,14Z)/14:1(9Z));PC(20:4(8Z,11Z,14Z,17Z)/14:1(9Z));PC(20:5(5Z,8Z,11Z,14Z,17Z)/14:0);PE(15:0/22:5(4Z,7Z,10Z,13Z,16Z));PE(15:0/22:5(7Z,10Z,13Z,16Z,19Z));PE(22:5(4Z,7Z,10Z,13Z,16Z)/15:0);PE(22:5(7Z,10Z,13Z,16Z,19Z)/15:0)…	HMDB0007885;HMDB0007916;HMDB0007917;HMDB0008009;HMDB0008233;HMDB0008427;HMDB0008460;HMDB0008492;HMDB0008911;HMDB0008912;HMDB0009615;HMDB0009648;HMDB0112994;HMDB0112995;HMDB0113012;HMDB0113051;HMDB0113072;HMDB0113073;HMDB0113119;HMDB0113146;HMDB0113173;HMDB0113174;HMDB0113229;HMDB0113256;HMDB0113257;HMDB0113426;HMDB0113454;HMDB0113482;HMDB0113593;HMDB0113620;HMDB0113646;HMDB0113930;HMDB0114383;HMD…	0	-	-
neg-M787T481	2514.36	1804.47	2159.81	1065.56	796.686	959.74	1113.7	1874.43	2528.94	2070.53	941.738	921.172	1.01611	0.915725	0.937229	0.933692	0.953257	0.044405	0.307058	none	787.499	8.01697	1	1	GlcADG 36:6; GlcADG(18:3/18:3)	Lipids and lipid-like molecules	Glycerolipids		-	C04046	3	PE-NMe(18:4(6Z,9Z,12Z,15Z)/20:5(5Z,8Z,11Z,14Z,17Z));PE-NMe(20:5(5Z,8Z,11Z,14Z,17Z)/18:4(6Z,9Z,12Z,15Z));Ganglioside GM3 (d18:0/18:0)	HMDB0113269;HMDB0113490;HMDB0011916	0	-	-
pos-M1040T380	1152.28	1167.11	961.602	1203.29	560.408	496.072	392028	549600	573757	532788	881449	466544	612.943	1.57424e-10	0.0021645	2.14507e-08	0.00501999	4.37607	0.361359	up	1039.67	6.3256	1	1	TG 66:21; TG(22:7/22:7/22:7)	Lipids and lipid-like molecules	Glycerolipids		-	C00422	0	-	-	0	-	-
pos-M357T395	9327.6	11335.5	7298.23	10320.7	13331.3	9791.66	25272.2	24733.1	23658.3	19160.6	28257.1	48558.1	2.76263	0.000145912	0.0021645	0.000557774	0.00501999	1.2877	0.340441	up	357.297	6.58492	1	1	Monoelaidin	Lipids and lipid-like molecules	Glycerolipids		HMDB0011567	NA	7	MG(0:0/18:1(11Z)/0:0);MG(0:0/18:1(9Z)/0:0);MG(18:1(11Z)/0:0/0:0);MG(18:1(9Z)/0:0/0:0);Stearoyllactic acid;3-(2-Heptenyloxy)-2-hydroxypropyl undecanoate;Monooleoylglycerol	HMDB0011536;HMDB0011537;HMDB0011566;HMDB0011567;HMDB0033372;HMDB0034031;HMDB0094684	0	-	-
pos-M387T95	20001.5	16509.7	17200.5	17679.7	17180.7	19903.4	3496.66	5961.99	4179.15	4827.88	6062.89	5783.66	0.279438	7.54917e-06	0.0021645	4.88669e-05	0.00501999	1.5119	0.0738686	down	387.269	1.58828	1	1	Glycerol trihexanoate	Lipids and lipid-like molecules	Glycerolipids		HMDB0031125	null	1	5-Heptadecyl-1,3-benzenediol	HMDB0038530	0	-	-
pos-M388T488	2754.26	2495.64	2032.45	3559.32	2661.27	2342.04	11880.4	13590.3	11995.9	12790.1	13609.3	10977.6	4.72349	3.41863e-07	0.0021645	4.38381e-06	0.00501999	1.59449	0.232061	up	388.302	8.13098	1	1	DG 18:1; DG(2:0/16:1)	Lipids and lipid-like molecules	Glycerolipids		-	C00641	0	-	-	0	-	-
pos-M412T465	6949.02	6861.18	7583.41	9960.81	5953.8	6062.62	8358.42	5745.53	8040.23	7304.19	7008.7	5330.61	0.963497	0.749119	1	0.795015	1	0.0569819	0.215396	none	412.276	7.75683	1	1	DG 20:3; DG(2:0/18:3)	Lipids and lipid-like molecules	Glycerolipids		-	C00641	0	-	-	0	-	-
pos-M443T489	25012.8	16549.7	13072.9	42253.1	38795.3	41482.3	12973.6	12236.9	12250.2	15234.3	16691.4	13824.1	0.469675	0.0227017	0.025974	0.0405468	0.0448632	0.840302	0.220033	none	443.331	8.14326	1	1	2,3-Diacetoxypropyl stearate	Lipids and lipid-like molecules	Glycerolipids		HMDB0059931	null	4	(all-E)-6'-Apo-y-caroten-6'-al;3a,7a-Dihydroxy-5b-cholestane;5-Heneicosyl-1,3-benzenediol;Lepidiumterpenoid	HMDB0040118;HMDB0006893;HMDB0031035;HMDB0036844	3	5alpha-Cholestan-5alpha,6beta-diol;3alpha,7alpha-Dihydroxy-5beta-cholestane;Jervine	C05424;C05452;C10811
pos-M474T414	731.25	1160.93	476.857	582.782	642.69	827.316	636.529	692.768	959.867	831.438	1074.47	1116.48	1.20121	0.22932	0.309524	0.29434	0.378061	0.250322	0.259817	none	474.375	6.90777	1	1	LysoDGTS 16:0	Lipids and lipid-like molecules	Glycerolipids		-	C18169	1	Citranaxanthin	HMDB0036883	0	-	-
pos-M638T202	2409.31	2041.39	1844.37	2762.31	2475.18	936.71	1834.18	729.224	1973.08	2264.38	695.479	1558.54	0.726175	0.200222	0.0930736	0.262163	0.132342	0.264089	0.0740932	none	638.387	3.36942	1	1	MGDG 25:6; MGDG(3:0/22:6)	Lipids and lipid-like molecules	Glycerolipids		-	C03692	2	(1alpha,3beta,20S,22R,24S,25S)-Pubescenin;Physagulin D	HMDB0030011;HMDB0041049	0	-	-
pos-M694T344	9665.6	11049.7	5918.93	4857.08	5514.92	16443.2	63100.8	61513.7	61254.1	51676.1	76999.4	63098.3	7.06541	7.25215e-05	0.0021645	0.000310756	0.00501999	2.47743	0.170045	up	694.397	5.7326	1	1	Gingerglycolipid A	Lipids and lipid-like molecules	Glycerolipids		HMDB0041093	null	3	(S)-Nerolidol 3-O-[a-L-Rhamnopyranosyl-(1->4)-a-L-rhamnopyranosyl-(1->2)-b-D-glucopyranoside];(S)-Nerolidol 3-O-[a-L-rhamnopyranosyl-(1->4)-a-L-rhamnopyranosyl-(1->6)-b-D-glucopyranoside];Gingerglycolipid A	HMDB0040845;HMDB0040846;HMDB0041093	0	-	-
pos-M713T278	9868.11	15673.1	10385.8	11738.5	10319.3	9651.58	32731.2	18071.9	34187.7	17809.4	34203.7	19037.5	2.30706	0.000968919	0.0021645	0.00274042	0.00501999	1.02461	0.467705	up	713.473	4.62808	1	1	TG 41:9; TG(12:3/13:1/16:5)	Lipids and lipid-like molecules	Glycerolipids		-	C00422	1	19'-Hexanoyloxymytiloxanthin	HMDB0037045	1	Hydroxychlorobactene_glucoside	C15914
pos-M715T243	36254.9	39561.9	41049.4	39548.5	18344.8	13444.3	4328.45	5383.35	4628.82	4232.51	4161.94	4318.99	0.143749	0.000163782	0.0021645	0.000614099	0.00501999	2.02443	0.0614362	down	715.489	4.04546	1	1	TG 41:8; TG(12:2/14:3/15:3)	Lipids and lipid-like molecules	Glycerolipids		-	C00422	0	-	-	1	(2'S)-Deoxymyxol_2'-alpha-L-fucoside	C15940
pos-M715T258	18803	20238	23543	20795.8	20320.7	12361.1	16662.1	17633.6	15240.3	7194.29	18457.7	14387.5	0.771792	0.129936	0.0411255	0.180788	0.066885	0.248045	0.0376783	none	715.49	4.29422	1	1	TG 41:8; TG(12:3/14:2/15:3)	Lipids and lipid-like molecules	Glycerolipids		-	C00422	0	-	-	1	(2'S)-Deoxymyxol_2'-alpha-L-fucoside	C15940
pos-M718T244	16988	43239.5	42370.2	37653.1	15794.1	32840	13243	15741.7	13270	12404.3	14314.4	13206.5	0.435079	0.00911789	0.0021645	0.0185481	0.00501999	0.841431	0.0615047	none	717.504	4.06152	1	1	TG 41:7; TG(13:1/14:3/14:3)	Lipids and lipid-like molecules	Glycerolipids		-	C00422	0	-	-	1	1'-Hydroxy-gamma-carotene_glucoside	C15861
pos-M718T263	49648.1	72103.4	71055.2	64034.2	59693.8	56809.6	25946.9	50409.7	23345.7	41450	48375.8	43202.8	0.623368	0.0110593	0.004329	0.0219004	0.0091722	0.524537	0.0618106	none	717.505	4.38737	1	1	TG 41:7; TG(12:2/14:3/15:2)	Lipids and lipid-like molecules	Glycerolipids		-	C00422	0	-	-	1	1'-Hydroxy-gamma-carotene_glucoside	C15861
pos-M720T278	178047	175760	179607	191974	192366	159663	338141	364505	330994	318949	334967	310433	1.85443	1.63146e-08	0.0021645	4.73763e-07	0.00501999	0.650845	0.039536	none	719.52	4.62942	1	1	TG 41:6; TG(12:0/14:3/15:3)	Lipids and lipid-like molecules	Glycerolipids		-	C00422	1	Plastoquinone 8	HMDB0030129	0	-	-
pos-M768T278_1	7516.43	7590.25	7473.82	8305.43	7977.63	6647.11	13295.4	12747.2	12370.9	11900.5	12833.2	11577	1.6419	3.82886e-07	0.0021645	4.75595e-06	0.00501999	0.543265	0.0792781	none	767.517	4.63293	1	1	TG 45:10; TG(12:3/13:1/20:6)	Lipids and lipid-like molecules	Glycerolipids		-	C00422	0	-	-	0	-	-
pos-M794T278	21842.9	23239.7	23361.5	24305.6	24473.9	21703.2	37669.5	39364.3	35288.1	37223.9	38354.4	36283.7	1.61368	1.282e-08	0.0021645	3.9932e-07	0.00501999	0.482192	0.0862333	none	793.534	4.63617	1	1	TG 47:11; TG(12:3/15:3/20:5)	Lipids and lipid-like molecules	Glycerolipids		-	C00422	0	-	-	0	-	-
pos-M799T417	2023.05	1287.65	2624.56	1860.85	1886.9	1711.64	49282.1	64759.9	57182.7	50585	115369	31635.8	32.3673	1.75594e-07	0.0021645	2.62534e-06	0.00501999	2.39919	0.106166	up	799.493	6.94838	1	1	TG 48:15; TG(16:5/16:5/16:5)	Lipids and lipid-like molecules	Glycerolipids		-	C00422	0	-	-	1	Oligomycin_D	C11314
pos-M828T441	3578.63	3453.71	3537.16	3426.08	3221.81	2906.86	12338.5	11252.5	14919.7	11529.8	19185.8	10573.9	3.96537	6.34727e-06	0.0021645	4.24637e-05	0.00501999	1.20149	0.271785	up	827.521	7.35743	1	1	TG 50:15; TG(12:3/16:5/22:7)	Lipids and lipid-like molecules	Glycerolipids		-	C00422	0	-	-	0	-	-
pos-M835T545	5463.21	7410.8	27396.6	6543.81	7647.34	7868.22	14761.5	38602.7	18850.5	7372.01	22292.3	8888.52	1.77712	0.112564	0.132035	0.159772	0.179972	0.710988	0.497396	none	834.534	9.07656	1	1	SQDG 34:3; SQDG(16:0/18:3)	Lipids and lipid-like molecules	Glycerolipids		-	C13508	67	PS(18:1(9Z)/22:6(4Z,7Z,10Z,13Z,16Z,19Z));PS(20:3(8Z,11Z,14Z)/20:4(5Z,8Z,11Z,14Z));PS(20:4(5Z,8Z,11Z,14Z)/20:3(8Z,11Z,14Z));PS(22:6(4Z,7Z,10Z,13Z,16Z,19Z)/18:1(9Z));PS(18:1(11Z)/22:6(4Z,7Z,10Z,13Z,16Z,19Z));PS(18:2(9Z,12Z)/22:5(4Z,7Z,10Z,13Z,16Z));PS(18:2(9Z,12Z)/22:5(7Z,10Z,13Z,16Z,19Z));PS(18:3(6Z,9Z,12Z)/22:4(7Z,10Z,13Z,16Z));PS(18:3(9Z,12Z,15Z)/22:4(7Z,10Z,13Z,16Z));PS(20:3(5Z,8Z,11Z)/20:4(5Z,…	HMDB0012395;HMDB0012427;HMDB0012437;HMDB0012445;HMDB0112406;HMDB0112439;HMDB0112440;HMDB0112463;HMDB0112480;HMDB0112610;HMDB0112611;HMDB0112629;HMDB0112643;HMDB0112668;HMDB0112669;HMDB0112692;HMDB0112797;HMDB0112798;HMDB0112822;HMDB0112847;HMDB0112865;HMDB0116764;HMDB0007955;HMDB0008625;HMDB0009009;HMDB0009107;HMDB0009139;HMDB0009172;HMDB0009204;HMDB0009234;HMDB0009235;HMDB0009265;HMDB0009266;HMD…	0	-	-
pos-M848T278	159525	162458	162559	178438	176946	154007	284436	291635	273288	265123	264164	244485	1.63304	7.02784e-08	0.0021645	1.32621e-06	0.00501999	0.519074	0.0517381	none	847.567	4.631	1	1	TG 51:12; TG(16:5/17:3/18:4)	Lipids and lipid-like molecules	Glycerolipids		-	C00422	11	PA(20:3(5Z,8Z,11Z)/24:1(15Z));PA(20:4(5Z,8Z,11Z,14Z)/24:0);PA(20:4(8Z,11Z,14Z,17Z)/24:0);PA(22:0/22:4(7Z,10Z,13Z,16Z));PA(22:2(13Z,16Z)/22:2(13Z,16Z));PA(22:4(7Z,10Z,13Z,16Z)/22:0);PA(24:0/20:4(5Z,8Z,11Z,14Z));PA(24:0/20:4(8Z,11Z,14Z,17Z));PA(24:1(15Z)/20:3(5Z,8Z,11Z));PA(20:3(8Z,11Z,14Z)/24:1(15Z));PA(24:1(15Z)/20:3(8Z,11Z,14Z))	HMDB0115143;HMDB0115169;HMDB0115196;HMDB0115263;HMDB0115316;HMDB0115340;HMDB0115443;HMDB0115444;HMDB0115469;HMDB0115586;HMDB0115605	0	-	-
pos-M880T263_1	32061.2	31397.3	62058.3	59157.7	28224.7	32054.3	13893	23645.1	18876.7	18119.1	13790.8	19552.9	0.440401	0.00147475	0.0021645	0.00391556	0.00501999	0.825386	0.312576	none	879.557	4.3855	1	1	TG 54:17; TG(16:5/16:5/22:7)	Lipids and lipid-like molecules	Glycerolipids		-	C00422	0	-	-	0	-	-
pos-M988T274	3968.99	3234.46	3412.48	4787.46	4227.37	3240.4	5282.08	5579.05	4902.95	4688.91	5560.02	4864.87	1.35008	0.00364383	0.004329	0.0084274	0.0091722	0.332477	0.211255	none	987.736	4.56198	1	1	TG 61:12; TG(20:1/20:6/21:5)	Lipids and lipid-like molecules	Glycerolipids		-	C00422	0	-	-	0	-	-
neg-M329T174	7.19843e+06	7.3915e+06	7.77243e+06	7.71056e+06	7.86623e+06	5.85806e+06	1.46636e+06	1.95514e+06	1.87721e+06	1.90606e+06	2.18238e+06	2.39341e+06	0.26898	8.37303e-08	0.0021645	1.50877e-06	0.00501999	1.14765	0.0499616	down	329.09	2.90715	1	1	LysoPG 5:0; LysoPG 5:0	Lipids and lipid-like molecules	Glycerophospholipids		-	C05980	3	6-(5-ethyl-2,3-dihydroxyphenoxy)-3,4,5-trihydroxyoxane-2-carboxylic acid;6-(4-ethyl-2,6-dihydroxyphenoxy)-3,4,5-trihydroxyoxane-2-carboxylic acid;3'-Glucosyl-2',4',6'-trihydroxyacetophenone	HMDB0128028;HMDB0128029;HMDB0040621	3	1-O-Vanilloyl-beta-D-glucose;Albendazole-beta-hydroxysulphone;Albendazole-gamma-hydroxysulphone	C20470;C16628;C16629
neg-M365T180	36497.6	32232.6	42085	68736.7	40238.8	44094.3	11485.5	12020.3	13728	12280.4	13861	12898	0.28904	3.98944e-05	0.0021645	0.000189438	0.00501999	1.21256	0.350489	down	365.18	3.00678	1	1	LysoPA 13:1; LysoPA 13:1	Lipids and lipid-like molecules	Glycerophospholipids		-	C00681	3	(2R,6x)-7-Methyl-3-methylene-1,2,6,7-octanetetrol 2-glucoside;(1S,2S,4R,8S)-p-Menthane-1,2,8,9-tetrol 2-glucoside;(1R*,2R*,4R*,8S*)-p-Menthane-1,2,8,9-tetrol 9-glucoside	HMDB0033216;HMDB0039975;HMDB0039976	0	-	-
neg-M389T229	16206.3	23537.6	21929.9	17719.2	39741	20108.2	8770.4	16137.2	13111.6	12875.8	12326.5	15162.3	0.562931	0.00697743	0.0021645	0.0147518	0.00501999	0.506512	0.376732	none	389.089	3.81585	1	1	LysoPI 3:0; LysoPI 3:0	Lipids and lipid-like molecules	Glycerophospholipids		-	C03819	7	2-(3,4-dimethoxyphenyl)-5,6,8-trihydroxy-3,7-dimethoxy-4H-chromen-4-one;6-({3-[(1E)-buta-1,3-dien-1-yl]-1-oxo-1H-isochromen-5-yl}oxy)-3,4,5-trihydroxyoxane-2-carboxylic acid;2-(2,3-dihydroxy-4-methoxyphenyl)-5-hydroxy-3,6,7-trimethoxy-4H-chromen-4-one;2-(2,5-dihydroxy-4-methoxyphenyl)-5-hydroxy-3,6,7-trimethoxy-4H-chromen-4-one;3,4,5-trihydroxy-6-[2-(phenoxycarbonyl)phenoxy]oxane-2-carboxylic aci…	HMDB0129269;HMDB0130059;HMDB0130259;HMDB0130260;HMDB0135167;HMDB0136138;HMDB0136142	0	-	-
neg-M407T546	5990.76	5884.69	4391.68	3896.36	4033.22	2864.75	13166	13038.6	15684.9	16205	18264.1	19010.4	3.52417	1.02914e-05	0.0021645	6.30153e-05	0.00501999	1.69876	0.118024	up	407.218	9.09957	1	1	LysoPA 16:1; LysoPA 16:1	Lipids and lipid-like molecules	Glycerophospholipids		-	C00681	2	1-palmitoyl-dihydroxyacetone-phosphate;1-(9Z-hexadecenoyl)-glycero-3-phosphate	HMDB0062190;HMDB0062323	1	Palmitoylglycerone_phosphate	C01192
neg-M409T546	6403.28	8454.05	9449.52	10971	11353.9	11950.4	19135.9	18452.6	17692.7	16660.8	17196.4	15649.5	1.78873	0.000994865	0.0021645	0.00280271	0.00501999	0.948173	0.331622	none	409.234	9.10148	1	1	LysoPA 16:0; LysoPA 16:0	Lipids and lipid-like molecules	Glycerophospholipids		HMDB07849;HMDB07853	C00416;C00681	2	LysoPA(0:0/16:0);LysoPA(16:0/0:0)	HMDB0007849;HMDB0007853	1	1-Palmitoylglycerol_3-phosphate	C04036
neg-M431T443	48251.2	37670	25689.9	27085.2	15648.9	15224	146998	148171	146480	146110	131466	110161	4.89115	0.000190298	0.0021645	0.000695595	0.00501999	2.06089	0.247913	up	431.219	7.38967	1	1	LysoPA 18:3; LysoPA 18:3	Lipids and lipid-like molecules	Glycerophospholipids		-	C00681	4	1-(6Z,9Z,12Z-octadecatrienoyl)-glycero-3-phosphate;1-(9Z,12Z,15Z-octadecatrienoyl)-glycero-3-phosphate;LysoPA(18:3(6Z,9Z,12Z)/0:0);LysoPA(18:3(9Z,12Z,15Z)/0:0)	HMDB0062316;HMDB0062320;HMDB0114743;HMDB0114744	1	Alpinine	C09331
neg-M433T546	473016	406938	263115	239759	228672	178827	1.81409e+06	2.23937e+06	2.068e+06	2.11618e+06	2.44119e+06	2.12808e+06	7.15338	1.93961e-05	0.0021645	0.00010521	0.00501999	2.60358	0.119013	up	433.236	9.09767	1	1	LysoPA 18:2; LysoPA 18:2	Lipids and lipid-like molecules	Glycerophospholipids		HMDB07852	C00416;C00681	2	LysoPA(0:0/18:2(9Z,12Z));LysoPA(18:2(9Z,12Z)/0:0)	HMDB0007852;HMDB0007856	1	Oleoylglycerone_phosphate	C03630
neg-M435T193	51736.1	55037.6	41675.1	42533.3	48757.9	46783.2	10716.9	20433.5	9015.61	9558.34	11083.7	22360.3	0.290268	0.000301952	0.0021645	0.00102266	0.00501999	1.23087	0.0510083	down	435.221	3.21247	1	1	PA 17:1; PA(2:0/15:1)	Lipids and lipid-like molecules	Glycerophospholipids		-	C00416	2	Kanzonol I;Flurandrenolide	HMDB0040606;HMDB0014984	3	11beta,16alpha,17alpha,21-Tetrahydroxy-9alpha-fluoropregn-4-ene-3,20-dione_16,17-acetonide;9-Fluoro-11beta,17,21-trihydroxy-2alpha-methylpregn-4-ene-3,20-dione_21-acetate;HC-toxin	C14664;C15269;C15676
neg-M437T546	5755.29	10779.5	6847.8	12178.2	6143.55	5416.49	14399.5	12953.8	14294.7	15043.4	7902.57	6051.87	1.49925	0.0849428	0.0649351	0.125681	0.0964908	0.489149	0.484208	none	437.265	9.09377	1	1	1-Stearoyl-2-hydroxy-sn-glycero-3-phosphate	Lipids and lipid-like molecules	Glycerophospholipids		NA	NA	2	LysoPA(0:0/18:0);LysoPA(18:0/0:0)	HMDB0007850;HMDB0007854	0	-	-
neg-M438T370	5636.04	8979.34	5224.17	24825.8	5671.07	4541.74	9960.84	8171.54	6654.39	8878.25	5206.54	5236.46	0.803745	0.884885	0.818182	0.909302	0.854771	0.0644776	0.383339	none	438.264	6.17234	1	1	LysoPE 15:0	Lipids and lipid-like molecules	Glycerophospholipids		HMDB11472	C04438	14	LysoPE(0:0/15:0);LysoPE(15:0/0:0);PA(20:4(5Z,8Z,11Z,14Z)/24:1(15Z));PA(20:4(8Z,11Z,14Z,17Z)/24:1(15Z));PA(20:5(5Z,8Z,11Z,14Z,17Z)/24:0);PA(22:0/22:5(4Z,7Z,10Z,13Z,16Z));PA(22:0/22:5(7Z,10Z,13Z,16Z,19Z));PA(22:1(13Z)/22:4(7Z,10Z,13Z,16Z));PA(22:4(7Z,10Z,13Z,16Z)/22:1(13Z));PA(22:5(4Z,7Z,10Z,13Z,16Z)/22:0);PA(22:5(7Z,10Z,13Z,16Z,19Z)/22:0);PA(24:0/20:5(5Z,8Z,11Z,14Z,17Z));PA(24:1(15Z)/20:4(5Z,8Z,11…	HMDB0011472;HMDB0011502;HMDB0115170;HMDB0115197;HMDB0115222;HMDB0115264;HMDB0115265;HMDB0115290;HMDB0115341;HMDB0115367;HMDB0115392;HMDB0115445;HMDB0115470;HMDB0115471	1	2,2-Dibutyl-3-(4-methoxyphenyl)-4-methyl-2H-1-benzopyran-7-ol_acetate	C15061
neg-M450T364_2	16513	8636.57	10886.5	14269	9508.51	11102.4	22931.8	19000.8	28001	33221	29197.2	39742.7	2.42674	0.000128479	0.0021645	0.000502397	0.00501999	1.03774	0.368848	up	450.26	6.06127	1	1	LysoPE 16:1	Lipids and lipid-like molecules	Glycerophospholipids		HMDB11474	C04438	4	LysoPE(0:0/16:1(9Z));LysoPE(16:1(9Z)/0:0);LysoPA(0:0/18:2(9Z,12Z));LysoPA(18:2(9Z,12Z)/0:0)	HMDB0011474;HMDB0011504;HMDB0007852;HMDB0007856	1	Oleoylglycerone_phosphate	C03630
neg-M452T394_2	410003	358246	376263	431612	278787	170951	632778	599791	696399	679121	757724	666040	1.99019	0.00302767	0.0021645	0.00720186	0.00501999	0.863392	0.047587	none	452.278	6.57235	1	1	LysoPE 16:0	Lipids and lipid-like molecules	Glycerophospholipids		HMDB11473;HMDB11503	C04438	6	LysoPE(0:0/16:0);LysoPE(16:0/0:0);Sambutoxin;DHAP(18:0);LysoPA(0:0/18:1(9Z));LysoPA(18:1(9Z)/0:0)	HMDB0011473;HMDB0011503;HMDB0041085;HMDB0011133;HMDB0007851;HMDB0007855	1	Stearoylglycerone_phosphate	C03805
neg-M466T417	6594.74	5142.93	8286.77	9769.71	6187.18	5430.38	11937.3	8718.79	13462.6	15868	11384.1	13511.1	1.80823	0.00108978	0.004329	0.0030289	0.0091722	0.843638	0.104563	none	466.292	6.95725	1	1	LysoPE 17:0	Lipids and lipid-like molecules	Glycerophospholipids		-	C04438	4	LysoPC(14:0);1-Heptadecanoylglycerophosphoethanolamine;N-Arachidonoyl tyrosine;Buprenorphine	HMDB0010379;HMDB0061691;HMDB0062331;HMDB0015057	0	-	-
neg-M474T354	6103.57	3772.63	5776.63	6814.69	3684.32	3515.08	35768.4	112938	132894	160476	183932	43561.1	22.5696	3.34639e-05	0.0021645	0.000164224	0.00501999	3.01876	0.0360845	up	474.259	5.90808	1	1	LysoPE 18:3	Lipids and lipid-like molecules	Glycerophospholipids		HMDB11478;HMDB11479	C04438	6	LysoPE(0:0/18:3(6Z,9Z,12Z));LysoPE(0:0/18:3(9Z,12Z,15Z));LysoPE(18:3(6Z,9Z,12Z)/0:0);LysoPE(18:3(9Z,12Z,15Z)/0:0);1-(5Z,8Z,11Z,14Z-eicosatetraenoyl)-sn-glycero-3-phosphate;LysoPA(20:4(8Z,11Z,14Z,17Z)/0:0)	HMDB0011478;HMDB0011479;HMDB0011508;HMDB0011509;HMDB0062312;HMDB0114742	0	-	-
neg-M476T378	94946.5	67652.2	80096.3	99392.6	55940.1	36137.8	2.03001e+06	649222	739827	754806	2.75857e+06	2.31226e+06	21.293	1.35012e-05	0.0021645	7.85299e-05	0.00501999	2.80068	0.0715037	up	476.277	6.29303	1	1	LysoPE 18:2	Lipids and lipid-like molecules	Glycerophospholipids		HMDB11477	C04438	5	LysoPE(0:0/18:2(9Z,12Z));LysoPE(18:2(9Z,12Z)/0:0);1-(8Z,11Z,14Z-eicosatrienoyl)-glycero-3-phosphate;LysoPA(20:3(5Z,8Z,11Z)/0:0);LysoPA(20:3(8Z,11Z,14Z)/0:0)	HMDB0011477;HMDB0011507;HMDB0062313;HMDB0114747;HMDB0114759	1	Sophoranone	C08719
neg-M478T406	26189.1	47453.5	28857	39712.9	16046.6	10216.1	75933	73890.6	87746.8	38494.1	77264.9	83185.4	2.59098	0.00478246	0.00865801	0.0106363	0.0169785	1.23168	0.129882	up	478.291	6.76072	1	1	LysoPE 18:1	Lipids and lipid-like molecules	Glycerophospholipids		HMDB11475;HMDB11476;HMDB11505;HMDB11506	C04438	6	LysoPE(0:0/18:1(11Z));LysoPE(0:0/18:1(9Z));LysoPE(18:1(11Z)/0:0);LysoPE(18:1(9Z)/0:0);1-(11Z,14Z-eicosadienoyl)-glycero-3-phosphate;LysoPA(20:2(11Z,14Z)/0:0)	HMDB0011475;HMDB0011476;HMDB0011505;HMDB0011506;HMDB0062303;HMDB0114758	0	-	-
neg-M480T442	19245.7	14489.4	20225.9	24668.5	11217.5	6671.19	33530.7	28202.8	36334.4	34942.9	35347.7	26696.3	2.02091	0.00902613	0.0021645	0.0183844	0.00501999	0.887161	0.2103	none	480.308	7.36438	1	1	LysoPE 18:0	Lipids and lipid-like molecules	Glycerophospholipids		HMDB11129;HMDB11130	C04438	4	LysoPC(15:0);LysoPE(0:0/18:0);LysoPE(18:0/0:0);1-(11Z-eicosenoyl)-glycero-3-phosphate	HMDB0010381;HMDB0011129;HMDB0011130;HMDB0062305	1	Pristimerin	C08633
neg-M492T433	2515.27	2010.73	2266.34	2725.71	1840.49	1190.81	7474.32	5951.13	7154.52	6140.33	5990.74	5902.2	3.07691	8.63107e-05	0.0021645	0.000359889	0.00501999	1.27806	0.257228	up	492.32	7.21515	1	1	LysoPE 19:1	Lipids and lipid-like molecules	Glycerophospholipids		-	C04438	0	-	-	1	Tiamulin	C12065
neg-M495T176	18499.2	10604.2	24568.8	7202.56	5389.01	15035.8	6336.22	4882.96	3854.66	5386.07	8431.95	9379.29	0.470742	0.0396959	0.0411255	0.065604	0.066885	0.674216	0.175732	none	495.241	2.94163	1	1	PG 16:1; PG(2:0/14:1)	Lipids and lipid-like molecules	Glycerophospholipids		-	C00344	0	-	-	1	N,N-Diethyl-2-[4-[6-methoxy-2-(4-methoxyphenyl)-1H-inden-3-yl]phenoxy]ethanamine_hydrochloride	C15328
neg-M505T450	1937.62	1079.27	2324.4	1805.29	928.307	957.377	54917	66879.5	55672.2	42271.6	47352	36745.4	33.6392	9.8428e-08	0.0021645	1.69706e-06	0.00501999	3.12596	0.286671	up	505.255	7.49522	1	1	LysoPG 18:3; LysoPG 18:3	Lipids and lipid-like molecules	Glycerophospholipids		-	C05980	0	-	-	0	-	-
neg-M512T352	5278.79	4255.78	4068.49	4968.8	4122.86	3799.12	1658.47	1404.03	1690.89	1611.2	1308.67	1006.64	0.32762	1.50344e-06	0.0021645	1.36057e-05	0.00501999	1.25328	0.123064	down	512.295	5.86075	1	1	LysoPC 14:0	Lipids and lipid-like molecules	Glycerophospholipids		HMDB10379	C04230	1	APGPR Enterostatin	HMDB0006117	2	Fexaramine;Antibiotic_G-418	C15649;C17703
neg-M518T361	3564.58	1954.09	2701.6	3374.6	2958.31	2096.7	23574.8	25297.2	25907.2	23537.2	25492.5	25826.9	8.98719	2.10717e-06	0.0021645	1.7672e-05	0.00501999	2.46283	0.0498388	up	518.25	6.02006	1	1	LysoPS 18:3; LysoPS 18:3	Lipids and lipid-like molecules	Glycerophospholipids		-	C05974	0	-	-	0	-	-
neg-M520T392	36551.2	24211.3	28289.6	30757.8	26491.6	18270.6	224430	273401	236332	241306	246936	233805	8.84847	7.81147e-07	0.0021645	8.1961e-06	0.00501999	2.57883	0.0757192	up	520.266	6.53697	1	1	LysoPS 18:2; LysoPS 18:2	Lipids and lipid-like molecules	Glycerophospholipids		-	C05974	2	1-Oleoylglycerophosphoserine;2-(2,4-dihydroxy-5-methoxyphenyl)-3-(3,7-dimethylocta-2,6-dien-1-yl)-7-hydroxy-8-(3-methylbut-2-en-1-yl)-4H-chromen-4-one	HMDB0061694;HMDB0129710	0	-	-
neg-M521T215	6130.74	4964.47	5893.77	4634.41	5865.49	3863.13	4846.27	5217.94	5259.09	5121.76	5097.04	5164.15	0.979403	0.915634	0.937229	0.933646	0.953257	0.00900447	0.0723254	none	521.257	3.5864	1	1	PG 18:2; PG(2:0/16:2)	Lipids and lipid-like molecules	Glycerophospholipids		-	C00344	2	2-(2,4-dihydroxy-5-methoxyphenyl)-3-(3,7-dimethylocta-2,6-dien-1-yl)-5,7-dihydroxy-6-(3-methylbut-2-en-1-yl)-3,4-dihydro-2H-1-benzopyran-4-one;7,8-Dihydro-3b,6a-dihydroxy-alpha-ionol 9-[apiosyl-(1->6)-glucoside]	HMDB0129835;HMDB0041579	0	-	-
neg-M524T364	4096	2207.98	4745.17	2329.39	2673.07	2176.52	6376.89	6110.45	6893.23	5673.07	6137.42	5548.5	2.01554	0.00239132	0.0021645	0.00590826	0.00501999	0.806037	0.455764	none	524.296	6.06107	1	1	LysoPE 22:6	Lipids and lipid-like molecules	Glycerophospholipids		HMDB11496	C04438	0	-	-	0	-	-
neg-M526T373	4699.41	3213.68	4338.25	4396.76	3058.26	2602.44	2452.63	2341.24	5533.58	3750.24	2745.09	2695.57	0.874917	0.362917	0.309524	0.435611	0.378061	0.212132	0.164736	none	526.311	6.20931	1	1	LysoPC 15:0	Lipids and lipid-like molecules	Glycerophospholipids		HMDB10381	C04230	0	-	-	0	-	-
neg-M538T364	5055.49	6005.61	5815.4	6596.75	3787.85	2860.21	22662.1	21421.8	25954	18561.6	25407.4	10275.7	4.12607	2.50921e-05	0.0021645	0.000129651	0.00501999	1.49068	0.0794805	up	538.312	6.07076	1	1	LysoPC 16:1	Lipids and lipid-like molecules	Glycerophospholipids		HMDB10383	C04230	0	-	-	0	-	-
neg-M540T396_2	402821	365160	335427	380055	247753	165422	432308	413227	466366	407133	453590	360268	1.33546	0.0650751	0.0151515	0.100151	0.0279234	0.369359	0.091863	none	540.33	6.6058	1	1	LysoPC 16:0	Lipids and lipid-like molecules	Glycerophospholipids		-	C04230	1	VPGPR Enterostatin	HMDB0003577	0	-	-
neg-M543T390	4876.52	3639.24	4593.73	4416.24	3680.33	2996.78	2865.75	3135.4	2462.33	2322.94	2646.13	2104.79	0.641964	0.00111191	0.004329	0.00308068	0.0091722	0.558683	0.107459	none	543.253	6.49937	1	1	LysoPI 14:0; LysoPI 14:0	Lipids and lipid-like molecules	Glycerophospholipids		-	C03819	4	Perindopril Acyl-beta-D-glucuronide;2-amino-4-({1-[(carboxymethyl)-C-hydroxycarbonimidoyl]-2-[(2,3-dihydroxy-2-pentyl-1-phenylpropyl)sulfanyl]ethyl}-C-hydroxycarbonimidoyl)butanoic acid;2-amino-4-({1-[(carboxymethyl)-C-hydroxycarbonimidoyl]-2-[(1,3-dihydroxy-2-pentyl-1-phenylpropan-2-yl)sulfanyl]ethyl}-C-hydroxycarbonimidoyl)butanoic acid;Hygromycin B	HMDB0060623;HMDB0126538;HMDB0126539;HMDB0034229	2	Destomysin;Hygromycin_B	C01688;C01925
neg-M554T420	6672.21	5434.62	7454.01	8597.78	4243.18	2955.42	4898.7	4593.85	5723.55	5654.04	4402.63	4644.92	0.846155	0.530471	0.588745	0.599365	0.649604	0.158117	0.177751	none	554.344	6.99805	1	1	LysoPC 17:0	Lipids and lipid-like molecules	Glycerophospholipids		HMDB12108	C04230	0	-	-	0	-	-
neg-M555T258	417623	463784	493739	445225	1.08227e+06	892917	2672.05	3495.82	3166.47	2634.65	3039.14	3631.87	0.004911	7.98957e-08	0.0021645	1.45928e-06	0.00501999	2.99531	0.0391145	down	555.248	4.30808	1	1	LysoPI 15:1; LysoPI 15:1	Lipids and lipid-like molecules	Glycerophospholipids		-	C03819	1	Dipiperamide C	HMDB0039457	0	-	-
neg-M560T340	1301.12	1472.24	1403	920.556	1225.56	1190.24	2359.64	2064.51	2110.81	2515.04	2304.46	2174.17	1.80076	9.22692e-05	0.0021645	0.00038099	0.00501999	1.03607	0.0682232	none	560.297	5.65922	1	1	LysoPC 18:4	Lipids and lipid-like molecules	Glycerophospholipids		-	C04230	0	-	-	0	-	-
neg-M562T352	2195.3	1321.88	3202.54	2711.69	1959.43	1745.52	159565	209949	235159	188514	227909	164150	90.2264	3.06639e-09	0.0021645	1.50725e-07	0.00501999	3.85982	0.240107	up	562.313	5.86493	1	1	LysoPC 18:3	Lipids and lipid-like molecules	Glycerophospholipids		HMDB10388	C04230	0	-	-	0	-	-
neg-M564T373	100002	69309.1	30817.4	87895.2	17458.8	14115.4	1.63115e+06	1.66548e+06	1.95633e+06	1.90942e+06	2.30205e+06	1.85221e+06	35.409	8.59507e-05	0.0021645	0.00035869	0.00501999	3.44634	0.294727	up	564.33	6.21365	1	1	LysoPC 18:2	Lipids and lipid-like molecules	Glycerophospholipids		HMDB10386	C04230	0	-	-	0	-	-
neg-M566T407	22344.1	42154.2	35533	35715.2	12058	14765.7	148438	165858	157925	163994	151552	148916	5.76172	0.000299722	0.0021645	0.00101625	0.00501999	1.67696	0.351309	up	566.345	6.78822	1	1	LysoPC 18:1	Lipids and lipid-like molecules	Glycerophospholipids		HMDB02815	C04230	0	-	-	0	-	-
neg-M567T354	1044.23	970.52	747.385	1083.49	842.364	837.275	7389.27	6941.8	7624.31	7572.69	7664.43	8730.85	8.31152	2.78026e-09	0.0021645	1.40017e-07	0.00501999	2.14373	0.0538605	up	567.255	5.90143	1	1	LysoPI 16:2; LysoPI 16:2	Lipids and lipid-like molecules	Glycerophospholipids		-	C03819	1	y-Morphine	HMDB0031751	0	-	-
neg-M568T390	3723.01	2789.94	3857.1	3678.03	2719.32	3204.7	2454.53	2257.69	2094.41	1759.4	1142.62	4898.85	0.731396	0.0957354	0.0649351	0.139118	0.0964908	0.488759	0.242974	none	568.248	6.49282	1	1	LysoPS 22:6; LysoPS 22:6	Lipids and lipid-like molecules	Glycerophospholipids		-	C05974	1	Melongoside P	HMDB0030050	0	-	-
neg-M568T445	16187.2	12149.9	13985.8	15709.8	8364.63	6452.94	25462	20359	23107.4	21028.4	20594.7	14755.6	1.72007	0.0101803	0.00865801	0.0204116	0.0169785	0.65326	0.253534	none	568.361	7.41337	1	1	LysoPC 18:0	Lipids and lipid-like molecules	Glycerophospholipids		HMDB10384;HMDB11128	C04230	0	-	-	0	-	-
neg-M569T401	1777.24	1395.12	2474.49	2138.77	1913.58	1971.61	29058.3	31763	31536.3	34531	33084.4	36232.5	16.8116	1.36456e-08	0.0021645	4.15508e-07	0.00501999	2.73384	0.0771183	up	569.271	6.68668	1	1	LysoPI 16:1; LysoPI 16:1	Lipids and lipid-like molecules	Glycerophospholipids		-	C03819	4	Pipercyclobutanamide A;Dipiperamide A;Dipiperamide E;Ganoderic acid F	HMDB0036360;HMDB0039456;HMDB0040522;HMDB0035988	0	-	-
neg-M571T201	11206.6	10558.4	15221.9	9487.9	14429	10627	1664.55	3972.53	4035.78	4089.05	2899.91	3970.35	0.288438	7.54042e-05	0.0021645	0.000320833	0.00501999	1.06117	0.434359	down	571.273	3.34733	1	1	PG 22:5; PG(2:0/20:5)	Lipids and lipid-like molecules	Glycerophospholipids		-	C00344	0	-	-	2	Thevetin_B;Cerberoside	C08856;C12091
neg-M573T201	27930.9	36526.3	52593.9	32118.9	29090.9	18414.7	11512.1	14856.9	14956.1	15307.6	10686.4	13368.1	0.410256	0.000931332	0.0021645	0.00265234	0.00501999	0.901701	0.03485	none	573.289	3.35111	1	1	PG 22:4; PG(2:0/20:4)	Lipids and lipid-like molecules	Glycerophospholipids		-	C00344	0	-	-	1	N1,N8-Bis(sinapoyl)spermidine	C21170
neg-M583T131	3405.56	2479.36	2793.8	2664.82	2130.32	3937.76	691.76	630.336	706.287	611.071	792.943	794.42	0.242758	1.56284e-06	0.0021645	1.40524e-05	0.00501999	1.14328	0.0553274	down	583.282	2.1815	1	1	LysoPI 17:1; LysoPI 17:1	Lipids and lipid-like molecules	Glycerophospholipids		-	C03819	0	-	-	0	-	-
neg-M592T420	1315.05	1411.62	1601.51	1701.91	1269.67	1339.95	2768.2	2205.96	4068.22	2868.78	1999.55	3451.55	2.00959	0.000803501	0.0021645	0.00234115	0.00501999	0.941158	0.297004	none	592.359	7.0049	1	1	LysoPC 20:2	Lipids and lipid-like molecules	Glycerophospholipids		-	C04230	0	-	-	0	-	-
neg-M593T384	20211.2	9132.4	17049.3	15703	10518.5	12673.8	298225	366539	324700	361651	355306	346306	24.0681	4.8495e-07	0.0021645	5.68571e-06	0.00501999	3.28686	0.0609473	up	593.273	6.40783	1	1	LysoPI 18:3; LysoPI 18:3	Lipids and lipid-like molecules	Glycerophospholipids		-	C03819	0	-	-	0	-	-
neg-M595T545	24540.5	15081.2	21903.5	18152.4	15444.5	13402.4	358038	400414	372861	395808	482416	385694	22.0709	1.58399e-08	0.0021645	4.65621e-07	0.00501999	3.24319	0.0591787	up	595.29	9.08845	1	1	LysoPI 18:2; LysoPI 18:2	Lipids and lipid-like molecules	Glycerophospholipids		-	C03819	0	-	-	1	Salannin	C08780
neg-M597T218	7772.98	8171.16	6321.48	6604.19	7060.34	7089.86	3235.67	2668.45	2425.68	2543.48	3358.84	2635.5	0.392088	1.92576e-07	0.0021645	2.82126e-06	0.00501999	0.667006	0.0559495	none	597.289	3.63143	1	1	PG 24:6; PG(2:0/22:6)	Lipids and lipid-like molecules	Glycerophospholipids		-	C00344	1	Streptomycin	HMDB0015214	1	Streptomycin	C00413
neg-M612T380	1081.86	1504.76	1001.38	1897.34	1379.96	929.599	2427.9	978.704	1042.66	2500.59	726.745	1982.05	1.2391	0.594936	0.699134	0.659113	0.750372	0.147732	0.13497	none	612.329	6.32873	1	1	LysoPC 22:6	Lipids and lipid-like molecules	Glycerophospholipids		HMDB10404	C04230	1	Ganglioside GM3 (d18:0/16:0)	HMDB0011915	0	-	-
neg-M667T335	17915.2	20903.3	17639	24881.1	15274.3	11262.2	350929	410042	385123	377206	366766	380838	21.0512	5.84448e-07	0.0021645	6.56328e-06	0.00501999	2.22578	0.0628562	up	667.332	5.58716	1	1	PI 22:1; PI(2:0/20:1)	Lipids and lipid-like molecules	Glycerophospholipids		-	C01194	0	-	-	0	-	-
neg-M669T137	7565.36	5418.97	5821.27	5806.17	5337.24	6474.42	686.914	867.702	629.694	880.268	802.569	996.967	0.133544	1.42144e-09	0.0021645	8.54166e-08	0.00501999	1.67027	0.0646738	down	669.392	2.28361	1	1	LysoPI 23:0; LysoPI 23:0	Lipids and lipid-like molecules	Glycerophospholipids		-	C03819	0	-	-	1	Fungichromin	C13299
neg-M699T458	3689.29	3653.63	3804.75	7189.75	4954.3	4582.05	3540.02	3752.71	3597.01	3862.09	1391.87	5565.65	0.778845	0.211918	0.24026	0.275081	0.303826	0.402208	0.446808	none	698.519	7.6306	1	1	Plasmenyl-PE 34:2; PE(P-16:0/18:2)	Lipids and lipid-like molecules	Glycerophospholipids		-	C04756	8	PE(16:1(9Z)/P-18:1(11Z));PE(16:1(9Z)/P-18:1(9Z));PE(18:2(9Z,12Z)/P-16:0);PE(P-16:0/18:2(9Z,12Z));PE(P-18:1(11Z)/16:1(9Z));PE(P-18:1(9Z)/16:1(9Z));Lucyobroside;AS 1-2	HMDB0008984;HMDB0008985;HMDB0009114;HMDB0011343;HMDB0011405;HMDB0011438;HMDB0031983;HMDB0032795	0	-	-
neg-M944T459	6899.92	5790.61	5962.09	6562.74	2878.46	1791.37	3735.2	5003.8	5437.6	5756.82	2751.5	2537.29	0.84397	0.682194	0.24026	0.736947	0.303826	0.103122	0.440726	none	943.598	7.65782	1	1	HemiBMP 48:8; HemiBMP(16:1/16:3/16:4)	Lipids and lipid-like molecules	Glycerophospholipids		-	-	0	-	-	0	-	-
neg-M970T466	2761.16	2118.69	2980.23	2981.3	1214.08	887.117	3013.77	6192.76	5152.29	4249.99	3086.06	3569.31	1.95202	0.0167414	0.0021645	0.0311903	0.00501999	0.731609	0.300559	none	969.616	7.75987	1	1	HemiBMP 50:9; HemiBMP(16:3/16:3/18:3)	Lipids and lipid-like molecules	Glycerophospholipids		-	-	0	-	-	0	-	-
pos-M258T50	7850.35	5285.74	5334.9	5565.16	6394.43	3551.73	29564.9	19659.7	26208.5	22035.7	18450.9	17591.3	3.92884	2.16996e-06	0.0021645	1.81017e-05	0.00501999	1.75017	0.209363	up	258.108	0.837208	1	1	Glycerophosphocholine	Lipids and lipid-like molecules	Glycerophospholipids		HMDB0000086	C00670	7	5-Methylcytidine;Pyro-L-glutaminyl-L-glutamine;Glycerophosphocholine;1-hydroperoxy-8-carboxyoctyl-3,4-epoxynon-(2E)-enyl-ether;3(S),5(S),12(R)-trihydroxy-eicosa-8-trans-6,14-cis-trienoyl-CoA;11,15-cyclo-12,14-cycloperoxy-8-hydroperoxy-5Z,9E-eicosadienoic;(卤)-2-(1-Methylpropyl)-4,6-dinitrophenol	HMDB0000982;HMDB0039229;HMDB0000086;HMDB0062187;HMDB0062199;HMDB0062279;HMDB0032559	2	Dinoseb;Dinoterb	C14302;C18671
pos-M492T323	1368.81	3292.25	2861.56	1492.48	1403.23	1689.56	37164.9	21555.1	11021.7	13203.5	16915.2	9017.08	8.99227	1.47605e-05	0.0021645	8.46168e-05	0.00501999	1.70045	0.141726	up	492.301	5.38297	1	1	LysoPC 16:2	Lipids and lipid-like molecules	Glycerophospholipids		-	C04230	0	-	-	3	N2'-Acetylgentamicin_C1a;Petromyzonol_24-sulfate;Amastatin	C03524;C16259;C01552
pos-M506T359	1665.5	2496.58	1651.57	3174.15	1842.79	1089.68	11759.5	4530.97	6018.81	14099.1	18857.5	16704.9	6.03769	0.000206949	0.0021645	0.000744702	0.00501999	1.9318	0.409825	up	506.32	5.98741	1	1	LysoPC 17:2	Lipids and lipid-like molecules	Glycerophospholipids		-	C04230	2	LysoPE(0:0/20:2(11Z,14Z));LysoPE(20:2(11Z,14Z)/0:0)	HMDB0011483;HMDB0011513	0	-	-
pos-M508T386	12576.8	14064.3	6339.02	6366.68	5383.77	4728.94	16363.2	17956.8	18112.6	19562.4	20776.6	32950.4	2.54192	0.00170484	0.0021645	0.00442834	0.00501999	1.02058	0.327251	up	508.336	6.43947	1	1	LysoPC 17:1	Lipids and lipid-like molecules	Glycerophospholipids		-	C04230	4	LysoPE(0:0/20:1(11Z));LysoPE(20:1(11Z)/0:0);1-(13Z,16Z-docosadienoyl)-glycero-3-phosphate;LysoPA(22:2(13Z,16Z)/0:0)	HMDB0011482;HMDB0011512;HMDB0062306;HMDB0114751	0	-	-
pos-M510T421	40347.6	34382.8	52846	54879.9	35667.3	22886.3	30074.2	49501.7	37337.2	32961	34509.7	31638.9	0.896323	0.597763	0.393939	0.661543	0.46004	0.117212	0.0653903	none	510.352	7.01285	1	1	1-Heptadecanoyl-sn-glycero-3-phosphocholine	Lipids and lipid-like molecules	Glycerophospholipids		NA	NA	5	LysoPE(0:0/20:0);LysoPE(20:0/0:0);LysoPC(17:0);1-(11Z-docosenoyl)-glycero-3-phosphate;LysoPA(22:1(13Z)/0:0)	HMDB0011481;HMDB0011511;HMDB0012108;HMDB0062304;HMDB0114750	0	-	-
pos-M522T408	147069	156501	140505	141918	106073	66317.3	989740	1.1737e+06	225626	205900	275671	251312	4.11659	0.0126858	0.0021645	0.0246105	0.00501999	1.15379	0.344652	up	522.354	6.79821	1	1	1-Oleoyl-sn-glycero-3-phosphocholine	Lipids and lipid-like molecules	Glycerophospholipids		HMDB0002815	C04230	4	LysoPC(18:1(9Z));LysoPC(18:1(11Z));2-oleoyl-sn-glycero-3-phosphocholine;Dipyridamole	HMDB0002815;HMDB0010385;HMDB0062651;HMDB0015110	2	Eudesobovatol_A;Eudesobovatol_B	C10562;C17677
pos-M524T446	244533	212242	268112	264020	167217	106692	292983	330515	363820	316614	389240	305729	1.58289	0.0167443	0.0021645	0.0311903	0.00501999	0.571347	0.146642	none	524.37	7.42927	1	1	1-Stearoyl-2-hydroxy-sn-glycero-3-phosphocholine	Lipids and lipid-like molecules	Glycerophospholipids		HMDB0010384	NA	3	LysoPC(18:0);LysoPC(0:0/18:0);2-acetyl-1-alkyl-sn-glycero-3-phosphocholine	HMDB0010384;HMDB0011128;HMDB0062195	0	-	-
pos-M536T430	18459.6	16024	14182.4	15014.3	10832	14165.4	9847.05	35193.9	12717.5	13855.5	40219.3	47244.3	1.79389	0.20292	0.818182	0.265124	0.854771	0.443983	0.231285	none	536.368	7.17283	1	1	LysoPC 19:1	Lipids and lipid-like molecules	Glycerophospholipids		-	C04230	2	LysoPE(0:0/22:1(13Z));LysoPE(22:1(13Z)/0:0)	HMDB0011491;HMDB0011521	0	-	-
pos-M542T380	21443.5	16835.6	22097.5	23430.1	17492.2	13302.6	411460	151047	185876	175919	262684	185142	11.973	5.80984e-07	0.0021645	6.53519e-06	0.00501999	2.47812	0.269016	up	542.319	6.32683	1	1	LysoPC 20:5	Lipids and lipid-like molecules	Glycerophospholipids		HMDB10397	C04230	3	LysoPC(20:5(5Z,8Z,11Z,14Z,17Z));LysoPC(18:2(9Z,12Z));2-linoleoyl-sn-glycero-3-phosphocholine	HMDB0010397;HMDB0010386;HMDB0062711	0	-	-
pos-M544T380	2453.65	2138.33	2325.92	3461.9	1930.39	1702.29	11803.8	10340.6	10024	11422.1	15606.4	14437.7	5.25493	2.26716e-07	0.0021645	3.18622e-06	0.00501999	1.68554	0.205235	up	544.332	6.32875	1	1	LysoPC 20:4	Lipids and lipid-like molecules	Glycerophospholipids		HMDB10395	C04230	0	-	-	0	-	-
pos-M548T405	1448.95	1560.25	1729.61	2041.24	1898.32	483.185	9837.96	8847.66	7232.75	7462.25	8506.42	8487.6	5.49849	0.00031943	0.0021645	0.00107449	0.00501999	2.09504	0.455587	up	548.338	6.7427	1	1	PE 22:2; PE(5:0/17:2)	Lipids and lipid-like molecules	Glycerophospholipids		-	C00350	1	(S)-Nerolidol 3-O-[a-L-rhamnopyranosyl-(1->2)-b-D-glucopyranoside]	HMDB0040844	1	L-Oleandrosyl-oleandolide	C11992
pos-M550T456	5168.26	7933.53	4912.05	6150.86	4366.46	3289.71	33481.6	31373.2	31765.9	29501.4	32853.5	28754.2	5.89958	1.56362e-05	0.0021645	8.86315e-05	0.00501999	2.02469	0.106155	up	550.383	7.60192	1	1	LysoPC 20:1	Lipids and lipid-like molecules	Glycerophospholipids		-	C04230	2	LysoPC(20:1(11Z));PC(18:1(9Z)e/2:0)	HMDB0010391;HMDB0011148	0	-	-
pos-M552T407	7650.6	7998.54	6141.03	6469.78	10553.7	18712.5	23666.3	18699.8	13346.1	24666.6	16283.6	6666.87	1.79621	0.049158	0.0930736	0.0787479	0.132342	0.612668	0.492841	none	552.398	6.77947	1	1	LysoPC 20:0	Lipids and lipid-like molecules	Glycerophospholipids		HMDB10390	C04230	2	Aliskiren;LysoPC(20:0)	HMDB0015387;HMDB0010390	0	-	-
pos-M580T426	10356	1844.27	2694.82	5938.93	3886.3	3368.71	5661.87	5854.8	5118.17	6013.66	4388.23	5640.73	1.16335	0.27497	0.309524	0.344406	0.378061	0.379081	0.199868	none	580.427	7.09528	1	1	LysoPC 22:0	Lipids and lipid-like molecules	Glycerophospholipids		HMDB10398	C04230	1	Vecuronium	HMDB0015432	0	-	-
pos-M580T534	3159.55	2033.57	3387.67	6015.7	3335.86	2417.28	2566.2	2498.52	3262.36	3235.98	3601.91	3595.37	0.921901	0.85654	0.818182	0.886052	0.854771	0.0370719	0.206122	none	580.393	8.90145	1	1	1,2-Dilauroyl-sn-glycero-3-phosphoethanolamine	Lipids and lipid-like molecules	Glycerophospholipids		NA	NA	0	-	-	0	-	-
pos-M600T196	1788.15	4990.88	2049.82	2325.71	1116.1	2902.37	2256.57	3086.97	1812.52	2302.44	1060.09	2079.11	0.830269	0.62322	0.818182	0.684548	0.854771	0.105608	0.0778696	none	600.37	3.26097	1	1	PC 23:4; PC(7:0/16:4)	Lipids and lipid-like molecules	Glycerophospholipids		-	C00157	0	-	-	0	-	-
pos-M702T277	536971	549629	549869	588281	573387	498901	1.0261e+06	1.06839e+06	969751	942142	987216	971741	1.8093	4.4705e-09	0.0021645	1.90321e-07	0.00501999	0.672697	0.0386913	none	701.511	4.62158	1	1	PA(18:1(9Z)/18:1(11Z))	Lipids and lipid-like molecules	Glycerophospholipids		HMDB0007864	C00416	15	PA(18:0/18:2(9Z,12Z));9-Octadecenoic acid 1-[(phosphonoxy)methyl]-1,2-ethanediyl ester;PA(18:1(11Z)/18:1(11Z));PA(18:1(11Z)/18:1(9Z));PA(18:1(9Z)/18:1(11Z));PA(18:1(9Z)/18:1(9Z));PA(14:1(9Z)/22:1(13Z));PA(18:2(9Z,12Z)/18:0);PA(20:1(11Z)/16:1(9Z));PA(22:1(13Z)/14:1(9Z));PA(22:2(13Z,16Z)/14:0);PA(16:0/20:2(11Z,14Z));PA(20:2(11Z,14Z)/16:0);PA(14:0/22:2(13Z,16Z));DG(18:2n6/0:0/22:6n3)	HMDB0007861;HMDB0031129;HMDB0007862;HMDB0007863;HMDB0007864;HMDB0007865;HMDB0114804;HMDB0114951;HMDB0115095;HMDB0115271;HMDB0115296;HMDB0115510;HMDB0115535;HMDB0116699;HMDB0056295	0	-	-
pos-M702T290	43747.7	63856.3	62161.8	67758.7	63578.8	45069.3	354517	356051	350816	331016	341546	329110	5.95962	1.80253e-06	0.0021645	1.57088e-05	0.00501999	1.65332	0.0309522	up	701.512	4.83708	1	1	PA(18:1(11Z)/18:1(11Z))	Lipids and lipid-like molecules	Glycerophospholipids		HMDB0007862	C00416	15	PA(18:0/18:2(9Z,12Z));9-Octadecenoic acid 1-[(phosphonoxy)methyl]-1,2-ethanediyl ester;PA(18:1(11Z)/18:1(11Z));PA(18:1(11Z)/18:1(9Z));PA(18:1(9Z)/18:1(11Z));PA(18:1(9Z)/18:1(9Z));PA(14:1(9Z)/22:1(13Z));PA(18:2(9Z,12Z)/18:0);PA(20:1(11Z)/16:1(9Z));PA(22:1(13Z)/14:1(9Z));PA(22:2(13Z,16Z)/14:0);PA(16:0/20:2(11Z,14Z));PA(20:2(11Z,14Z)/16:0);PA(14:0/22:2(13Z,16Z));DG(18:2n6/0:0/22:6n3)	HMDB0007861;HMDB0031129;HMDB0007862;HMDB0007863;HMDB0007864;HMDB0007865;HMDB0114804;HMDB0114951;HMDB0115095;HMDB0115271;HMDB0115296;HMDB0115510;HMDB0115535;HMDB0116699;HMDB0056295	0	-	-
pos-M747T459	12202.6	8657.05	11046.1	11455.9	14306	9930.52	15470	14344.2	18100.1	18119.9	14576.5	13492.5	1.3921	0.0036563	0.004329	0.00845239	0.0091722	0.597476	0.0983763	none	746.558	7.64525	1	1	PC(15:0/18:1(11Z))	Lipids and lipid-like molecules	Glycerophospholipids		HMDB0007938	C00157	0	-	-	0	-	-
pos-M751T489	1622.85	1597.23	2548.32	2058.32	2328.23	1525.35	2161.56	2384.76	1691.24	1933.51	2086.37	2130.27	1.06056	0.489324	0.484848	0.560143	0.550304	0.0852628	0.263111	none	750.508	8.15113	1	1	PC(20:5(5Z,8Z,11Z,14Z,17Z)/14:1(9Z))	Lipids and lipid-like molecules	Glycerophospholipids		HMDB0008493	C00157	44	PC(14:1(9Z)/20:5(5Z,8Z,11Z,14Z,17Z));PC(20:5(5Z,8Z,11Z,14Z,17Z)/14:1(9Z));PE(15:0/22:6(4Z,7Z,10Z,13Z,16Z,19Z));PE(22:6(4Z,7Z,10Z,13Z,16Z,19Z)/15:0);PE-NMe(14:0/22:6(4Z,7Z,10Z,13Z,16Z,19Z));PE-NMe(14:1(9Z)/22:5(4Z,7Z,10Z,13Z,16Z));PE-NMe(14:1(9Z)/22:5(7Z,10Z,13Z,16Z,19Z));PE-NMe(16:1(9Z)/20:5(5Z,8Z,11Z,14Z,17Z));PE-NMe(18:2(9Z,12Z)/18:4(6Z,9Z,12Z,15Z));PE-NMe(18:3(6Z,9Z,12Z)/18:3(6Z,9Z,12Z));PE-NM…	HMDB0007918;HMDB0008493;HMDB0008913;HMDB0009681;HMDB0112996;HMDB0113013;HMDB0113014;HMDB0113074;HMDB0113175;HMDB0113201;HMDB0113202;HMDB0113230;HMDB0113231;HMDB0113258;HMDB0113483;HMDB0113621;HMDB0113647;HMDB0113673;HMDB0007875;HMDB0007876;HMDB0007907;HMDB0008131;HMDB0008163;HMDB0008196;HMDB0008902;HMDB0008903;HMDB0009318;HMDB0009351;HMDB0112985;HMDB0112986;HMDB0113004;HMDB0113043;HMDB0113044;HMD…	0	-	-
pos-M753T477	8457.88	8147.66	11392.5	13746.2	5962.95	7717.19	6979.07	3616.39	3098.75	2593.55	5255.02	3174.26	0.44596	0.00181903	0.004329	0.00467755	0.0091722	1.03747	0.453497	down	752.521	7.9464	1	1	PE(15:0/22:5(4Z,7Z,10Z,13Z,16Z))	Lipids and lipid-like molecules	Glycerophospholipids		HMDB0008911	C00350	55	PC(14:0/20:5(5Z,8Z,11Z,14Z,17Z));PC(14:1(9Z)/20:4(5Z,8Z,11Z,14Z));PC(14:1(9Z)/20:4(8Z,11Z,14Z,17Z));PC(16:1(9Z)/18:4(6Z,9Z,12Z,15Z));PC(18:4(6Z,9Z,12Z,15Z)/16:1(9Z));PC(20:4(5Z,8Z,11Z,14Z)/14:1(9Z));PC(20:4(8Z,11Z,14Z,17Z)/14:1(9Z));PC(20:5(5Z,8Z,11Z,14Z,17Z)/14:0);PE(15:0/22:5(4Z,7Z,10Z,13Z,16Z));PE(15:0/22:5(7Z,10Z,13Z,16Z,19Z));PE(22:5(4Z,7Z,10Z,13Z,16Z)/15:0);PE(22:5(7Z,10Z,13Z,16Z,19Z)/15:0)…	HMDB0007885;HMDB0007916;HMDB0007917;HMDB0008009;HMDB0008233;HMDB0008427;HMDB0008460;HMDB0008492;HMDB0008911;HMDB0008912;HMDB0009615;HMDB0009648;HMDB0112994;HMDB0112995;HMDB0113012;HMDB0113051;HMDB0113072;HMDB0113073;HMDB0113119;HMDB0113146;HMDB0113173;HMDB0113174;HMDB0113229;HMDB0113256;HMDB0113257;HMDB0113426;HMDB0113454;HMDB0113482;HMDB0113593;HMDB0113620;HMDB0113646;HMDB0113930;HMDB0114383;HMD…	0	-	-
pos-M753T542_1	4195.76	2871.05	8109.93	7843.98	4921.66	7740.19	16444.8	9768.39	12048.1	8798.41	17892.7	13910.2	2.21011	0.0034036	0.0021645	0.00795657	0.00501999	1.23175	0.196785	up	752.523	9.02732	1	1	PC(14:1(9Z)/20:4(5Z,8Z,11Z,14Z))	Lipids and lipid-like molecules	Glycerophospholipids		HMDB0007916	C00157	55	PC(14:0/20:5(5Z,8Z,11Z,14Z,17Z));PC(14:1(9Z)/20:4(5Z,8Z,11Z,14Z));PC(14:1(9Z)/20:4(8Z,11Z,14Z,17Z));PC(16:1(9Z)/18:4(6Z,9Z,12Z,15Z));PC(18:4(6Z,9Z,12Z,15Z)/16:1(9Z));PC(20:4(5Z,8Z,11Z,14Z)/14:1(9Z));PC(20:4(8Z,11Z,14Z,17Z)/14:1(9Z));PC(20:5(5Z,8Z,11Z,14Z,17Z)/14:0);PE(15:0/22:5(4Z,7Z,10Z,13Z,16Z));PE(15:0/22:5(7Z,10Z,13Z,16Z,19Z));PE(22:5(4Z,7Z,10Z,13Z,16Z)/15:0);PE(22:5(7Z,10Z,13Z,16Z,19Z)/15:0)…	HMDB0007885;HMDB0007916;HMDB0007917;HMDB0008009;HMDB0008233;HMDB0008427;HMDB0008460;HMDB0008492;HMDB0008911;HMDB0008912;HMDB0009615;HMDB0009648;HMDB0112994;HMDB0112995;HMDB0113012;HMDB0113051;HMDB0113072;HMDB0113073;HMDB0113119;HMDB0113146;HMDB0113173;HMDB0113174;HMDB0113229;HMDB0113256;HMDB0113257;HMDB0113426;HMDB0113454;HMDB0113482;HMDB0113593;HMDB0113620;HMDB0113646;HMDB0113930;HMDB0114383;HMD…	0	-	-
pos-M755T519	3851.7	3439.9	3315.77	3630.59	3623.07	3861.15	9007	7758.25	7697.41	8195.05	8081.71	7671.01	2.22862	5.87169e-10	0.0021645	4.78448e-08	0.00501999	1.44829	0.0519542	up	754.538	8.64707	1	1	PE(22:4(7Z,10Z,13Z,16Z)/15:0)	Lipids and lipid-like molecules	Glycerophospholipids		HMDB0009582	C00350	67	PC(14:0/20:4(5Z,8Z,11Z,14Z));PC(14:0/20:4(8Z,11Z,14Z,17Z));PC(14:1(9Z)/20:3(5Z,8Z,11Z));PC(14:1(9Z)/20:3(8Z,11Z,14Z));PC(16:0/18:4(6Z,9Z,12Z,15Z));PC(16:1(9Z)/18:3(6Z,9Z,12Z));PC(16:1(9Z)/18:3(9Z,12Z,15Z));PC(18:3(6Z,9Z,12Z)/16:1(9Z));PC(18:3(9Z,12Z,15Z)/16:1(9Z));PC(18:4(6Z,9Z,12Z,15Z)/16:0);PC(20:3(5Z,8Z,11Z)/14:1(9Z));PC(20:3(8Z,11Z,14Z)/14:1(9Z));PC(20:4(5Z,8Z,11Z,14Z)/14:0);PC(20:4(8Z,11Z,14…	HMDB0007883;HMDB0007884;HMDB0007914;HMDB0007915;HMDB0007976;HMDB0008007;HMDB0008008;HMDB0008167;HMDB0008200;HMDB0008232;HMDB0008362;HMDB0008395;HMDB0008426;HMDB0008459;HMDB0008910;HMDB0009582;HMDB0112993;HMDB0113050;HMDB0113070;HMDB0113071;HMDB0113092;HMDB0113117;HMDB0113118;HMDB0113144;HMDB0113145;HMDB0113172;HMDB0113199;HMDB0113200;HMDB0113227;HMDB0113228;HMDB0113255;HMDB0113370;HMDB0113398;HMD…	0	-	-
pos-M763T445	34615.7	12834.8	18754	11478.3	22036.8	21551.1	18521.8	27117.2	19323.3	24729.9	17050.4	28306	1.11361	0.426901	0.588745	0.499506	0.649604	0.203287	0.280888	none	762.504	7.42115	1	1	PE(22:6(4Z,7Z,10Z,13Z,16Z,19Z)/16:1(9Z))	Lipids and lipid-like molecules	Glycerophospholipids		HMDB0009683	C00350	10	PS(DiMe(11,3)/MonoMe(13,5));PS(DiMe(11,5)/MonoMe(11,5));PS(DiMe(13,5)/MonoMe(11,3));PS(DiMe(13,5)/MonoMe(9,5));PS(DiMe(9,5)/MonoMe(13,5));PS(MonoMe(11,3)/DiMe(13,5));PS(MonoMe(11,5)/DiMe(11,5));PS(MonoMe(13,5)/DiMe(11,3));PS(MonoMe(13,5)/DiMe(9,5));PS(MonoMe(9,5)/DiMe(13,5))	HMDB0061559;HMDB0061567;HMDB0061575;HMDB0061578;HMDB0061595;HMDB0061599;HMDB0061607;HMDB0061615;HMDB0061619;HMDB0061626	0	-	-
pos-M767T441	26867.6	30505.6	22181	21009.5	21040.5	32997.7	13970	7892.04	11468	21173.8	5529.95	10725.1	0.457684	0.00460172	0.00865801	0.0102854	0.0169785	0.997901	0.0265528	none	766.527	7.35548	1	1	PC(20:5(5Z,8Z,11Z,14Z,17Z)/15:0)	Lipids and lipid-like molecules	Glycerophospholipids		HMDB0008494	C00157	1	Cerebroside B	HMDB0035990	0	-	-
pos-M775T527	1856.94	1481.76	2042	1821.25	2357.73	1590.37	2616.02	2125.99	2659.29	2837.07	2052.11	2071.64	1.28808	0.0183492	0.0151515	0.033754	0.0279234	0.402861	0.246428	none	774.589	8.78075	1	1	PC(20:1(11Z)/15:0)	Lipids and lipid-like molecules	Glycerophospholipids		HMDB0008297	C00157	0	-	-	0	-	-
pos-M785T428	5340.63	2763.66	2623.09	4492.31	6350.16	12149.5	14003.4	6968.95	6797.06	9718.57	8412.59	23553.7	2.05977	0.0322096	0.025974	0.0548178	0.0448632	0.876674	0.489366	none	784.577	7.13407	1	1	PC(16:0/20:3(5Z,8Z,11Z))	Lipids and lipid-like molecules	Glycerophospholipids		HMDB0007980	C00157	13	PC(14:0/20:0);PC(16:0/18:0);PC(18:0/16:0);PC(20:0/14:0);PE(15:0/22:0);PE(22:0/15:0);PE-NMe(18:0/18:0);PE-NMe(14:0/22:0);PE-NMe(16:0/20:0);PE-NMe(20:0/16:0);PE-NMe(22:0/14:0);PE-NMe2(15:0/20:0);PE-NMe2(20:0/15:0)	HMDB0007878;HMDB0007970;HMDB0008034;HMDB0008262;HMDB0008907;HMDB0009483;HMDB0112975;HMDB0112990;HMDB0113046;HMDB0113282;HMDB0113508;HMDB0113924;HMDB0114183	0	-	-
pos-M793T409	2172.75	6209.65	1835.68	2962.7	2577.95	2064.79	1615.89	2038.95	2390.09	2198.31	2585.9	1845.9	0.71114	0.225415	0.393939	0.29012	0.46004	0.376497	0.122845	none	792.563	6.82303	1	1	PE(22:5(7Z,10Z,13Z,16Z,19Z)/18:1(9Z))	Lipids and lipid-like molecules	Glycerophospholipids		HMDB0009653	C00350	4	PC(P-18:1(11Z)/P-18:1(11Z));PC(P-18:1(11Z)/P-18:1(9Z));PC(P-18:1(9Z)/P-18:1(11Z));PC(P-18:1(9Z)/P-18:1(9Z))	HMDB0011300;HMDB0011301;HMDB0011333;HMDB0011334	2	Oligomycin_C;1,2-Di-(9Z,12Z,15Z-octadecatrienoyl)-3-O-beta-D-galactosyl-sn-glycerol	C11313;C13871
pos-M807T434	8835.73	5552.18	5406.1	4731.99	5428.9	8801.72	5273.69	3160.22	4928.38	9446.2	4705.24	5311.07	0.846947	0.325503	0.179654	0.397198	0.236195	0.269079	0.13524	none	806.578	7.23459	1	1	PC(18:2(9Z,12Z)/20:4(5Z,8Z,11Z,14Z))	Lipids and lipid-like molecules	Glycerophospholipids		HMDB0008147	C00157	0	-	-	0	-	-
pos-M835T480	4495.12	4122.18	5786.79	2736.88	5646.53	3395.48	13000.7	3428.96	4227.38	7574.42	4761.4	4867.4	1.44599	0.234588	0.309524	0.300185	0.378061	0.422719	0.379895	none	834.61	8.00693	1	1	PC(22:5(4Z,7Z,10Z,13Z,16Z)/18:1(9Z))	Lipids and lipid-like molecules	Glycerophospholipids		HMDB0008663	C00157	0	-	-	0	-	-
pos-M855T439	8515.16	9276.3	6883.7	8190.23	8730.68	7394.64	5010.37	3590.8	4680.46	8054.28	3382.69	3771.16	0.581534	0.00526669	0.00865801	0.0115624	0.0169785	0.705912	0.0322831	none	854.58	7.31627	1	1	PC(20:5(5Z,8Z,11Z,14Z,17Z)/22:5(7Z,10Z,13Z,16Z,19Z))	Lipids and lipid-like molecules	Glycerophospholipids		HMDB0008517	C00157	6	PI(16:0/18:1(11Z));PI(16:0/18:1(9Z));PI(16:1(9Z)/18:0);PI(18:0/16:1(9Z));PI(18:1(11Z)/16:0);PI(18:1(9Z)/16:0)	HMDB0009782;HMDB0009783;HMDB0009799;HMDB0009806;HMDB0009822;HMDB0009834	1	1-Hexadecanoyl-2-(9Z-octadecenoyl)-sn-glycero-3-phospho-1'-myo-inositol	C13888
pos-M863T525	887.764	772.676	1188.55	889.043	938.544	958.341	1503.84	1056.34	1505.29	1184.26	1117.9	1074.34	1.32069	0.0110455	0.025974	0.0218778	0.0448632	0.505956	0.0976572	none	862.64	8.74867	1	1	PC(22:2(13Z,16Z)/20:4(5Z,8Z,11Z,14Z))	Lipids and lipid-like molecules	Glycerophospholipids		HMDB0008607	C00157	24	PC(20:0/22:6(4Z,7Z,10Z,13Z,16Z,19Z));PC(20:1(11Z)/22:5(4Z,7Z,10Z,13Z,16Z));PC(20:1(11Z)/22:5(7Z,10Z,13Z,16Z,19Z));PC(20:2(11Z,14Z)/22:4(7Z,10Z,13Z,16Z));PC(20:4(5Z,8Z,11Z,14Z)/22:2(13Z,16Z));PC(20:4(8Z,11Z,14Z,17Z)/22:2(13Z,16Z));PC(20:5(5Z,8Z,11Z,14Z,17Z)/22:1(13Z));PC(22:1(13Z)/20:5(5Z,8Z,11Z,14Z,17Z));PC(22:2(13Z,16Z)/20:4(5Z,8Z,11Z,14Z));PC(22:2(13Z,16Z)/20:4(8Z,11Z,14Z,17Z));PC(22:4(7Z,10Z,1…	HMDB0008288;HMDB0008319;HMDB0008320;HMDB0008351;HMDB0008448;HMDB0008481;HMDB0008513;HMDB0008576;HMDB0008607;HMDB0008608;HMDB0008637;HMDB0008669;HMDB0008702;HMDB0008734;HMDB0113507;HMDB0113559;HMDB0113560;HMDB0113586;HMDB0113614;HMDB0113638;HMDB0113666;HMDB0113692;HMDB0113747;HMDB0116730	0	-	-
pos-M865T456	3380.59	2447.13	3342.08	3103.78	2859.64	2755.14	2713.32	2098.42	3182.03	4744.09	2269.84	1956.04	0.948312	0.530252	0.309524	0.599166	0.378061	0.133498	0.0774447	none	864.62	7.60738	1	1	PC(20:3(5Z,8Z,11Z)/22:2(13Z,16Z))	Lipids and lipid-like molecules	Glycerophospholipids		HMDB0008383	C00157	9	3-O-Sulfogalactosylceramide (d18:1/22:0);PC(22:1(13Z)/P-18:1(11Z));PC(22:1(13Z)/P-18:1(9Z));PC(22:2(13Z,16Z)/P-18:0);PC(P-18:0/22:2(13Z,16Z));PC(P-18:1(11Z)/22:1(13Z));PC(P-18:1(9Z)/22:1(13Z));PC(o-22:0/18:3(6Z,9Z,12Z));PC(o-22:0/18:3(9Z,12Z,15Z))	HMDB0012316;HMDB0008588;HMDB0008589;HMDB0008620;HMDB0011258;HMDB0011290;HMDB0011323;HMDB0013445;HMDB0013446	0	-	-
pos-M893T501	1370.12	853.326	980.629	925.044	1070.13	768.861	1511.11	1337.06	1676.87	1718.62	1361.73	1413.36	1.51116	0.00203112	0.00865801	0.00513478	0.0169785	0.736143	0.123743	none	892.651	8.35392	1	1	HemiBMP 42:1; HemiBMP(14:0/14:0/14:1)	Lipids and lipid-like molecules	Glycerophospholipids		-	-	7	3-O-Sulfogalactosylceramide (d18:1/24:0);PC(24:1(15Z)/P-18:1(11Z));PC(24:1(15Z)/P-18:1(9Z));PC(P-18:1(11Z)/24:1(15Z));PC(P-18:1(9Z)/24:1(15Z));PC(o-24:0/18:3(6Z,9Z,12Z));PC(o-24:0/18:3(9Z,12Z,15Z))	HMDB0000024;HMDB0008819;HMDB0008820;HMDB0011297;HMDB0011330;HMDB0013458;HMDB0013459	0	-	-
pos-M201T411	39401.4	71260.5	16548.2	23718.8	62492	77900.7	396781	680537	286969	318595	562876	360907	8.94772	6.87282e-05	0.0021645	0.000297379	0.00501999	1.53131	0.0375678	up	201.105	6.85638	1	1	Harmalol	Alkaloids and derivatives	Harmala alkaloids		HMDB0029838	C06537	3	1,3-Diisopropylbenzene;Pregeijerene;Hexylbenzene	HMDB0013806;HMDB0036759;HMDB0061815	1	p-Fluorophenylalanine	C11217
neg-M135T158	3021.05	2721.69	2976.76	2770.16	2761.12	4018.96	6225.31	6473.51	5215.22	4804.5	5094.71	5310.7	1.81305	1.97682e-05	0.0021645	0.000106807	0.00501999	0.705982	0.314769	none	135.044	2.63248	1	1	alpha-Methyl-2-furanacrolein	Organoheterocyclic compounds	Heteroaromatic compounds		HMDB0038176	null	20	M-toluic Acid;4-ethenylbenzene-1,2-diol;5-ethenylbenzene-1,3-diol;4-ethenylbenzene-1,3-diol;Phenylacetic acid;2-Methylbenzoic acid;4-Hydroxyphenylacetaldehyde;4-Methylbenzoic acid;4-Methoxybenzaldehyde;3-Methoxybenzaldehyde;3-(5-Methyl-2-furyl)prop-2-enal;2'-Hydroxyacetophenone;2-Hydroxy-4-methylbenzaldehyde;4-(2-Furanyl)-3-buten-2-one;2-Methoxybenzaldehyde;Methyl benzoate;alpha-Methyl-2-furanacr…	HMDB0062810;HMDB0124942;HMDB0125535;HMDB0126385;HMDB0000209;HMDB0002340;HMDB0003767;HMDB0029635;HMDB0029686;HMDB0031459;HMDB0032400;HMDB0032568;HMDB0032603;HMDB0033128;HMDB0033766;HMDB0033968;HMDB0038176;HMDB0040638;HMDB0040733;HMDB0041485	16	Phenyl_acetate;Toluate;4-Hydroxyphenylacetaldehyde;Benzylformate;3,4-Dihydroxystyrene;3-Vinylcatechol;Phenylacetic_acid;2-Hydroxyacetophenone;m-Methylbenzoate;o-Toluate;4'-Hydroxyacetophenone;p-Anisaldehyde;3-Methylsalicylaldehyde;Phenyl_acetate;Methyl_benzoate;4-Hydroxy-3-methylbenzaldehyde	C00548;C01454;C03765;C05613;C06224;C07085;C07086;C07189;C07211;C07215;C10700;C10761;C14087;C15583;C20645;C21166
pos-M264T417	37903	41066	16817.5	11951.6	15208.4	46656.2	57138.7	67116.1	68103.6	64312.4	95976	14377.5	2.16402	0.0594758	0.0411255	0.0927846	0.066885	0.843856	0.22749	none	264.237	6.95678	1	1	Avocadynofuran	Organoheterocyclic compounds	Heteroaromatic compounds		HMDB0030933	null	0	-	-	0	-	-
neg-M149T55	17374.2	20962.5	9460.01	11394.7	7817.81	13046.7	35837	16721.3	25092.6	29683	30315.9	20378.1	1.97397	0.00449867	0.0151515	0.0100856	0.0279234	0.946135	0.193484	none	149.044	0.918075	1	1	3-Hydroxybutyric acid	Organic acids and derivatives	Hydroxy acids and derivatives		HMDB0000357	C01089	16	3-hydroxy-2,2-bis(hydroxymethyl)propanoic acid;D-Xylose;D-Ribose;2-Deoxyribonic acid;D-Ribulose;L-Arabinose;L-Threo-2-pentulose;D-Xylulose;L-Ribulose;Beta-D-ribopyranose;Arabinofuranose;D-Apiose;D-Arabinose;2-Deoxypentonic acid;Aldehydo-D-xylose;beta-Arabinose	HMDB0127617;HMDB0000098;HMDB0000283;HMDB0000366;HMDB0000621;HMDB0000646;HMDB0000751;HMDB0001644;HMDB0003371;HMDB0012194;HMDB0012325;HMDB0029941;HMDB0029942;HMDB0059753;HMDB0060254;HMDB0094694	30	D-Ribose;D-Xylose;D-Arabinose;L-Arabinose;D-Ribulose;D-Xylulose;L-Xylulose;D-Lyxose;L-Ribulose;Xylose;D-Apiose;L-Lyxose;L-Xylose;beta-D-Xylose;alpha-D-Lyxose;alpha-D-Xylose;beta-L-Arabinose;alpha-L-Arabinose;Ribulose;L-Arabinofuranose;beta-D-Apiose;beta-D-Ribopyranose;alpha-D-Ribulose;L-Arabinose;beta-D-Ribofuranose;beta-L-Arabinofuranose;Apiose;D-Ribose;D-Arabinofuranose;R-THMF	C00121;C00181;C00216;C00259;C00309;C00310;C00312;C00476;C00508;C01394;C01488;C01508;C01510;C02096;C02204;C02205;C02479;C02604;C05052;C06115;C08346;C08353;C08354;C11476;C16639;C20569;C21040;C21057;C21067;C21382
neg-M165T49_2	338171	406883	388389	453617	453733	550285	403278	380192	408944	460149	449619	466810	0.991476	0.999206	0.937229	0.999427	0.953257	0.00375472	0.116471	none	165.04	0.81015	1	1	A,b-Dihydroxyisobutyric acid	Organic acids and derivatives	Hydroxy acids and derivatives		HMDB0002601	null	6	Arabinonic acid;Ribonic acid;2,3,4,5-Tetrahydroxypentanoic acid;L-Lyxonate;L-Xylonate;S-Propyl 1-propanesulfinothioate	HMDB0000539;HMDB0000867;HMDB0059750;HMDB0060255;HMDB0060256;HMDB0034394	6	D-Xylonate;L-Arabinonate;D-Arabinonate;D-Ribonate;L-Xylonate;L-Lyxonate	C00502;C00545;C00878;C01685;C05411;C05412
neg-M185T356	1617.57	2061.89	2682.29	1932.42	1823.03	1791.2	4395.46	8663.4	2872.94	3260.59	3361.42	3937.68	2.2246	0.00434283	0.0021645	0.00979004	0.00501999	0.878455	0.12877	none	185.117	5.9348	1	1	10-Hydroxy-2-decenoic acid	Organic acids and derivatives	Hydroxy acids and derivatives		NA	NA	15	3-Oxodecanoic acid;Ethyl (3R,5Z)-3-hydroxy-5-octenoate;3-Hydroxy-5Z-octenyl acetate;(1S,2S,4S,5R)-1,8-Epoxy-p-menthane-2,5-diol;6-Methyl-2-methylene-6-octene-1,3,8-triol;(1beta,2beta,5beta)-p-Menth-3-ene-1,2,5-triol;(E)-10-Hydroxy-8-decenoic acid;6-Hexyl-1,4-dioxan-2-one;5-Hexyl-1,4-dioxan-2-one;2-Methylbutyl 3-hydroxy-2-methylidenebutanoate;3-Methylbutyl 3-hydroxy-2-methylidenebutanoate;exo,exo-…	HMDB0010724;HMDB0030367;HMDB0030369;HMDB0033010;HMDB0038692;HMDB0038978;HMDB0039533;HMDB0039582;HMDB0039587;HMDB0040204;HMDB0040205;HMDB0041376;HMDB0041545;HMDB0062696;HMDB0036326	8	10-Oxodecanoate;(3R)-6-Hydroxy-3-isopropenyl-heptanoate;(5R)-6-Hydroxy-5-isopropenyl-2-methylhexanoate;(3S)-6-Hydroxy-3-isopropenyl-heptanoate;(5S)-6-Hydroxy-5-isopropenyl-2-methylhexanoate;2-Oxodecanoic_acid;Epomediol;3-Oxodecanoate	C02217;C11404;C11406;C11417;C11420;C13945;C17620;C20714
neg-M215T299	1186.5	1247.57	927.77	967.139	1003.98	1349.51	933.246	634.645	620.976	1008.74	793.108	503.26	0.672503	0.0106741	0.025974	0.0212574	0.0448632	0.561094	0.121841	none	215.164	4.99034	1	1	3-Hydroxydodecanoic acid	Organic acids and derivatives	Hydroxy acids and derivatives		HMDB0000387	NA	4	3-Hydroxydodecanoic acid;12-Hydroxydodecanoic acid;(R)-3-Hydroxydodecanoic acid;xi-5-Hydroxydodecanoic acid	HMDB0000387;HMDB0002059;HMDB0010728;HMDB0040169	2	12-Hydroxydodecanoic_acid;7-Hydroxydodecanoate	C08317;C21080
neg-M219T149_2	10299.4	4232.88	8318.39	8799.64	11456	4635.49	15864.4	12810.7	12561.2	14082.4	17820.6	16085.4	1.8689	0.00866809	0.0021645	0.0177608	0.00501999	0.7877	0.454594	none	219.122	2.48458	1	1	3-Hydroxyoctanoic acid	Organic acids and derivatives	Hydroxy acids and derivatives		HMDB0001954	C20793	1	(E)-26,27-Dinorergosta-4,22-dien-3-one	HMDB0037826	0	-	-
neg-M261T138	692.464	973.546	776.732	1077.92	1288.75	886.027	983.964	819.892	796.395	882.473	788.675	848.407	0.898932	0.398853	0.588745	0.47207	0.649604	0.0663113	0.0509142	none	261.006	2.30396	1	1	3-hydroxy-3-(3-hydroxyphenyl)propanoic acid-O-sulphate	Organic acids and derivatives	Hydroxy acids and derivatives		HMDB0059967	null	11	Homovanillic acid sulfate;2-Hydroxy-4-methoxyacetophenone 5-sulfate;Dihydrocaffeic acid 3-sulfate;3-hydroxy-3-(3-hydroxyphenyl)propanoic acid-O-sulphate;3-(3,5-dihydroxyphenyl)-1-propanoic acid sulphate;2-hydroxy-3-[4-(sulfooxy)phenyl]propanoic acid;3-(4-hydroxyphenyl)-2-(sulfooxy)propanoic acid;3-[2-hydroxy-3-(sulfooxy)phenyl]propanoic acid;Torvanol A;({4-[4,6-dihydroxy-3-(6-hydroxy-3-oxo-2,3-di…	HMDB0011719;HMDB0041648;HMDB0041721;HMDB0059967;HMDB0061117;HMDB0132291;HMDB0132292;HMDB0134099;HMDB0038789;HMDB0125974;HMDB0038408	0	-	-
neg-M89T49	33008.4	30658	30871.2	32776.3	30413.8	32213.3	33469.4	26244	29686	31742.2	39162.7	36603.4	1.03668	0.662597	0.699134	0.719612	0.750372	0.0455967	0.145691	none	89.0234	0.822075	1	1	L-Lactic acid	Organic acids and derivatives	Hydroxy acids and derivatives		HMDB0000190	C00186	0	-	-	0	-	-
pos-M219T142	31175.3	35403.8	28069.1	131527	26229.4	79860	239126	356507	281644	301983	270939	235310	5.0728	0.000828038	0.0021645	0.00240028	0.00501999	1.44324	0.0318078	up	219.049	2.3673	1	1	Gulonic acid	Organic acids and derivatives	Hydroxy acids and derivatives		HMDB0003290	C00800	9	Galactonic acid;Gluconic acid;Gulonic acid;1,3-Dimethyluric acid;3,7-Dimethyluric acid;1,9-Dimethyluric acid;7,9-Dimethyluric acid;1,7-Dimethyluric acid;3,9-Dimethyluric acid	HMDB0000565;HMDB0000625;HMDB0003290;HMDB0001857;HMDB0001982;HMDB0002026;HMDB0004308;HMDB0011103;HMDB0059704	11	cis-1,2-Dihydroxy-1,2-dihydrodibenzothiophene;D-Gluconic_acid;D-Mannonate;L-Idonate;L-Gulonate;D-Altronate;D-Galactonate;2-Carboxy-D-arabinitol;L-Galactonate;1,7-Dimethyluric_acid;3,7-Dimethyluric_acid	C06721;C00257;C00514;C00770;C00800;C00817;C00880;C03215;C15930;C16356;C16360
neg-M703T144	18333.9	15910.2	5085.31	6020.2	9279.38	883.597	496.041	669.42	441.034	699.408	557.282	881.613	0.0674586	0.0027455	0.0021645	0.00663251	0.00501999	2.08802	0.15707	down	703.399	2.4067	1	1	Voacamine	Alkaloids and derivatives	Ibogan-type alkaloids		HMDB0015597	C09252	2	Ganglioside GA1 (d18:1/24:1(15Z));Tetrahexosylceramide (d18:1/24:1(15Z))	HMDB0004906;HMDB0004964	0	-	-
neg-M257T285	332.518	570.288	427.799	442.858	593.138	601.065	899.972	858.136	697.162	687.847	824.09	1081.64	1.70129	0.00133688	0.0021645	0.0036028	0.00501999	0.430233	0.0741228	none	257.08	4.74461	1	1	Imidazoleacetic acid riboside	Nucleosides, nucleotides, and analogues	Imidazole ribonucleosides and ribonucleotides		HMDB0002331	C05131	46	Ribothymidine;Imidazoleacetic acid riboside;3-Methyluridine;3-phenyl-1-(2,4,6-trihydroxyphenyl)propan-1-one;5-[(E)-2-(4-hydroxyphenyl)ethenyl]-4-methoxybenzene-1,3-diol;5-[(E)-2-(4-hydroxy-3-methoxyphenyl)ethenyl]benzene-1,3-diol;2-phenyl-1-(2,4,6-trihydroxyphenyl)propan-1-one;3-(4-hydroxyphenyl)-3,4-dihydro-2H-1-benzopyran-4,7-diol;3-(4-hydroxyphenyl)-3,4-dihydro-2H-1-benzopyran-6,7-diol;3-pheny…	HMDB0000884;HMDB0002331;HMDB0004813;HMDB0128079;HMDB0128517;HMDB0128522;HMDB0129966;HMDB0130493;HMDB0130501;HMDB0130502;HMDB0130513;HMDB0130515;HMDB0132266;HMDB0135065;HMDB0135356;HMDB0135357;HMDB0135358;HMDB0135359;HMDB0135360;HMDB0135361;HMDB0135362;HMDB0135398;HMDB0135399;HMDB0135400;HMDB0135401;HMDB0135402;HMDB0135403;HMDB0004629;HMDB0030616;HMDB0030947;HMDB0031842;HMDB0032725;HMDB0033931;HMD…	13	(1-Ribosylimidazole)-4-acetate;Spongothymidine;Wyerone;Luvangetin;Peucedanin;Davidigenin;Yangonin;Lunularic_acid;Hibiscoquinone_A;2,2-Bis(4-hydroxyphenyl)-propanoic_acid;2-Naphtylmethylsuccinic_acid;Catalpalactone;N-(2,3-Dihydroxybenzoyl)-L-serine	C05131;C16744;C08465;C09273;C09283;C09618;C09980;C10268;C10352;C13633;C14115;C16929;C04204
[truncated: 280 more rows]
