# Supplementary material for: Dissection of Metabolome and Transcriptome—Insights into Capsaicin and Flavonoid Accumulation in Two Typical Yunnan Xiaomila Fruits
Source: Int J Mol Sci. 2024 Jul 16;25(14):7761. doi: 10.3390/ijms25147761 (PMC11276673; doi:10.3390/ijms25147761)
Supplement: Supplementary file 1 [file ijms-25-07761-s001.zip › Table S2The KEGG enrichment analysis of metabolome files in the comparison of YB-green vs JC-green.xlsx]

## Sheet: Sheet1
	Total	Expected	Hits	Raw p	#NAME?	Holm adjust	FDR	Impact
Glycerophospholipid metabolism	37	1.1976	12	3.2155e-10	9.4928	3.0868e-08	3.0868e-08	0.42577	37
Flavone and flavonol biosynthesis	10	0.32367	3	0.0032571	2.4872	0.30942	0.15634	0.5
Linoleic acid metabolism	4	0.12947	2	0.0059067	2.2287	0.55523	0.18901	1
Phenylpropanoid biosynthesis	46	1.4889	5	0.014512	1.8383	1	0.29527	0.1999
beta-Alanine metabolism	18	0.5826	3	0.018455	1.7339	1	0.29527	0.0754
Arginine biosynthesis	18	0.5826	3	0.018455	1.7339	1	0.29527	0.08641
Glycerolipid metabolism	21	0.6797	3	0.028103	1.5512	1	0.38176	0.38355
Starch and sucrose metabolism	22	0.71207	3	0.031813	1.4974	1	0.38176	0.11664
Glutathione metabolism	26	0.84154	3	0.049083	1.3091	1	0.47089	0.35113
Aminoacyl-tRNA biosynthesis	46	1.4889	4	0.058203	1.2351	1	0.47089	0
Flavonoid biosynthesis	47	1.5212	4	0.062143	1.2066	1	0.47089	0.12466
Glycosylphosphatidylinositol (GPI)-anchor biosynthesis	13	0.42077	2	0.063766	1.1954	1	0.47089	0.00476
Nicotinate and nicotinamide metabolism	13	0.42077	2	0.063766	1.1954	1	0.47089	0.0404
Arginine and proline metabolism	34	1.1005	3	0.094475	1.0247	1	0.64783	0.16343
Sphingolipid metabolism	17	0.55024	2	0.1025	0.98929	1	0.65599	0.07692
Ascorbate and aldarate metabolism	18	0.5826	2	0.113	0.94691	1	0.67802	0.21642
Valine, leucine and isoleucine biosynthesis	22	0.71207	2	0.15744	0.80287	1	0.79551	0
Biosynthesis of unsaturated fatty acids	22	0.71207	2	0.15744	0.80287	1	0.79551	0
Alanine, aspartate and glutamate metabolism	22	0.71207	2	0.15744	0.80287	1	0.79551	0.32014
Phosphatidylinositol signaling system	26	0.84154	2	0.20458	0.68913	1	0.92765	0.18662
Inositol phosphate metabolism	28	0.90627	2	0.22875	0.64064	1	0.92765	0.15795
Monobactam biosynthesis	8	0.25893	1	0.23191	0.63468	1	0.92765	0
Tropane, piperidine and pyridine alkaloid biosynthesis	8	0.25893	1	0.23191	0.63468	1	0.92765	0
Stilbenoid, diarylheptanoid and gingerol biosynthesis	8	0.25893	1	0.23191	0.63468	1	0.92765	0.13235
Lysine biosynthesis	9	0.2913	1	0.25691	0.59022	1	0.98653	0
Phenylalanine metabolism	11	0.35604	1	0.30453	0.51637	1	1	0
Arachidonic acid metabolism	12	0.3884	1	0.32721	0.48517	1	1	0
Nitrogen metabolism	12	0.3884	1	0.32721	0.48517	1	1	0
Valine, leucine and isoleucine degradation	37	1.1976	2	0.33841	0.47056	1	1	0
Pyrimidine metabolism	38	1.2299	2	0.35044	0.45539	1	1	0.10435
Pentose phosphate pathway	19	0.61497	1	0.46689	0.33078	1	1	0
Carbon fixation in photosynthetic organisms	21	0.6797	1	0.50129	0.29991	1	1	0
Zeatin biosynthesis	21	0.6797	1	0.50129	0.29991	1	1	0.0271
Galactose metabolism	27	0.8739	1	0.59195	0.22771	1	1	0.04252
alpha-Linolenic acid metabolism	28	0.90627	1	0.60541	0.21795	1	1	0
Purine metabolism	63	2.0391	2	0.61491	0.21119	1	1	0.00772
Cyanoamino acid metabolism	29	0.93864	1	0.61842	0.20871	1	1	0
Glyoxylate and dicarboxylate metabolism	29	0.93864	1	0.61842	0.20871	1	1	0
Glucosinolate biosynthesis	65	2.1038	2	0.63229	0.19909	1	1	0
Glycine, serine and threonine metabolism	33	1.0681	1	0.66642	0.17625	1	1	0
N-Glycan biosynthesis	35	1.1328	1	0.68814	0.16232	1	1	0.06488
Cysteine and methionine metabolism	46	1.4889	1	0.78505	0.1051	1	1	0
Fatty acid biosynthesis	56	1.8125	1	0.84713	0.07205	1	1	0
