# Supplementary material for: Dissection of Metabolome and Transcriptome—Insights into Capsaicin and Flavonoid Accumulation in Two Typical Yunnan Xiaomila Fruits
Source: Int J Mol Sci. 2024 Jul 16;25(14):7761. doi: 10.3390/ijms25147761 (PMC11276673; doi:10.3390/ijms25147761)
Supplement: Supplementary file 1 [file ijms-25-07761-s001.zip › Table S3The KEGG enrichment analysis of metabolome files in the comparison of YB-red vs JC-red.xlsx]

## Sheet: Sheet1
	Total	Expected	Hits	Raw p	#NAME?	Holm adjust	FDR	Impact
Glycerophospholipid metabolism	37	1.5718	12	9.6613e-09	8.015	9.2749e-07	9.2749e-07	0.42556
Aminoacyl-tRNA biosynthesis	46	1.9541	8	0.00049141	3.3086	0.046684	0.016423	0
Flavone and flavonol biosynthesis	10	0.42481	4	0.0005132	3.2897	0.048241	0.016423	0.5
Glycerolipid metabolism	21	0.89211	5	0.0014176	2.8484	0.13184	0.034023	0.55518
Phenylalanine, tyrosine and tryptophan biosynthesis	22	0.93459	4	0.012162	1.915	1	0.23352	0.02152
Glutathione metabolism	26	1.1045	4	0.021885	1.6599	1	0.35016	0.36315
Glyoxylate and dicarboxylate metabolism	29	1.232	4	0.031614	1.5001	1	0.43357	0.3292
beta-Alanine metabolism	18	0.76467	3	0.037793	1.4226	1	0.44972	0.0754
Tropane, piperidine and pyridine alkaloid biosynthesis	8	0.33985	2	0.042161	1.3751	1	0.44972	0
Citrate cycle (TCA cycle)	20	0.84963	3	0.049718	1.3035	1	0.4773	0.20319	49
Phenylalanine metabolism	11	0.4673	2	0.076321	1.1174	1	0.66607	0.47059
Phosphatidylinositol signaling system	26	1.1045	3	0.09482	1.0231	1	0.70318	0.19024
Glycosylphosphatidylinositol (GPI)-anchor biosynthesis	13	0.55226	2	0.10255	0.98908	1	0.70318	0.00476
Nicotinate and nicotinamide metabolism	13	0.55226	2	0.10255	0.98908	1	0.70318	0.0404
Tryptophan metabolism	28	1.1895	3	0.11261	0.94841	1	0.70414	0.17593
Phenylpropanoid biosynthesis	46	1.9541	4	0.12758	0.8942	1	0.70414	0.16829
Flavonoid biosynthesis	47	1.9966	4	0.13521	0.86899	1	0.70414	0.13475
Indole alkaloid biosynthesis	4	0.16993	1	0.15955	0.7971	1	0.70414	0
Linoleic acid metabolism	4	0.16993	1	0.15955	0.7971	1	0.70414	1
Sphingolipid metabolism	17	0.72218	2	0.16068	0.79405	1	0.70414	0.07692
Glycine, serine and threonine metabolism	33	1.4019	3	0.16196	0.7906	1	0.70414	0
Arginine and proline metabolism	34	1.4444	3	0.17253	0.76314	1	0.70414	0.16767
Arginine biosynthesis	18	0.76467	2	0.17604	0.7544	1	0.70414	0.08447
Ascorbate and aldarate metabolism	18	0.76467	2	0.17604	0.7544	1	0.70414	0.21642
Isoquinoline alkaloid biosynthesis	6	0.25489	1	0.22965	0.63893	1	0.79216	0.5
Valine, leucine and isoleucine biosynthesis	22	0.93459	2	0.2393	0.62106	1	0.79216	0
Biosynthesis of unsaturated fatty acids	22	0.93459	2	0.2393	0.62106	1	0.79216	0
Starch and sucrose metabolism	22	0.93459	2	0.2393	0.62106	1	0.79216	0.02774
Alanine, aspartate and glutamate metabolism	22	0.93459	2	0.2393	0.62106	1	0.79216	0.1259
Monobactam biosynthesis	8	0.33985	1	0.29399	0.53167	1	0.91523	0
Glucosinolate biosynthesis	65	2.7613	4	0.29679	0.52756	1	0.91523	0
Galactose metabolism	27	1.147	2	0.31961	0.49537	1	0.91523	0.16631
Lysine biosynthesis	9	0.38233	1	0.32414	0.48926	1	0.91523	0
Ether lipid metabolism	9	0.38233	1	0.32414	0.48926	1	0.91523	0.75
Inositol phosphate metabolism	28	1.1895	2	0.33554	0.47426	1	0.92033	0.15795
Cyanoamino acid metabolism	29	1.232	2	0.35136	0.45425	1	0.93695	0
Riboflavin metabolism	11	0.4673	1	0.3807	0.41942	1	0.98776	0
Valine, leucine and isoleucine degradation	37	1.5718	2	0.4722	0.32587	1	1	0
Sulfur metabolism	15	0.63722	1	0.4802	0.31858	1	1	0.03315
Histidine metabolism	15	0.63722	1	0.4802	0.31858	1	1	0.04264
Tyrosine metabolism	16	0.6797	1	0.50251	0.29886	1	1	0.10811
Purine metabolism	63	2.6763	3	0.50765	0.29444	1	1	0.12374
Butanoate metabolism	17	0.72218	1	0.52387	0.28077	1	1	0
Pentose phosphate pathway	19	0.80715	1	0.56393	0.24877	1	1	0
Propanoate metabolism	20	0.84963	1	0.5827	0.23456	1	1	0
Carbon fixation in photosynthetic organisms	21	0.89211	1	0.60067	0.22137	1	1	0
Zeatin biosynthesis	21	0.89211	1	0.60067	0.22137	1	1	0
Pyruvate metabolism	22	0.93459	1	0.61787	0.2091	1	1	0
Glycolysis / Gluconeogenesis	26	1.1045	1	0.6797	0.16768	1	1	0
N-Glycan biosynthesis	35	1.4869	1	0.78507	0.10509	1	1	0.06488
Ubiquinone and other terpenoid-quinone biosynthesis	38	1.6143	1	0.81194	0.090477	1	1	0
Cysteine and methionine metabolism	46	1.9541	1	0.86847	0.061247	1	1	0
Porphyrin and chlorophyll metabolism	48	2.0391	1	0.87975	0.05564	1	1	0.02305
Amino sugar and nucleotide sugar metabolism	50	2.1241	1	0.89008	0.05057	1	1	0.0125
