# Supplementary material for: Dissection of Metabolome and Transcriptome—Insights into Capsaicin and Flavonoid Accumulation in Two Typical Yunnan Xiaomila Fruits
Source: Int J Mol Sci. 2024 Jul 16;25(14):7761. doi: 10.3390/ijms25147761 (PMC11276673; doi:10.3390/ijms25147761)
Supplement: Supplementary file 1 [file ijms-25-07761-s001.zip › Table S4The KEGG enrichment analysis in the pairwise comparison of up-regulated DEMs in both pepper cultivars.xlsx]

## Sheet: Pathway
ID Annotation	Annotation	Category	Database	n	p-value	Submitted IDs
ath00564	Glycerophospholipid metabolism	Pathways (Arabidopsis thaliana (thale cress))	KEGG	11	3.29099e-10	C00350|C00416|C00588|C00641|C00681|C01194|C03819|C04230|C04438|C05974|C05980									76
ath00561	Glycerolipid metabolism	Pathways (Arabidopsis thaliana (thale cress))	KEGG	5	0.000269835	C00416|C00422|C00641|C00681|C04046
ath01065	Biosynthesis of alkaloids derived from histidine and purine	Pathways (Arabidopsis thaliana (thale cress))	KEGG	5	0.000416547	C00020|C00042|C00144|C00158|C00417
ath00563	Glycosylphosphatidylinositol(GPI)-anchor biosynthesis	Pathways (Arabidopsis thaliana (thale cress))	KEGG	2	0.0010269	C00350|C01194
ath00360	Phenylalanine metabolism	Pathways (Arabidopsis thaliana (thale cress))	KEGG	5	0.00150085	C00042|C00156|C00601|C03519|C12621
ath04140	Regulation of autophagy	Pathways (Arabidopsis thaliana (thale cress))	KEGG	2	0.0033407	C00350|C01194
ath00020	Citrate cycle (TCA cycle)	Pathways (Arabidopsis thaliana (thale cress))	KEGG	3	0.00571436	C00042|C00158|C00417
ath01064	Biosynthesis of alkaloids derived from ornithine, lysine and nicotinic acid	Pathways (Arabidopsis thaliana (thale cress))	KEGG	5	0.00782057	C00042|C00049|C00158|C00407|C00417
ath01070	Biosynthesis of plant hormones	Pathways (Arabidopsis thaliana (thale cress))	KEGG	5	0.00832121	C00020|C00042|C00049|C00158|C00417
ath01061	Biosynthesis of phenylpropanoids	Pathways (Arabidopsis thaliana (thale cress))	KEGG	6	0.00894819	C00042|C00156|C00158|C00417|C00509|C06202
ath00250	Alanine, aspartate and glutamate metabolism	Pathways (Arabidopsis thaliana (thale cress))	KEGG	3	0.00961882	C00042|C00049|C00064
ath00600	Sphingolipid metabolism	Pathways (Arabidopsis thaliana (thale cress))	KEGG	3	0.010786	C00550|C01190|C12144
ath04070	Phosphatidylinositol signaling system	Pathways (Arabidopsis thaliana (thale cress))	KEGG	3	0.0133573	C00416|C00641|C01194
ath00230	Purine metabolism	Pathways (Arabidopsis thaliana (thale cress))	KEGG	5	0.0278729	C00020|C00064|C00144|C01367|C02353
ath00941	Flavonoid biosynthesis	Pathways (Arabidopsis thaliana (thale cress))	KEGG	4	0.0374601	C00389|C00509|C00852|C05631
ath00650	Butanoate metabolism	Pathways (Arabidopsis thaliana (thale cress))	KEGG	3	0.0379996	C00042|C00497|C00741
ath00630	Glyoxylate and dicarboxylate metabolism	Pathways (Arabidopsis thaliana (thale cress))	KEGG	3	0.0483343	C00042|C00158|C00417
ath00760	Nicotinate and nicotinamide metabolism	Pathways (Arabidopsis thaliana (thale cress))	KEGG	3	0.0483343	C00049|C00455|C01020
ath01066	Biosynthesis of alkaloids derived from terpenoid and polyketide	Pathways (Arabidopsis thaliana (thale cress))	KEGG	3	0.0599064	C00042|C00158|C00417
ath00330	Arginine and proline metabolism	Pathways (Arabidopsis thaliana (thale cress))	KEGG	4	0.0663828	C00049|C00064|C00327|C02565
ath00910	Nitrogen metabolism	Pathways (Arabidopsis thaliana (thale cress))	KEGG	2	0.0844292	C00049|C00064
ath00030	Pentose phosphate pathway	Pathways (Arabidopsis thaliana (thale cress))	KEGG	2	0.120085	C00257|C00673
ath00660	C5-Branched dibasic acid metabolism	Pathways (Arabidopsis thaliana (thale cress))	KEGG	2	0.120085	C00417|C01732
ath00510	N-Glycan biosynthesis	Pathways (Arabidopsis thaliana (thale cress))	KEGG	1	0.124268	C00621
ath00970	Aminoacyl-tRNA biosynthesis	Pathways (Arabidopsis thaliana (thale cress))	KEGG	3	0.165139	C00049|C00064|C00407
ath00562	Inositol phosphate metabolism	Pathways (Arabidopsis thaliana (thale cress))	KEGG	2	0.165377	C00641|C01194
ath00592	alpha-Linolenic acid metabolism	Pathways (Arabidopsis thaliana (thale cress))	KEGG	2	0.172081	C16308|C16320
ath01063	Biosynthesis of alkaloids derived from shikimate pathway	Pathways (Arabidopsis thaliana (thale cress))	KEGG	4	0.25873	C00042|C00158|C00417|C01626
ath00190	Oxidative phosphorylation	Pathways (Arabidopsis thaliana (thale cress))	KEGG	1	0.261929	C00042
ath01040	Biosynthesis of unsaturated fatty acids	Pathways (Arabidopsis thaliana (thale cress))	KEGG	2	0.269072	C01595|C06426
ath01062	Biosynthesis of terpenoids and steroids	Pathways (Arabidopsis thaliana (thale cress))	KEGG	3	0.278563	C00042|C00158|C00417
ath00270	Cysteine and methionine metabolism	Pathways (Arabidopsis thaliana (thale cress))	KEGG	2	0.283116	C00049|C00051
ath00740	Riboflavin metabolism	Pathways (Arabidopsis thaliana (thale cress))	KEGG	1	0.328961	C00016
ath00710	Carbon fixation in photosynthetic organisms	Pathways (Arabidopsis thaliana (thale cress))	KEGG	1	0.354063	C00049
ath00945	Stilbenoid, diarylheptanoid and gingerol biosynthesis	Pathways (Arabidopsis thaliana (thale cress))	KEGG	1	0.366265	C00852
ath00960	Tropane, piperidine and pyridine alkaloid biosynthesis	Pathways (Arabidopsis thaliana (thale cress))	KEGG	2	0.366432	C00407|C01746
ath00904	Diterpenoid biosynthesis	Pathways (Arabidopsis thaliana (thale cress))	KEGG	2	0.393495	C06087|C11889
ath00770	Pantothenate and CoA biosynthesis	Pathways (Arabidopsis thaliana (thale cress))	KEGG	1	0.401526	C00049
ath00290	Valine, leucine and isoleucine biosynthesis	Pathways (Arabidopsis thaliana (thale cress))	KEGG	1	0.412845	C00407
ath00410	beta-Alanine metabolism	Pathways (Arabidopsis thaliana (thale cress))	KEGG	1	0.445554	C00049
ath00300	Lysine biosynthesis	Pathways (Arabidopsis thaliana (thale cress))	KEGG	1	0.456053	C00049
ath00900	Terpenoid backbone biosynthesis	Pathways (Arabidopsis thaliana (thale cress))	KEGG	1	0.466356	C00621
ath00944	Flavone and flavonol biosynthesis	Pathways (Arabidopsis thaliana (thale cress))	KEGG	1	0.466356	C00389
ath00520	Amino sugar and nucleotide sugar metabolism	Pathways (Arabidopsis thaliana (thale cress))	KEGG	2	0.489922	C00052|C00203
ath00640	Propanoate metabolism	Pathways (Arabidopsis thaliana (thale cress))	KEGG	1	0.496127	C00042
ath00480	Glutathione metabolism	Pathways (Arabidopsis thaliana (thale cress))	KEGG	1	0.51506	C00051
ath00908	Zeatin biosynthesis	Pathways (Arabidopsis thaliana (thale cress))	KEGG	1	0.524262	C00020
ath00460	Cyanoamino acid metabolism	Pathways (Arabidopsis thaliana (thale cress))	KEGG	1	0.542154	C00049
ath00280	Valine, leucine and isoleucine degradation	Pathways (Arabidopsis thaliana (thale cress))	KEGG	1	0.542154	C00407
ath00052	Galactose metabolism	Pathways (Arabidopsis thaliana (thale cress))	KEGG	1	0.542154	C00052
ath00340	Histidine metabolism	Pathways (Arabidopsis thaliana (thale cress))	KEGG	1	0.567757	C00049
ath00053	Ascorbate and aldarate metabolism	Pathways (Arabidopsis thaliana (thale cress))	KEGG	1	0.59195	C00818
ath00901	Indole alkaloid biosynthesis	Pathways (Arabidopsis thaliana (thale cress))	KEGG	1	0.59195	C01626
ath00260	Glycine, serine and threonine metabolism	Pathways (Arabidopsis thaliana (thale cress))	KEGG	1	0.607332	C00049
ath00940	Phenylpropanoid biosynthesis	Pathways (Arabidopsis thaliana (thale cress))	KEGG	1	0.650138	C00852
ath00240	Pyrimidine metabolism	Pathways (Arabidopsis thaliana (thale cress))	KEGG	1	0.676088	C00064
ath00966	Glucosinolate biosynthesis	Pathways (Arabidopsis thaliana (thale cress))	KEGG	1	0.75759	C00407
ath00350	Tyrosine metabolism	Pathways (Arabidopsis thaliana (thale cress))	KEGG	1	0.766803	C00042
ath00130	Ubiquinone and other terpenoid-quinone biosynthesis	Pathways (Arabidopsis thaliana (thale cress))	KEGG	1	0.766803	C00156
ath00980	Metabolism of xenobiotics by cytochrome P450	Pathways (Arabidopsis thaliana (thale cress))	KEGG	1	0.788354	C14790
