# Supplementary material for: Dissection of Metabolome and Transcriptome—Insights into Capsaicin and Flavonoid Accumulation in Two Typical Yunnan Xiaomila Fruits
Source: Int J Mol Sci. 2024 Jul 16;25(14):7761. doi: 10.3390/ijms25147761 (PMC11276673; doi:10.3390/ijms25147761)
Supplement: Supplementary file 1 [file ijms-25-07761-s001.zip › Table S5WGCNA result implied the potential regulatory genes of hub genes associated with capsaicin biosynthesis.xlsx]

## Sheet: hub
Gene	Trait	PersonCorrelationValue	Pvalue
LOC107870056	4CL7	0.899788	0.011296	5'-AMP-activated serine/threonine-protein kinase catalytic subunit alpha-like
LOC107867324	4CL6	0.893183	0.0124353	phosphoenolpyruvate carboxykinase [ATP]-like
LOC107868327	4CL7	0.891411	0.012756	sphingosine kinase 2-like
LOC107860522	4CL7	0.888787	0.0132423	probable calcium-binding protein CML30
LOC107861650	4CL7	0.887411	0.0138872	ethylene-responsive transcription factor RAP2-12-like	ERF1	1
LOC107843100	4CL7	0.887109	0.0182681	adenosine kinase 2-like
LOC107843741	4CL7	0.883171	0.0143319	BRASSINOSTEROID INSENSITIVE 1-associated receptor kinase 1-like
LOC107850892	4CL7	0.88078	0.0193741	transcription factor DIVARICATA-like	MYB类型转录因子	2
LOC107858641	4CL7	0.878872	0.0156226	calcium-transporting ATPase 2, plasma membrane-type-like
LOC107878882	4CL7	0.87821	0.0153407	phosphoglycerate kinase, cytosolic
LOC107864060	4CL7	0.87748	0.0154983	ethylene-responsive transcription factor ERF071-like	ERF2	3
LOC107871178	4CL6	0.874175	0.0162069	shaggy-related protein kinase NtK-1
LOC107878289	CHS	0.873278	0.0212461	calcium-binding protein PBP1-like
LOC107840817	4CL7	0.871879	0.0167085	bZIP transcription factor 53-like		4
LOC107871178	4CL7	0.870734	0.0169651	shaggy-related protein kinase NtK-1
LOC107844632	4CL6	0.848998	0.0224058	nucleoside diphosphate kinase
LOC107840219	4CL7	0.839023	0.000645432	methylthioribose kinase
LOC107876078	4CL7	0.839009	0.000645736	casein kinase I-like
LOC107840473	CHS	0.838701	0.0253829	GATA transcription factor 5		5
LOC107872867	4CL7	0.838298	0.000698554	probable WRKY transcription factor 25	WRKY25	6
LOC107869777	4CL7	0.831283	0.0276988	phosphoribulokinase, chloroplastic
LOC107844226	4CL7	0.828881	0.0285459	UMP-CMP kinase 3
LOC107871178	CHS	0.824477	0.0299548	shaggy-related protein kinase NtK-1
LOC107841284	4CL7	0.823949	0.000983099	nuclear transcription factor Y subunit C-9-like
LOC107852141	CHS	0.823801	0.030254	probable receptor-like protein kinase At5g56460
LOC107867626	4CL7	0.820785	0.0313091	ethylene-responsive transcription factor ABR1-like	ABR1	8
LOC107878289	4CL7	0.817838	0.00115329	calcium-binding protein PBP1-like
LOC107878344	4CL7	0.814922	0.0333397	ethylene-responsive transcription factor 4	ERF4	9
LOC107847821	4CL7	0.808824	0.0357162	myristoylated alanine-rich C-kinase substrate-like
LOC107843852	4CL7	0.808178	0.00154088	probable calcium-binding protein CML49
LOC107855296	4CL7	0.804788	0.00159229	nucleoside diphosphate kinase 3-like
LOC107854296	4CL7	0.800939	0.0387766	adenosine kinase 2
LOC107844091	4CL7	0.800838	0.00175563	transcription elongation factor 1 homolog
LOC107845575	CHS	0.800738	0.0388592	ethylene-responsive transcription factor 4-like	ERF5	10
LOC107855467	4CL6	0.800108	0.0391184	calcium uniporter protein 2, mitochondrial-like
LOC107878841	4CL7	0.798379	0.0398363	uridine kinase-like protein 3
LOC107852748	4CL7	0.797494	0.00188776	uridine-cytidine kinase C
LOC107873659	4CL7	0.797479	0.00197724	casein kinase I-like
LOC107839914	4CL7	0.797078	0.0403919	serine/threonine-protein kinase SRK2B
LOC107862115	4CL7	0.79374	0.0418088	ethylene-responsive transcription factor ERF113
LOC107838913	CHS	0.792209	0.0424746	transcription factor bHLH130-like
LOC107850523	4CL7	0.789129	0.00345344	SNF1-related protein kinase regulatory subunit beta-1
LOC107842920	COMT	0.788717	0.0440223	serine/threonine-protein kinase CDL1-like
LOC107859607	4CL7	0.787829	0.00244565	probable WRKY transcription factor 31
LOC107870056	CHS	0.78271	0.0467749	5'-AMP-activated serine/threonine-protein kinase catalytic subunit alpha-like
LOC107873437	4CL7	0.781797	0.00399926	mitogen-activated protein kinase 3-like
LOC107879350	CHS	0.780841	0.0476559	ethylene-responsive transcription factor RAP2-3
LOC107840352	4CL7	0.77211	0.00477706	probable WRKY transcription factor 23
LOC107875928	4CL7	0.771088	0.00486736	transcription factor MYB1R1-like
LOC107875763	4CL7	0.740999	0.00582775	fructokinase-2
LOC107847473	4CL7	0.738813	0.00607411	MADS-box transcription factor MADS-RIN
LOC107875862	4CL7	0.734818	0.00650471	nuclear transcription factor Y subunit C-1-like
LOC107850866	4CL7	0.730482	0.00697375	heat stress transcription factor A-5
LOC107873285	4CL7	0.728404	0.00746083	inactive receptor-like serine/threonine-protein kinase At2g40270
LOC107870082	4CL7	0.727247	0.0073581	ATP-dependent 6-phosphofructokinase 2
LOC107839718	4CL7	0.717848	0.00859251	transcription factor bHLH149
LOC107858158	4CL7	0.714048	0.00909343	ethylene-responsive transcription factor ERF096-like
LOC107840473	4CL7	0.708799	0.00986175	GATA transcription factor 5
LOC107877628	4CL7	0.704379	0.0105488	CBL-interacting serine/threonine-protein kinase 6
