# Supplementary material for: Dissection of Metabolome and Transcriptome—Insights into Capsaicin and Flavonoid Accumulation in Two Typical Yunnan Xiaomila Fruits
Source: Int J Mol Sci. 2024 Jul 16;25(14):7761. doi: 10.3390/ijms25147761 (PMC11276673; doi:10.3390/ijms25147761)
Supplement: Supplementary file 1 [file ijms-25-07761-s001.zip › Table S6The cis-elements analysis of promoter sequence for gene 4CL and CHS in pepper.xlsx]

## Sheet: Sheet2
4CL7	as-1	TGACG	1590	5	+	Arabidopsis thaliana
4CL7	Unnamed__4	CTCC	1447	4	+	Petroselinum hortense
4CL7	Unnamed__4	CTCC	1478	4	+	Petroselinum hortense
4CL7	Unnamed__4	CTCC	1525	4	+	Petroselinum hortense
4CL7	Unnamed__4	CTCC	1683	4	+	Petroselinum hortense
4CL7	TGA-element	AACGAC	1707	6	+	Brassica oleracea	auxin-responsive element
4CL7	G-box	CACGTC	1151	6	+	Zea mays	cis-acting regulatory element involved in light responsiveness
4CL7	MYB-like sequence	TAACCA	674	6	+	Arabidopsis thaliana
4CL7	MYB-like sequence	TAACCA	984	6	+	Arabidopsis thaliana
4CL7	MYC	CATGTG	128	6	+	Arabidopsis thaliana
4CL7	MYC	CATTTG	385	6	+	Arabidopsis thaliana
4CL7	Box 4	ATTAAT	103	6	+	Petroselinum crispum	part of a conserved DNA module involved in light responsiveness
4CL7	Box 4	ATTAAT	220	6	+	Petroselinum crispum	part of a conserved DNA module involved in light responsiveness
4CL7	Box 4	ATTAAT	484	6	+	Petroselinum crispum	part of a conserved DNA module involved in light responsiveness
4CL7	Box 4	ATTAAT	496	6	+	Petroselinum crispum	part of a conserved DNA module involved in light responsiveness
4CL7	TC-rich repeats	GTTTTCTTAC	668	9	+	Nicotiana tabacum	cis-acting element involved in defense and stress responsiveness
4CL7	circadian	CAAAGATATC	848	9	+	Lycopersicon esculentum	cis-acting regulatory element involved in circadian control
4CL7	MBS	CAACTG	1691	6	+	Arabidopsis thaliana	MYB binding site involved in drought-inducibility
4CL7		motif_sequence	842	4	+	organism	short_function
4CL7		motif_sequence	861	4	+	organism	short_function
4CL7		motif_sequence	1156	4	+	organism	short_function
4CL7		motif_sequence	1211	4	+	organism	short_function
4CL7		motif_sequence	1463	4	+	organism	short_function
4CL7		motif_sequence	1609	4	+	organism	short_function
4CL7		motif_sequence	1794	4	+	organism	short_function
4CL7		motif_sequence	1845	4	+	organism	short_function
4CL7		motif_sequence	1880	4	+	organism	short_function
4CL7	Unnamed__1	CGTGG	1375	5	+	Zea mays
4CL7	Myb	CAACTG	1691	6	+	Arabidopsis thaliana
4CL7	ERE	ATTTTAAA	3	8	+	Nicotiana glutinos
4CL7	CAAT-box	CAAAT	69	5	+	Pisum sativum	common cis-acting element in promoter and enhancer regions
4CL7	CAAT-box	CAAT	120	4	+	Nicotiana glutinosa
4CL7	CAAT-box	CAAT	344	4	+	Nicotiana glutinosa
4CL7	CAAT-box	CAAAT	352	5	+	Pisum sativum	common cis-acting element in promoter and enhancer regions
4CL7	CAAT-box	CAAAT	678	5	+	Pisum sativum	common cis-acting element in promoter and enhancer regions
4CL7	CAAT-box	CAAT	1005	4	+	Nicotiana glutinosa
4CL7	CAAT-box	CCAAT	1099	5	+	Arabidopsis thaliana	common cis-acting element in promoter and enhancer regions
4CL7	CAAT-box	CAAT	1100	4	+	Nicotiana glutinosa
4CL7	CAAT-box	TGCCAAC	1140	7	+	Petunia hybrida	common cis-acting element in promoter and enhancer regions
4CL7	CAAT-box	CAAAT	1241	5	+	Pisum sativum	common cis-acting element in promoter and enhancer regions
4CL7	CAAT-box	CAAT	1268	4	+	Nicotiana glutinosa
4CL7	CAAT-box	CAAT	1344	4	+	Nicotiana glutinosa
4CL7	CAAT-box	CAAT	1435	4	+	Nicotiana glutinosa
4CL7	CAAT-box	CAAAT	1658	5	+	Pisum sativum	common cis-acting element in promoter and enhancer regions
4CL7	CAAT-box	CAAAT	1825	5	+	Pisum sativum	common cis-acting element in promoter and enhancer regions
4CL7	CAAT-box	CAAT	1888	4	+	Nicotiana glutinosa
4CL7	CAAT-box	CAAT	1904	4	+	Nicotiana glutinosa
4CL7	CAAT-box	CAAT	1960	4	+	Nicotiana glutinosa
4CL7	TCA	TCATCTTCAT	1878	9	+	Pisum sativum
4CL7	LTR	CCGAAA	1332	6	+	Hordeum vulgare	cis-acting element involved in low-temperature responsiveness
4CL7	LTR	CCGAAA	1969	6	+	Hordeum vulgare	cis-acting element involved in low-temperature responsiveness
4CL7	AT-rich element	ATAGAAATCAA	1644	10	+	Glycine max	binding site of AT-rich DNA binding protein (ATBP-1)
4CL7	TCA-element	TCAGAAGAGG	502	9	+	Brassica oleracea	cis-acting element involved in salicylic acid responsiveness
4CL7	MYB	TAACCA	674	6	+	Arabidopsis thaliana
4CL7	MYB	TAACCA	984	6	+	Arabidopsis thaliana
4CL7	MYB	CAACCA	1816	6	+	Arabidopsis thaliana
4CL7	ARE	AAACCA	1687	6	+	Zea mays	cis-acting regulatory element essential for the anaerobic induction
4CL7	TATA-box	TATA	143	4	+	Arabidopsis thaliana	core promoter element around -30 of transcription start
4CL7	TATA-box	TATA	191	4	+	Arabidopsis thaliana	core promoter element around -30 of transcription start
4CL7	TATA-box	TATA	272	4	+	Arabidopsis thaliana	core promoter element around -30 of transcription start
4CL7	TATA-box	ATTATA	579	6	+	Brassica napus	core promoter element around -30 of transcription start
4CL7	TATA-box	TATA	581	4	+	Arabidopsis thaliana	core promoter element around -30 of transcription start
4CL7	TATA-box	TATA	695	4	+	Arabidopsis thaliana	core promoter element around -30 of transcription start
4CL7	TATA-box	TATA	895	4	+	Arabidopsis thaliana	core promoter element around -30 of transcription start
4CL7	TATA-box	ATTATA	1272	6	+	Brassica napus	core promoter element around -30 of transcription start
4CL7	TGACG-motif	TGACG	1590	5	+	Hordeum vulgare	cis-acting regulatory element involved in the MeJA-responsiveness
4CL7	Box II	TGGTAATAA	393	9	+	Solanum tuberosum	part of a light responsive element
4CL7	MRE	AACCTAA	79	7	+	Petroselinum crispum	MYB binding site involved in light responsiveness
CHS	CGTCA-motif	CGTCA	728	5	+	Hordeum vulgare	cis-acting regulatory element involved in the MeJA-responsiveness
CHS	CGTCA-motif	CGTCA	925	5	+	Hordeum vulgare	cis-acting regulatory element involved in the MeJA-responsiveness
CHS	as-1	TGACG	656	5	+	Arabidopsis thaliana
CHS	as-1	TGACG	922	5	+	Arabidopsis thaliana
CHS	as-1	TGACG	1167	5	+	Arabidopsis thaliana
CHS	Unnamed__6	taTAAATATct	1114	10	+	Zea mays
CHS	Unnamed__4	CTCC	33	4	+	Petroselinum hortense
CHS	Unnamed__4	CTCC	725	4	+	Petroselinum hortense
CHS	Unnamed__4	CTCC	1318	4	+	Petroselinum hortense
CHS	MYB-like sequence	TAACCA	520	6	+	Arabidopsis thaliana
CHS	MYB-like sequence	TAACCA	1923	6	+	Arabidopsis thaliana
CHS	STRE	AGGGG	1403	5	+	Arabidopsis thaliana
CHS	STRE	AGGGG	1573	5	+	Arabidopsis thaliana
CHS	STRE	AGGGG	1746	5	+	Arabidopsis thaliana
CHS	MYC	CATTTG	624	6	+	Arabidopsis thaliana
CHS	MYC	CATGTG	1775	6	+	Arabidopsis thaliana
CHS	W box	TTGACC	641	6	+	Arabidopsis thaliana
CHS	AT1-motif	AATTATTTTTTATT	260	13	+	Solanum tuberosum	part of a light responsive module
CHS	Box 4	ATTAAT	257	6	+	Petroselinum crispum	part of a conserved DNA module involved in light responsiveness
CHS	Box 4	ATTAAT	394	6	+	Petroselinum crispum	part of a conserved DNA module involved in light responsiveness
CHS	Box 4	ATTAAT	838	6	+	Petroselinum crispum	part of a conserved DNA module involved in light responsiveness
CHS	Sp1	GGGCGG	1575	6	+	Oryza sativa	light responsive element
CHS	CAAT-box	CAAT	62	4	+	Nicotiana glutinosa
CHS	CAAT-box	CAAT	85	4	+	Nicotiana glutinosa
CHS	CAAT-box	CAAAT	191	5	+	Pisum sativum	common cis-acting element in promoter and enhancer regions
CHS	CAAT-box	CAAAT	223	5	+	Pisum sativum	common cis-acting element in promoter and enhancer regions
CHS	CAAT-box	CAAT	653	4	+	Nicotiana glutinosa
CHS	CAAT-box	CAAT	857	4	+	Nicotiana glutinosa
CHS	CAAT-box	CAAAT	928	5	+	Pisum sativum	common cis-acting element in promoter and enhancer regions
CHS	CAAT-box	CAAT	933	4	+	Nicotiana glutinosa
CHS	CAAT-box	CAAT	1017	4	+	Nicotiana glutinosa
CHS	CAAT-box	CAAT	1141	4	+	Nicotiana glutinosa
CHS	CAAT-box	CAAT	1230	4	+	Nicotiana glutinosa
CHS	CAAT-box	CAAT	1302	4	+	Nicotiana glutinosa
CHS	CAAT-box	CAAT	1524	4	+	Nicotiana glutinosa
CHS	CAAT-box	TGCCAAC	1779	7	+	Petunia hybrida	common cis-acting element in promoter and enhancer regions
CHS		motif_sequence	24	4	+	organism	short_function
CHS		motif_sequence	1482	4	+	organism	short_function
CHS		motif_sequence	1776	4	+	organism	short_function
CHS		motif_sequence	1906	4	+	organism	short_function
CHS	ERE	ATTTTAAA	207	8	+	Nicotiana glutinos
CHS	ERE	ATTTTAAA	601	8	+	Nicotiana glutinos
CHS	ERE	ATTTTAAA	1268	8	+	Nicotiana glutinos
CHS	TCA	TCATCTTCAT	1904	9	+	Pisum sativum
CHS	ABRE	ACGTG	1810	5	+	Arabidopsis thaliana	cis-acting element involved in the abscisic acid responsiveness
CHS	AT~TATA-box	TATATA	543	6	+	Arabidopsis thaliana
CHS	TATA-box	ATTATA	74	6	+	Brassica napus	core promoter element around -30 of transcription start
CHS	TATA-box	TATA	76	4	+	Arabidopsis thaliana	core promoter element around -30 of transcription start
CHS	TATA-box	TATA	112	4	+	Arabidopsis thaliana	core promoter element around -30 of transcription start
CHS	TATA-box	TACAAAA	311	7	+	Oryza sativa	core promoter element around -30 of transcription start
CHS	TATA-box	ATTATA	344	6	+	Brassica napus	core promoter element around -30 of transcription start
CHS	TATA-box	TATA	346	4	+	Arabidopsis thaliana	core promoter element around -30 of transcription start
CHS	TATA-box	TATA	353	4	+	Arabidopsis thaliana	core promoter element around -30 of transcription start
CHS	TATA-box	TATA	407	4	+	Arabidopsis thaliana	core promoter element around -30 of transcription start
CHS	TATA-box	ATTATA	429	6	+	Brassica napus	core promoter element around -30 of transcription start
CHS	TATA-box	TATA	431	4	+	Arabidopsis thaliana	core promoter element around -30 of transcription start
CHS	TATA-box	TATA	456	4	+	Arabidopsis thaliana	core promoter element around -30 of transcription start
CHS	TATA-box	TATA	480	4	+	Arabidopsis thaliana	core promoter element around -30 of transcription start
CHS	TATA-box	ATTATA	541	6	+	Brassica napus	core promoter element around -30 of transcription start
CHS	TATA-box	TATATA	543	6	+	Arabidopsis thaliana	core promoter element around -30 of transcription start
CHS	TATA-box	TATA	545	4	+	Arabidopsis thaliana	core promoter element around -30 of transcription start
CHS	TATA-box	ATTATA	842	6	+	Brassica napus	core promoter element around -30 of transcription start
CHS	TATA-box	TATA	844	4	+	Arabidopsis thaliana	core promoter element around -30 of transcription start
CHS	TATA-box	TATA	981	4	+	Arabidopsis thaliana	core promoter element around -30 of transcription start
CHS	TATA-box	ATTATA	1059	6	+	Brassica napus	core promoter element around -30 of transcription start
CHS	TATA-box	ATATAA	1489	6	+	Brassica oleracea	core promoter element around -30 of transcription start
CHS	TATA-box	TACAAAA	1498	7	+	Oryza sativa	core promoter element around -30 of transcription start
CHS	TATA-box	ATATAA	1920	6	+	Brassica oleracea	core promoter element around -30 of transcription start
CHS	TATA-box	TACATAAA	1953	8	+	Oryza sativa	core promoter element around -30 of transcription start
CHS	MYB	TAACCA	520	6	+	Arabidopsis thaliana
CHS	MYB	CAACCA	1782	6	+	Arabidopsis thaliana
CHS	MYB	TAACCA	1923	6	+	Arabidopsis thaliana
CHS	TGACG-motif	TGACG	656	5	+	Hordeum vulgare	cis-acting regulatory element involved in the MeJA-responsiveness
CHS	TGACG-motif	TGACG	922	5	+	Hordeum vulgare	cis-acting regulatory element involved in the MeJA-responsiveness
CHS	TGACG-motif	TGACG	1167	5	+	Hordeum vulgare	cis-acting regulatory element involved in the MeJA-responsiveness
CHS	GT1-motif	GGTTAAT	1335	7	+	Avena sativa	light responsive element
CHS	GA-motif	ATAGATAA	113	8	+	Arabidopsis thaliana	part of a light responsive element
